# Supplementary material for: Competitive inhibition and mutualistic growth in co-infections: deciphering Staphylococcus aureus–Acinetobacter baumannii interaction dynamics
Source: ISME Commun. 2024 Jun 10;4(1):ycae077. doi: 10.1093/ismeco/ycae077 (PMC11221087; doi:10.1093/ismeco/ycae077)
Supplement: Table_S3_RNAseq_Ab_in_USA300_CFCM_ycae077 [file table_s3_rnaseq_ab_in_usa300_cfcm_ycae077.xlsx]

## Sheet: DESeq2.results.treated-3h_vs_co
locus tag	baseMean	log2FoldChange	lfcSE	stat	pvalue	padj	protein_id	Uniprot_id	Gene_name	description
H0N27_08920	210254	7.37424	0.300499	24.5399	5.53787e-133	4.70165e-130	QNT86996.1	A0A241Z8N9	B9X95_20790	Dihydrolipoamide acetyltransferase component of pyruvate dehydrogenase complex (EC 2.3.1.-)
H0N27_08925	160796	7.27949	0.253083	28.7633	6.17267e-182	2.09624e-178	QNT86997.1	A0A009GGW7	acoB	2,6-dichlorophenolindophenol oxidoreductase subunit beta (EC 1.1.1.-)
H0N27_08930	206634	7.13575	0.264071	27.0221	8.13411e-161	1.38117e-157	QNT86998.1	A0A009GH85	acoA	2,6-dichlorophenolindophenol oxidoreductase subunit alpha (EC 1.1.1.-)
H0N27_08935	24393.4	6.99033	0.346652	20.1652	1.97803e-90	1.11956e-87	QNT86999.1	A0A0D7SED5	lipA	Lipoyl synthase (EC 2.8.1.8) (Lip-syn) (LS) (Lipoate synthase) (Lipoic acid synthase) (Sulfur insertion protein LipA)
H0N27_08915	113515	6.90568	0.296008	23.3293	2.23534e-120	1.51824e-117	QNT86995.1	A0A7H1PG35	0	Deleted.
H0N27_08910	17578.3	6.12073	0.241534	25.3411	1.12579e-141	1.27439e-138	QNT86994.1	A0A7H1PG34	0	Deleted.
H0N27_16840	1032.77	4.99401	0.519878	9.60611	7.5344e-22	7.99588e-20	QNT88440.1	A0A2S5BXT2	DLI71_11000	Acyl-homoserine-lactone synthase (EC 2.3.1.184) (Autoinducer synthesis protein)
H0N27_06970	3578.89	4.82734	0.343421	14.0566	7.01326e-45	1.98475e-42	QNT89824.1	A0A3R9CMV6	EGT34_03400	OmpW family protein
H0N27_06820	248610	4.69161	0.291286	16.1066	2.29442e-58	7.79186e-56	QNT89795.1	A0A009GEC6	J517_0701	Aldehyde dehydrogenase family protein
H0N27_16845	34915	4.63299	0.588517	7.87232	3.48134e-15	1.93814e-13	QNT88441.1	A0A009HLV0	J512_2529	Sugar (And other) transporter family protein
H0N27_16865	76192.7	4.56052	0.467964	9.74545	1.92915e-22	2.1838e-20	QNT88445.1	A0A0T6RTP0	0	Deleted.
H0N27_10615	2118.13	4.53564	0.433002	10.4749	1.1268e-25	1.73937e-23	QNT87310.1	A0A7H1PH00	0	Deleted.
H0N27_16870	46890	4.50586	0.403244	11.174	5.46425e-29	1.09156e-26	QNT88446.1	A0A7H1PK86	mmsB	3-hydroxyisobutyrate dehydrogenase (HIBADH) (EC 1.1.1.31)
H0N27_16860	51068.8	4.3661	0.479081	9.11348	7.97784e-20	6.30064e-18	QNT88444.1	A0A009G195	J517_2538	Acyl-CoA dehydrogenase, N-terminal domain protein
H0N27_11945	583.956	4.04617	0.708083	5.71426	1.10182e-08	1.56559e-07	QNT90256.1	A0A3R9DZG3	EGT34_17585	Outer membrane porin, OprD family
H0N27_16855	48510.9	4.0296	0.469157	8.58901	8.77218e-18	6.33837e-16	QNT88443.1	A0A009G4T3	J517_2539	Enoyl-CoA hydratase/isomerase family protein
H0N27_10625	1467.1	4.01448	0.361921	11.0922	1.36946e-28	2.58372e-26	QNT87312.1	A0A7H1PH02	0	Deleted.
H0N27_12015	9625.27	4.01325	1.02339	3.92155	8.79817e-05	0.000548231	QNT87568.1	A0A335VG72	astA	Arginine N-succinyltransferase (EC 2.3.1.109)
H0N27_10640	2576.72	4.00685	0.374819	10.6901	1.13287e-26	1.92361e-24	QNT87315.1	A0A853QLP1	AXH23_04780	Beta-ketoadipyl CoA thiolase
H0N27_16875	105915	4.0055	0.347079	11.5406	8.23319e-31	1.7475e-28	QNT88447.1	A0A009G4U0	J517_2535	Methylmalonate-semialdehyde dehydrogenase (EC 1.2.1.27)
H0N27_10600	1074.99	3.94291	0.43743	9.01382	1.99009e-19	1.53598e-17	QNT87307.1	A0A7H1PGZ7	0	Deleted.
H0N27_08905	34595	3.93947	0.213364	18.4636	4.05053e-76	1.5284e-73	QNT86993.1	A0A2T5QL33	DBL02_01110	Butanediol dehydrogenase
H0N27_11940	714.73	3.8045	0.749036	5.07919	3.79041e-07	4.19291e-06	QNT87556.1	A0A7H1PHP6	0	Deleted.
H0N27_10630	1502.12	3.73318	0.367849	10.1487	3.35895e-24	4.95956e-22	QNT87313.1	A0A7H1PH03	0	Deleted.
H0N27_10585	5015.77	3.69601	0.31023	11.9138	1.003e-32	2.2708e-30	QNT87304.1	A0A7H1PGZ4	0	Deleted.
H0N27_10610	1187.49	3.67318	0.397471	9.24138	2.4334e-20	2.43054e-18	QNT87309.1	A0A7H1PGZ9	0	Deleted.
H0N27_12020	12044.2	3.67052	1.02642	3.57605	0.00034883	0.0017681	QNT87569.1	A0A7H1PHQ9	0	Deleted.
H0N27_10620	3523.43	3.66586	0.372491	9.84148	7.46035e-23	9.04834e-21	QNT87311.1	A0A7H1PH01	0	Deleted.
H0N27_16850	80807.2	3.60959	0.471124	7.66166	1.83551e-14	8.65748e-13	QNT88442.1	A0A2G8W3T3	CPI82_15535	Enoyl-CoA hydratase/isomerase family protein
H0N27_10635	3565.98	3.56292	0.333944	10.6692	1.41813e-26	2.29332e-24	QNT87314.1	A0A7H1PH04	0	Deleted.
H0N27_11950	331.825	3.48607	0.605364	5.75864	8.47964e-09	1.2365e-07	QNT87557.1	A0A1V0KDE7	OTEC02_13385	UPF0311 protein OTEC02_13385
H0N27_05625	6886.17	3.44345	0.517262	6.65707	2.79332e-11	6.82455e-10	QNT89575.1	A0A6F8TDI3	ATCC19606_11870	NirD/YgiW/YdeI family stress tolerance protein
H0N27_08940	9840.05	3.43425	0.268257	12.8021	1.59588e-37	3.87116e-35	QNT87000.1	A0A090C1I1	AB945B12_00508	Putative transcriptional regulator (Transcriptional regulator)
H0N27_08530	27709.9	3.37903	0.577524	5.85088	4.88973e-09	7.65232e-08	QNT90114.1	A0A009H1N2	J517_2373	Fimbrial family protein
H0N27_01795	8580.86	3.3662	0.336584	10.0011	1.50787e-23	2.0483e-21	QNT88883.1	A0A7H1PLH3	0	Deleted.
H0N27_14770	5958.96	3.27697	0.559406	5.85795	4.68616e-09	7.36769e-08	QNT88060.1	A0A009G9P1	J517_1668	Proton-translocating NAD(P)(+) transhydrogenase (EC 7.1.1.1)
H0N27_14765	1188.84	3.19275	0.554966	5.75307	8.7639e-09	1.27189e-07	QNT88059.1	A0A009H4R7	J517_1669	Proton-translocating NAD(P)(+) transhydrogenase (EC 7.1.1.1)
H0N27_10675	692.025	3.17626	0.435686	7.29025	3.0938e-13	1.15456e-11	QNT87321.1	A0A7H1PH11	0	Deleted.
H0N27_10605	1393.9	3.16477	0.392952	8.05382	8.0248e-16	4.86647e-14	QNT87308.1	A0A009I6S4	J512_1565	3-oxoadipate CoA-transferase subunit B (EC 2.8.3.6)
H0N27_08535	2935.77	3.15606	0.462714	6.82076	9.05586e-12	2.5208e-10	QNT90115.1	A0A7H1PQ05	0	Deleted.
H0N27_14760	5573.35	3.14767	0.542261	5.80472	6.44753e-09	9.81875e-08	QNT88058.1	A0A0E1PV83	pntB	NAD(P) transhydrogenase subunit beta (EC 7.1.1.1) (Nicotinamide nucleotide transhydrogenase subunit beta)
H0N27_11920	1182.95	3.13775	0.566042	5.54332	2.96783e-08	3.95245e-07	QNT87552.1	A0A6H3SCK6	ABKPCSM17A_00281	MFS domain-containing protein
H0N27_12010	19593.1	3.12123	0.538204	5.79935	6.65711e-09	1.00927e-07	QNT87567.1	A0A6H3U115	AB945B12_03093	Amino acid transporter (Gamma-aminobutyrate permease)
H0N27_10760	27.8678	3.07784	0.521846	5.89799	3.67962e-09	5.95047e-08	QNT87337.1	A0A3A0GIT7	E1A86_08330	Uncharacterized protein
H0N27_10680	815.3	3.04469	0.452777	6.72448	1.76225e-11	4.60354e-10	QNT87322.1	A0A009PPU8	0	Deleted.
H0N27_08785	221.767	3.01769	0.317767	9.49655	2.1696e-21	2.23272e-19	QNT90220.1	A0A1V0YX68	AL533_07975	Uncharacterized protein
H0N27_11955	224.002	2.96334	0.609429	4.86248	1.15923e-06	1.1444e-05	QNT87558.1	A0A7H1PHP8	0	Deleted.
H0N27_11925	6636.34	2.95455	0.555935	5.31456	1.06916e-07	1.28299e-06	QNT87553.1	A0A7H1PHP3	H0529_09265	p-hydroxycinnamoyl CoA hydratase/lyase (EC 4.2.1.101)
H0N27_08540	8631.78	2.94296	0.402821	7.30587	2.75477e-13	1.03946e-11	QNT90116.1	A0A432AJS6	E1A86_10605	Fimbrial biogenesis outer membrane usher protein
H0N27_08790	277.3	2.9154	0.222798	13.0854	3.99269e-39	1.04301e-36	QNT86970.1	A0A009IM73	J512_1910	Uncharacterized protein
H0N27_01730	21293.2	2.91146	0.591774	4.91988	8.65983e-07	8.80502e-06	QNT88871.1	A0A7S8ZU08	IMO23_16300	Amino acid permease
H0N27_06835	16019.9	2.89848	0.467006	6.20651	5.41735e-10	1.0453e-08	QNT89798.1	A0A009GRS2	J517_0704	Iron-containing alcohol dehydrogenase family protein
H0N27_12050	711.249	2.8673	0.443872	6.45973	1.04888e-10	2.29805e-09	QNT87575.1	A0A7H1PHR5	0	Deleted.
H0N27_11960	1030.82	2.79906	0.564162	4.96145	6.99704e-07	7.2445e-06	QNT87559.1	A0A7H1PHP9	0	Deleted.
H0N27_01800	511.709	2.76249	0.193577	14.2707	3.33029e-46	1.02815e-43	QNT88884.1	A0A837Q788	APD31_14045	GTP cyclohydrolase
H0N27_06815	267.137	2.71607	0.362924	7.48384	7.21793e-14	3.04442e-12	QNT89794.1	A0A6H3SSY3	0	Deleted.
H0N27_11985	861.347	2.69181	0.600323	4.48394	7.32772e-06	6.12929e-05	QNT87563.1	A0A7H1PHQ3	0	Deleted.
H0N27_11935	3161.58	2.63268	0.521274	5.05048	4.40702e-07	4.78154e-06	QNT87555.1	A0A7H1PHP5	0	Deleted.
H0N27_16200	3082.07	2.48789	0.460626	5.4011	6.62329e-08	8.20901e-07	QNT88322.1	A3M1D2	thiC	Phosphomethylpyrimidine synthase (EC 4.1.99.17) (Hydroxymethylpyrimidine phosphate synthase) (HMP-P synthase) (HMP-phosphate synthase) (HMPP synthase) (Thiamine biosynthesis protein ThiC)
H0N27_10325	159.167	2.46244	0.362439	6.79409	1.09002e-11	2.96135e-10	QNT90238.1	A0A238B7D7	CTZ19_11275	CidA/LrgA family protein
H0N27_10320	114.321	2.43915	0.389942	6.25516	3.97117e-10	7.84076e-09	QNT87257.1	A0A059ZLV9	cidB_1	CidA-associated membrane protein (LrgB family protein) (LrgB-like protein)
H0N27_11895	399.085	2.43756	0.446931	5.454	4.92489e-08	6.24065e-07	QNT87547.1	A0A7H1PHN7	0	Deleted.
H0N27_01745	17473.1	2.38548	0.544153	4.38383	1.16611e-05	9.25259e-05	QNT88874.1	A0A009GNS6	J517_1299	Arginine N-succinyltransferase (EC 2.3.1.109)
H0N27_17410	752.299	2.37252	0.52824	4.49137	7.07659e-06	5.9633e-05	QNT88541.1	A0A009TFQ3	J529_2644	Integral membrane, TerC family protein
H0N27_01755	42723.3	2.36687	0.457011	5.17901	2.23062e-07	2.59425e-06	QNT88876.1	A3M9D2	astB	N-succinylarginine dihydrolase (EC 3.5.3.23)
H0N27_10590	562.14	2.35814	0.297711	7.9209	2.35802e-15	1.35726e-13	QNT87305.1	A0A235DJ39	Aba9201_06095	Hotdog fold thioesterase (PaaI family thioesterase)
H0N27_01740	32020.7	2.33926	0.549871	4.25419	2.09805e-05	0.000155567	QNT88873.1	A0A009EH84	0	Deleted.
H0N27_10660	1726.91	2.33843	0.367551	6.36221	1.98871e-10	4.19483e-09	QNT87319.1	A0A5K1MKN5	F978_01995	Uncharacterized protein
H0N27_01760	19875.3	2.33632	0.442653	5.278	1.30604e-07	1.55625e-06	QNT88877.1	A3M9D1	astE	Succinylglutamate desuccinylase (EC 3.5.1.96)
H0N27_10755	315.574	2.27459	0.395451	5.75189	8.8253e-09	1.27535e-07	QNT87336.1	A0A1E2YPQ0	BFR91_04190	Allantoin permease
H0N27_01750	33812.3	2.26675	0.524787	4.31937	1.56475e-05	0.00012077	QNT88875.1	A0A7H1PLG5	0	Deleted.
H0N27_08200	5816.29	2.23456	0.625878	3.57028	0.000356597	0.00179941	QNT90054.1	A0A0T6RD74	0	Deleted.
H0N27_05740	3209.07	2.22488	0.376025	5.91684	3.28182e-09	5.41023e-08	QNT90191.1	A0A009H2J2	J517_2249	Uncharacterized protein
H0N27_08035	24968.7	2.21707	0.860957	2.57513	0.0100203	0.0306568	QNT90023.1	A0A009FZL1	catA	Catechol 1,2-dioxygenase (EC 1.13.11.1)
H0N27_11990	355.147	2.21265	0.476579	4.64278	3.43754e-06	3.09652e-05	QNT87564.1	A0A4Q4HEX0	garD	Galactarate dehydratase (EC 4.2.1.42) (Galactarate dehydrogenase)
H0N27_17000	24051.3	2.17117	0.339353	6.39797	1.57452e-10	3.40577e-09	QNT88470.1	A0A009TNE6	J529_0787	Citrate synthase
H0N27_10115	124.346	2.1648	0.285807	7.57436	3.60891e-14	1.60741e-12	QNT87216.1	A0A009ILK3	J512_2103	Chromate transporter family protein
H0N27_16995	38761.7	2.16367	0.325798	6.64113	3.11277e-11	7.49715e-10	QNT88469.1	A0A7H1PKA9	0	Deleted.
H0N27_08205	730.163	2.13849	0.573045	3.73181	0.000190111	0.00105839	QNT90055.1	A0A0M3FRM6	F4T85_07020	Amidohydrolase family protein (Hydrolase)
H0N27_05735	3025.95	2.13422	0.365235	5.84341	5.11423e-09	7.96694e-08	QNT89597.1	A0A009G2W8	thiS	Thiamine biosynthesis protein ThiS
H0N27_08210	683.678	2.10801	0.581867	3.62285	0.00029138	0.00153653	QNT90056.1	A0A7H1PPU6	0	Deleted.
H0N27_08545	4313.07	2.10221	0.320174	6.56584	5.17403e-11	1.19531e-09	QNT90117.1	A0A009PAM6	J506_3582	Fimbrial family protein
H0N27_00640	1302.24	2.07873	0.403272	5.15467	2.54077e-07	2.93485e-06	QNT88671.1	A0A090B6K0	A7M90_07310	Ion channel protein Tsx (Nucleoside-binding outer membrane protein)
H0N27_09045	1317.35	2.07545	0.412654	5.02951	4.91724e-07	5.25124e-06	QNT87020.1	A0A009HDK4	J517_0034	Uncharacterized protein
H0N27_05730	4093.29	2.05982	0.329831	6.24508	4.23586e-10	8.31502e-09	QNT89596.1	A3M6Z4	thiG	Thiazole synthase (EC 2.8.1.10)
H0N27_12030	7703.57	2.05241	0.597847	3.433	0.000596933	0.00279097	QNT87571.1	A0A090BAW5	prr	Acyl-CoA reductase family protein (Aldehyde dehydrogenase family protein) (Betaine aldehyde dehydrogenase) (EC 1.2.1.19) (Gamma-aminobutyraldehyde dehydrogenase) (EC 1.2.1.8)
H0N27_08275	41719	2.02415	0.302777	6.68529	2.30465e-11	5.76688e-10	QNT90068.1	A0A7H1PPV8	0	Deleted.
H0N27_01175	300.514	2.01235	0.344934	5.83401	5.41098e-09	8.37663e-08	QNT88772.1	A0A7H1PL62	0	Deleted.
H0N27_10120	186.034	2.00785	0.353058	5.68703	1.29269e-08	1.82156e-07	QNT87217.1	A0A7H1PGQ7	0	Deleted.
H0N27_13085	182.183	1.9981	0.290712	6.87314	6.28052e-12	1.78703e-10	QNT87764.1	A0A7H1PIA4	0	Deleted.
H0N27_10080	52648.9	1.98385	0.496935	3.99217	6.54722e-05	0.000421904	QNT87209.1	A0A077GKV3	ansB	AspQ (Glutaminase) (Glutaminase-asparaginase) (Glutaminase-asparaginase(L-asparagine/L-glutamineamidohydrolase)) (EC 3.5.1.38) (L-asparaginase) (L-asparaginase 2) (Type II asparaginase) (EC 3.5.1.1)
H0N27_08455	2323.5	1.96215	0.398683	4.92158	8.58481e-07	8.75496e-06	QNT90101.1	A0A7H1PPZ1	0	Deleted.
H0N27_17005	11973	1.95352	0.29509	6.62008	3.59002e-11	8.52566e-10	QNT88471.1	A0A014B4Z0	prpB	2-methylisocitrate lyase (2-MIC) (MICL) (EC 4.1.3.30) ((2R,3S)-2-methylisocitrate lyase)
H0N27_16835	258.738	1.92153	0.350934	5.47548	4.36317e-08	5.63396e-07	QNT88439.1	A0A0D5YNH1	Aba9201_12950	DUF4902 domain-containing protein
H0N27_13590	1741.14	1.90078	0.323858	5.86918	4.37945e-09	6.94983e-08	QNT87859.1	A0A009GD39	dmlR	HTH-type transcriptional regulator DmlR
H0N27_11975	752.671	1.89775	0.534173	3.55269	0.000381315	0.00189597	QNT90257.1	A0A505WW90	0	Deleted.
H0N27_03910	30760.3	1.89477	0.451807	4.19376	2.74365e-05	0.000198576	QNT89261.1	A3M837	groES	Co-chaperonin GroES (10 kDa chaperonin) (Chaperonin-10) (Cpn10)
H0N27_08725	6662.32	1.89213	0.467176	4.05015	5.11846e-05	0.000343523	QNT86959.1	A0A059ZGG2	A7M90_03470	AraC family transcriptional regulator (AraC-type DNA-binding domain-containing protein) (Helix-turn-helix domain-containing protein) (Transcriptional regulator)
H0N27_17355	103883	1.89149	0.460322	4.10906	3.97267e-05	0.000275893	QNT88532.1	A3M8W9	dnaK	Chaperone protein DnaK (HSP70) (Heat shock 70 kDa protein) (Heat shock protein 70)
H0N27_11980	1267.59	1.88941	0.417124	4.5296	5.90958e-06	5.06791e-05	QNT87562.1	A0A7H1PHQ2	0	Deleted.
H0N27_17350	11522.1	1.86817	0.451866	4.13434	3.55981e-05	0.000251856	QNT88531.1	A3M8W8	grpE	Protein GrpE (HSP-70 cofactor)
H0N27_10655	2375.12	1.86812	0.252668	7.3936	1.42906e-13	5.64312e-12	QNT87318.1	A0A7H1PH08	0	Deleted.
H0N27_08055	1209.18	1.86334	0.362515	5.14004	2.74681e-07	3.11979e-06	QNT90027.1	A0A1L9XAE2	0	Deleted.
H0N27_13295	4719	1.8517	0.320323	5.78073	7.43788e-09	1.11273e-07	QNT90269.1	A0A7H1PQF9	0	Deleted.
H0N27_00405	635.594	1.85019	0.31459	5.88129	4.0708e-09	6.52097e-08	QNT88628.1	A0A829KGY2	hutI	Imidazolonepropionase (EC 3.5.2.7) (Imidazolone-5-propionate hydrolase)
H0N27_13080	236.179	1.84012	0.382887	4.80591	1.54051e-06	1.49902e-05	QNT87763.1	A0A2L1VJ21	AL533_12330	Glyoxalase
H0N27_10525	5151.89	1.83935	0.449673	4.09042	4.30589e-05	0.000297211	QNT90241.1	A0A7H1PQD1	0	Deleted.
H0N27_09040	794.903	1.81908	0.246499	7.37967	1.58683e-13	6.19411e-12	QNT87019.1	A0A009GUM3	J517_0033	TonB domain protein
H0N27_10785	244.044	1.81706	0.556621	3.26446	0.00109675	0.00476896	QNT87342.1	A0A009IQU6	J512_1602	Amino acid synthesis family protein
H0N27_16390	111639	1.81297	0.507282	3.57389	0.000351719	0.00177966	QNT88360.1	A0A009HV13	J512_0894	Outer membrane porin, OprD family protein
H0N27_11875	363.323	1.80319	0.272699	6.61237	3.78206e-11	8.91936e-10	QNT87544.1	A0A009IN16	J512_1626	Short chain dehydrogenase family protein
H0N27_13035	295.432	1.77997	0.327318	5.43804	5.38698e-08	6.77562e-07	QNT90267.1	A0A7H1PQF7	0	Deleted.
H0N27_11970	996.517	1.77796	0.504708	3.52276	0.000427081	0.00209288	QNT87561.1	A0A7H1PHQ1	0	Deleted.
H0N27_13095	141.66	1.77205	0.320282	5.53278	3.15189e-08	4.14876e-07	QNT87766.1	A0A009GDW3	J517_0784	Uncharacterized protein
H0N27_02020	31164	1.76531	0.377762	4.67307	2.96728e-06	2.70884e-05	QNT88924.1	A3M981	rplW	50S ribosomal protein L23
H0N27_01885	620.49	1.76292	0.359145	4.90865	9.17037e-07	9.26862e-06	QNT86949.1	A0A0D5YE22	AB945B12_01859	Putative membrane protein
H0N27_10670	2709.36	1.76119	0.355968	4.9476	7.51326e-07	7.70847e-06	QNT87320.1	A0A1S2FW25	A7M90_05825	CoA-transferase
H0N27_03915	87532.6	1.75334	0.429002	4.08702	4.36957e-05	0.000300995	QNT89262.1	A3M836	groEL	Chaperonin GroEL (EC 5.6.1.7) (60 kDa chaperonin) (Chaperonin-60) (Cpn60)
H0N27_11870	724.08	1.74362	0.344196	5.06578	4.06728e-07	4.47006e-06	QNT87543.1	A0A010M0J0	0	Deleted.
H0N27_13075	351.512	1.72917	0.34722	4.98006	6.35641e-07	6.68308e-06	QNT87762.1	A0A7H1PIA2	0	Deleted.
H0N27_04950	5766.9	1.72478	0.305645	5.64309	1.67021e-08	2.3057e-07	QNT89458.1	A0A7H1PN48	0	Deleted.
H0N27_13100	122.864	1.7039	0.238604	7.14113	9.25637e-13	3.24068e-11	QNT87767.1	A0A009PMV4	J506_0091	Rieske domain protein
H0N27_12645	285.605	1.69054	0.272378	6.2066	5.4143e-10	1.0453e-08	QNT87686.1	A0A009GC64	J517_3652	Putative membrane protein
H0N27_02035	29072.1	1.68662	0.389931	4.32545	1.52224e-05	0.000118025	QNT90159.1	A0A009G7Z1	rplV	50S ribosomal protein L22
H0N27_08690	1263.39	1.67745	0.223189	7.51584	5.6547e-14	2.46197e-12	QNT86952.1	A0A013KUZ7	0	Deleted.
H0N27_10840	1911.51	1.67643	0.401766	4.17266	3.01065e-05	0.000216614	QNT87351.1	A0A5N0G424	ACX61_11550	Hotdog fold thioesterase (PaaI family thioesterase) (Phenylacetic acid degradation protein)
H0N27_13575	1865.89	1.67544	0.332562	5.03798	4.70466e-07	5.04007e-06	QNT87856.1	A0A7H1PIJ6	0	Deleted.
H0N27_11930	6534.73	1.67493	0.472308	3.54627	0.000390728	0.00193427	QNT87554.1	A0A7H1PHP4	0	Deleted.
H0N27_13090	406.283	1.67211	0.32382	5.1637	2.42115e-07	2.80622e-06	QNT87765.1	A0A009GDS7	J517_0783	Rieske domain protein
H0N27_02010	58466.2	1.66585	0.377053	4.41808	9.95809e-06	8.14884e-05	QNT88922.1	A3M983	rplC	50S ribosomal protein L3
H0N27_02015	30891	1.65178	0.383301	4.30937	1.63723e-05	0.000125509	QNT88923.1	A3M982	rplD	50S ribosomal protein L4
H0N27_13565	4848.85	1.64846	0.37457	4.40094	1.07784e-05	8.6944e-05	QNT87854.1	A0A7H1PIJ4	0	Deleted.
H0N27_08185	40893.9	1.64471	0.349519	4.70563	2.53079e-06	2.33548e-05	QNT90051.1	A0A7H1PPU1	0	Deleted.
H0N27_04840	73717.1	1.6331	0.435866	3.7468	0.000179102	0.00100856	QNT89437.1	A0A009GAE8	J517_1484	Amino acid permease family protein
H0N27_00400	1647.72	1.62467	0.33407	4.86326	1.15469e-06	1.14325e-05	QNT88627.1	A0A009G7B1	J517_1421	Amino acid permease family protein
H0N27_01735	80954.6	1.62412	0.534789	3.03693	0.00239003	0.00941596	QNT88872.1	A0A009H216	J517_2112	Glutamate dehydrogenase
H0N27_01615	2999.74	1.61751	0.524231	3.08549	0.00203214	0.00816705	QNT90155.1	A0A2K2YHR8	0	Deleted.
H0N27_02045	40097.3	1.61522	0.367827	4.39125	1.12701e-05	8.98433e-05	QNT88928.1	A3M977	rplP	50S ribosomal protein L16
H0N27_15105	13993.1	1.60785	0.32834	4.8969	9.73615e-07	9.81127e-06	QNT88124.1	A0A7H1PJB4	0	Deleted.
H0N27_00935	63341.4	1.60754	0.512585	3.13615	0.00171181	0.00699554	QNT88727.1	A0A009HKH7	J512_2959	Outer membrane beta-barrel domain protein
H0N27_02040	43925	1.60431	0.376868	4.25696	2.07226e-05	0.000153991	QNT88927.1	A3M978	rpsC	30S ribosomal protein S3
H0N27_04995	1693.83	1.604	0.251367	6.38111	1.75812e-10	3.75508e-09	QNT89466.1	A0A0D5YGL0	gcvA_1	Glycine cleavage system transcriptional activator (LysR family transcriptional regulator)
H0N27_02055	27402.2	1.59394	0.362845	4.39289	1.11855e-05	8.93787e-05	QNT88930.1	A3M975	rpsQ	30S ribosomal protein S17
H0N27_13570	4708.63	1.59068	0.369444	4.30559	1.66539e-05	0.000126808	QNT87855.1	A0A7H1PIJ5	0	Deleted.
H0N27_12035	4458.56	1.58138	0.557139	2.8384	0.00453404	0.016045	QNT87572.1	A0A009H3V0	J517_2040	SnoaL-like polyketide cyclase family protein
H0N27_00380	429.978	1.57438	0.210393	7.48306	7.26144e-14	3.04442e-12	QNT88623.1	A0A009GMX3	hutC	Histidine utilization repressor
H0N27_02025	51620.5	1.55223	0.376303	4.12495	3.70817e-05	0.000261807	QNT88925.1	A3M980	rplB	50S ribosomal protein L2
H0N27_08180	5500.31	1.55209	0.269528	5.75856	8.48365e-09	1.2365e-07	QNT90213.1	A0A7H1PQA3	0	Deleted.
H0N27_16890	1333.66	1.5488	0.23783	6.51221	7.40551e-11	1.6655e-09	QNT88450.1	A0A009H0S9	J517_2532	Amino acid permease family protein
H0N27_03460	143267	1.53054	0.279116	5.48353	4.16924e-08	5.40409e-07	QNT89181.1	A0A0B9X9I7	Aba9201_09815	DcaP-like protein (Putative DcaP-like protein)
H0N27_02005	23472.9	1.52988	0.375571	4.07349	4.63145e-05	0.000314568	QNT88921.1	A3M984	rpsJ	30S ribosomal protein S10
H0N27_02030	19367.6	1.52962	0.380831	4.01652	5.90633e-05	0.000387967	QNT88926.1	B0V6X2	rpsS	30S ribosomal protein S19
H0N27_08450	1336.83	1.52617	0.348849	4.37487	1.21502e-05	9.57359e-05	QNT90100.1	A0A7H1PPZ0	0	Deleted.
H0N27_00410	266.622	1.51378	0.234484	6.45578	1.07666e-10	2.34381e-09	QNT88629.1	A0A7H1PKR9	0	Deleted.
H0N27_06210	37696.6	1.50755	0.515524	2.9243	0.00345227	0.0128551	QNT89680.1	A3M6Q4	rpsF	30S ribosomal protein S6
H0N27_10780	333.007	1.50215	0.439978	3.41414	0.000639827	0.00296838	QNT87341.1	A0A8F3LVV4	I6L29_08740	Alpha/beta hydrolase
H0N27_02050	20423.1	1.49875	0.348036	4.30632	1.65992e-05	0.000126808	QNT88929.1	A3M976	rpmC	50S ribosomal protein L29
H0N27_01835	2379.34	1.49646	0.378878	3.94971	7.82465e-05	0.000495756	QNT88891.1	A0A0M3FCL8	0	Deleted.
H0N27_16040	74395	1.49407	0.339252	4.40401	1.06268e-05	8.59877e-05	QNT88297.1	A3M1G1	rplJ	50S ribosomal protein L10
H0N27_13560	4049.04	1.49401	0.418934	3.56623	0.00036216	0.00181937	QNT87853.1	A0A098SKH2	APD31_16585	Carnitine monooxygenase reductase subunit (EC 1.14.13.239) (Carnitine monooxygenase beta subunit)
H0N27_11185	28461.2	1.49373	0.499896	2.98808	0.00280732	0.0108214	QNT90249.1	A0A7H1PQD9	0	Deleted.
H0N27_06205	24059.7	1.48222	0.51219	2.89389	0.00380504	0.0139546	QNT89679.1	A3M6Q5	rpsR	30S ribosomal protein S18
H0N27_02835	1410.13	1.45639	0.317162	4.59194	4.39152e-06	3.84372e-05	QNT89068.1	A0A7H1PM08	0	Deleted.
H0N27_02440	13163.8	1.43662	0.361016	3.97939	6.90935e-05	0.000443556	QNT88996.1	A3M907	rplM	50S ribosomal protein L13
H0N27_10595	149.131	1.43438	0.381918	3.75572	0.000172842	0.000976655	QNT87306.1	A0A1E2YK05	BFR91_11915	MFS transporter
H0N27_12990	116.313	1.43021	0.212001	6.74625	1.51718e-11	4.02526e-10	QNT87747.1	A0A333DN09	EKS29_17815	SDR family oxidoreductase
H0N27_13070	501.089	1.42154	0.287164	4.95027	7.41112e-07	7.62672e-06	QNT87761.1	A0A0E1PT86	AB237_2537	Putative D-galactonate transporter
H0N27_06440	445.053	1.41839	0.42505	3.337	0.000846877	0.00380422	QNT90199.1	A0A6B2QGU9	G3N04_10550	Uncharacterized protein
H0N27_02080	40738	1.41595	0.34077	4.15515	3.25075e-05	0.000231923	QNT88935.1	A3M970	rpsH	30S ribosomal protein S8
H0N27_02075	20297.1	1.41503	0.333398	4.24427	2.19305e-05	0.000161904	QNT88934.1	A3M971	rpsN	30S ribosomal protein S14
H0N27_02065	38574.6	1.4125	0.324347	4.3549	1.33127e-05	0.000104171	QNT88932.1	A3M973	rplX	50S ribosomal protein L24
H0N27_05630	1608.57	1.40989	0.361449	3.90066	9.59304e-05	0.000591539	QNT89576.1	A0A009H1K2	J517_2227	Two-component system response regulator protein
H0N27_10795	408.246	1.40974	0.175838	8.01723	1.08153e-15	6.33255e-14	QNT87344.1	A0A010J1R5	J580_0186	DUF1330 domain-containing protein
H0N27_08300	965.561	1.40529	0.180054	7.80484	5.95783e-15	3.21155e-13	QNT90073.1	A0A011HUB6	0	Deleted.
H0N27_17470	1514.49	1.40384	0.386241	3.63463	0.000278376	0.00147024	QNT88553.1	A3M8Z1	A1S_2982	Putative membrane protein insertion efficiency factor
H0N27_10770	608.726	1.395	0.396835	3.51532	0.000439227	0.00214621	QNT87339.1	A0A009HT52	J512_1599	Luciferase-like monooxygenase family protein
H0N27_02140	6160.72	1.38691	0.352932	3.92967	8.5061e-05	0.000532965	QNT88946.1	A3M958	rplQ	50S ribosomal protein L17
H0N27_10650	355.822	1.3832	0.239984	5.76373	8.22741e-09	1.20954e-07	QNT87317.1	A0A7H1PH07	0	Deleted.
H0N27_07470	820.337	1.37142	0.372954	3.67718	0.000235827	0.0012773	QNT89918.1	A0A7H1PPF8	0	Deleted.
H0N27_06200	20760.1	1.37069	0.405068	3.38385	0.000714768	0.00326257	QNT89678.1	A3M6Q6	rplI	50S ribosomal protein L9
H0N27_02125	20257.6	1.36591	0.308575	4.4265	9.57763e-06	7.87545e-05	QNT88943.1	A3M961	rpsK	30S ribosomal protein S11
H0N27_13060	276.126	1.35949	0.271544	5.00653	5.54194e-07	5.86306e-06	QNT87759.1	A0A009PKT3	J506_0083	Alpha/beta hydrolase fold family protein
H0N27_02135	64893.7	1.35806	0.339779	3.9969	6.41771e-05	0.000416396	QNT88945.1	A3M959	rpoA	DNA-directed RNA polymerase subunit alpha (RNAP subunit alpha) (EC 2.7.7.6) (RNA polymerase subunit alpha) (Transcriptase subunit alpha)
H0N27_00385	198.434	1.35613	0.22736	5.96466	2.45137e-09	4.10091e-08	QNT88624.1	A0A7H1PKR4	0	Deleted.
H0N27_00170	996.945	1.35332	0.266799	5.07243	3.92762e-07	4.33059e-06	QNT88582.1	A0A081GUF4	mdtA	Efflux RND transporter periplasmic adaptor subunit (Efflux transporter periplasmic adaptor subunit) (Efflux transporter, RND family, MFP subunit) (RND efflux transporter) (RND family drug transporter) (RND transporter)
H0N27_12045	2751.15	1.34585	0.331046	4.06545	4.794e-05	0.000324311	QNT87574.1	A0A7H1PHR4	0	Deleted.
H0N27_02115	10784.6	1.34547	0.315217	4.26839	1.96885e-05	0.00014695	QNT88941.1	A3M963	rpmJ	50S ribosomal protein L36
H0N27_09790	3426.95	1.34359	0.367235	3.65867	0.000253525	0.00135373	QNT87157.1	A0A829KBS3	N173_03680	FxsA cytoplasmic membrane protein
H0N27_02085	44655.9	1.34145	0.33599	3.99253	6.53715e-05	0.000421904	QNT88936.1	A3M969	rplF	50S ribosomal protein L6
H0N27_16035	32227.2	1.34133	0.312157	4.29699	1.73136e-05	0.000131243	QNT88296.1	A0A7H1PJT6	0	Deleted.
H0N27_13580	2876.54	1.33447	0.326844	4.08289	4.44783e-05	0.00030392	QNT87857.1	D0C9N4	HMPREF0010_01347	Carnitine transporter
H0N27_03355	215768	1.32344	0.299088	4.42492	9.64764e-06	7.91386e-05	QNT89162.1	A0A009HXN5	J512_0147	Outer membrane transport family protein
H0N27_02120	22237.4	1.3233	0.322019	4.1094	3.96694e-05	0.000275893	QNT88942.1	A3M962	rpsM	30S ribosomal protein S13
H0N27_11665	363.978	1.31484	0.391515	3.35834	0.00078413	0.00355054	QNT87503.1	A0A0E1FJG7	trmB	tRNA (guanine-N(7)-)-methyltransferase (EC 2.1.1.33) (tRNA (guanine(46)-N(7))-methyltransferase) (tRNA(m7G46)-methyltransferase)
H0N27_05405	50887.6	1.31431	0.352579	3.72771	0.000193231	0.00107224	QNT89538.1	A0A009G819	rpsB	30S ribosomal protein S2
H0N27_02435	3627	1.306	0.339873	3.84261	0.000121732	0.000721131	QNT88995.1	A0A009G209	rpsI	30S ribosomal protein S9
H0N27_17010	2152.72	1.30277	0.426401	3.05526	0.00224865	0.00891064	QNT88472.1	A0A009H4T2	J517_1804	Bacterial regulatory s, gntR family protein
H0N27_00390	1212.11	1.3026	0.25738	5.06098	4.17112e-07	4.5547e-06	QNT88625.1	A0A009G7A0	hutU	Urocanate hydratase (Urocanase) (EC 4.2.1.49) (Imidazolonepropionate hydrolase)
H0N27_12930	3802.36	1.29903	0.261309	4.97123	6.65295e-07	6.95182e-06	QNT87738.1	A3M3B7	nfuA	Fe/S biogenesis protein NfuA
H0N27_08315	152.877	1.28488	0.203107	6.32612	2.51402e-10	5.14314e-09	QNT90076.1	A0A0G4QRL5	ABR2091_1909	NAD-dependent epimerase/dehydratase family protein (Nucleoside-diphosphate-sugar epimerase) (Putative UDP-glucose 4-epimerase) (EC 5.1.3.2) (SDR family oxidoreductase)
H0N27_12640	408.555	1.28092	0.214509	5.97143	2.35187e-09	3.97361e-08	QNT87685.1	A0A009MWN2	0	Deleted.
H0N27_10775	632.422	1.27912	0.38985	3.28107	0.00103415	0.00451993	QNT87340.1	A0A009I6V4	J512_1600	Flavin_Reduct domain-containing protein
H0N27_09325	2102.53	1.279	0.291124	4.39333	1.11626e-05	8.93787e-05	QNT87072.1	A3M562	hscB	Co-chaperone protein HscB homolog
H0N27_02070	43757.1	1.27444	0.33352	3.82119	0.000132809	0.000781661	QNT88933.1	A3M972	rplE	50S ribosomal protein L5
H0N27_06920	27.6882	1.27105	0.505821	2.51284	0.0119764	0.0353975	QNT89814.1	A0A009SUR4	J529_3577	Uncharacterized protein
H0N27_13045	375.805	1.25262	0.243876	5.13631	2.80184e-07	3.17168e-06	QNT87756.1	A0A009SZ76	J529_1327	Aldehyde dehydrogenase family protein
H0N27_16910	91.996	1.24814	0.323203	3.86178	0.000112564	0.00067778	QNT88454.1	A0A009H0V4	J517_2528	AsnC family protein
H0N27_02060	29327.8	1.24557	0.326213	3.81826	0.000134398	0.000788283	QNT88931.1	A3M974	rplN	50S ribosomal protein L14
H0N27_05410	23099.7	1.22938	0.342086	3.59378	0.000325921	0.00168211	QNT89539.1	A3M750	tsf	Elongation factor Ts (EF-Ts)
H0N27_08170	716.327	1.22709	0.225156	5.44995	5.03843e-08	6.36078e-07	QNT90050.1	A0A7H1PPU0	0	Deleted.
H0N27_08320	209.881	1.22588	0.27961	4.38427	1.16377e-05	9.25259e-05	QNT90077.1	A0A7H1PPW7	0	Deleted.
H0N27_02095	40833.2	1.21789	0.346802	3.51177	0.000445135	0.00217195	QNT88938.1	B0V6W2	rpsE	30S ribosomal protein S5
H0N27_02110	93671.5	1.2158	0.315095	3.85851	0.000114081	0.000683278	QNT90160.1	A0A7D6WCA8	secY	Protein translocase subunit SecY
H0N27_13040	664.786	1.21524	0.281307	4.31997	1.56053e-05	0.000120719	QNT87755.1	A0A009QQM5	J506_0079	Thiamine pyrophosphate enzyme, C-terminal TPP binding domain protein
H0N27_05560	488.554	1.21062	0.274722	4.40673	1.04945e-05	8.52617e-05	QNT89564.1	A0A0E1PPD8	hisJ	Lysine/arginine/ornithine/histidine ABC transporter substrate-binding protein
H0N27_02130	34230.6	1.20662	0.327692	3.68217	0.000231258	0.00125858	QNT88944.1	A3M960	rpsD	30S ribosomal protein S4
H0N27_13245	130.804	1.19754	0.27009	4.43387	9.25559e-06	7.64768e-05	QNT87796.1	A0A335F8W5	naiP_1	MFS family transporter
H0N27_11905	967.318	1.19648	0.363127	3.29492	0.000984485	0.00435327	QNT87549.1	A0A1L9XB72	0	Deleted.
H0N27_09665	3604.74	1.18837	0.329043	3.61158	0.000304341	0.00159007	QNT87133.1	A0A009IKK0	J512_2357	JmjC domain-containing protein
H0N27_06255	1191.53	1.18548	0.441564	2.68472	0.00725895	0.0235899	QNT89689.1	A0A7H1PNS9	0	Deleted.
H0N27_11280	63.4811	1.18372	0.362913	3.26173	0.00110733	0.00480883	QNT87431.1	A0A009HYE1	J512_4113	Uncharacterized protein
H0N27_02100	13964.8	1.18372	0.334375	3.5401	0.000399974	0.00197429	QNT88939.1	A3M966	rpmD	50S ribosomal protein L30
H0N27_05970	667.283	1.17696	0.335346	3.5097	0.000448616	0.00218267	QNT89637.1	A0A7H1PNM7	0	Deleted.
H0N27_02090	20527.3	1.17685	0.337134	3.49075	0.000481676	0.00231435	QNT88937.1	A3M968	rplR	50S ribosomal protein L18
H0N27_10520	430	1.17579	0.236942	4.96234	6.96491e-07	7.23328e-06	H0N27_10520.1	#N/A	#N/A	#N/A
H0N27_13370	6442.14	1.16823	0.223179	5.23447	1.6546e-07	1.95784e-06	QNT87816.1	A0A009GK30	fur	Ferric uptake regulation protein
H0N27_10580	1577.12	1.16622	0.238348	4.89295	9.93377e-07	9.98079e-06	QNT87303.1	A0A427R4J5	EGT34_19065	Thioesterase family protein
H0N27_01610	11069.1	1.1637	0.298342	3.90054	9.5977e-05	0.000591539	QNT88848.1	A3M9G4	rplS	50S ribosomal protein L19
H0N27_01605	13482.3	1.16276	0.266158	4.3687	1.24987e-05	9.82537e-05	QNT88847.1	A0A7H1PLD7	0	Deleted.
H0N27_10025	164.657	1.16137	0.176818	6.56816	5.09403e-11	1.18489e-09	QNT87199.1	A0A009HCM2	J517_0232	Branched-chain amino acid transport family protein
H0N27_05900	539.052	1.14843	0.203442	5.64499	1.65191e-08	2.28975e-07	QNT89623.1	A0A7H1PNL3	0	Deleted.
H0N27_12935	435.979	1.14622	0.27334	4.19338	2.74825e-05	0.000198576	QNT87739.1	A0A059ZH99	A7M90_10845	Membrane protein (Rhomboid family intramembrane serine protease) (Rhomboid family protein)
H0N27_09330	6244.85	1.14591	0.295687	3.87543	0.000106436	0.000647354	QNT87073.1	A0A6H3EJP1	hscA	Chaperone protein HscA homolog
H0N27_12980	316.104	1.14503	0.204816	5.59053	2.26373e-08	3.07505e-07	QNT90264.1	A0A2S5BYM7	0	Deleted.
H0N27_03895	29036.9	1.13948	0.360811	3.15812	0.00158792	0.00658433	QNT89258.1	B0VSN6	pckG	Phosphoenolpyruvate carboxykinase [GTP] (PEP carboxykinase) (PEPCK) (EC 4.1.1.32)
H0N27_03350	7268.09	1.13636	0.207955	5.46448	4.64262e-08	5.9272e-07	QNT89161.1	A0A009G090	thrH	Phosphoserine phosphatase/homoserine phosphotransferase bifunctional protein (EC 3.1.3.3)
H0N27_16275	2701.26	1.13313	0.204679	5.53614	3.09219e-08	4.10198e-07	QNT88337.1	A0A009H529	J517_1575	Bacterial regulatory s, luxR family protein
H0N27_01880	1550.26	1.13084	0.268997	4.20394	2.62314e-05	0.000190346	QNT88899.1	A0A009GNU9	J517_1269	Helicase domain protein
H0N27_16045	38867.7	1.13045	0.324903	3.47935	0.000502628	0.00240074	QNT88298.1	A3M1G0	rplA	50S ribosomal protein L1
H0N27_03840	143.377	1.12958	0.229816	4.91515	8.87156e-07	8.99338e-06	H0N27_03840.1	#N/A	#N/A	#N/A
H0N27_08460	3101.3	1.12767	0.290401	3.88314	0.000103116	0.000630958	QNT90102.1	A0A7H1PPZ2	0	Deleted.
H0N27_11495	1960.71	1.11799	0.323131	3.45986	0.000540458	0.0025421	QNT87470.1	A0A0D5YKD6	rhtB_2	LysE family translocator (Lysine transporter LysE) (Transporter LysE family)
H0N27_12085	29.1923	1.11375	0.309591	3.5975	0.000321291	0.00166327	QNT87582.1	A0A7H1PHS2	0	Deleted.
H0N27_06435	290.732	1.11342	0.206431	5.39368	6.90295e-08	8.52451e-07	QNT89723.1	A0A086HZ30	ydhP_2	Inner membrane transport protein ydhP (MFS superfamily permease) (MFS transporter) (Major facilitator superfamily permease) (Putative MFS-type transporter)
H0N27_10535	56679.3	1.10919	0.344746	3.2174	0.00129357	0.0055537	QNT87295.1	A0A7H1PGY5	0	Deleted.
H0N27_11490	1826.61	1.10732	0.421027	2.63003	0.00853762	0.0269709	QNT87469.1	A0A009GVG1	J517_3561	'Cold-shock' DNA-binding domain protein
H0N27_01620	887.023	1.10269	0.302888	3.64059	0.000272019	0.0014389	QNT88849.1	A0A2K2YGL5	0	Deleted.
H0N27_10075	29130.4	1.10066	0.457122	2.40781	0.0160484	0.0448194	QNT87208.1	A0A010L006	0	Deleted.
H0N27_14205	1184.4	1.09863	0.194772	5.64057	1.69488e-08	2.33028e-07	QNT87968.1	A0A009QFB7	J506_0843	Bacterial regulatory helix-turn-helix s, AraC family protein
H0N27_12995	264.66	1.09779	0.176375	6.22419	4.84038e-10	9.44708e-09	QNT90266.1	A0A2S4T9J7	C3422_04760	LysR family transcriptional regulator
H0N27_16610	8308.1	1.09524	0.327761	3.34158	0.000833024	0.00375192	QNT88398.1	A3M145	atpC	ATP synthase epsilon chain (ATP synthase F1 sector epsilon subunit) (F-ATPase epsilon subunit)
H0N27_17175	1573.87	1.09381	0.224611	4.86982	1.11702e-06	1.11244e-05	QNT88503.1	A0A4S1DGC4	YA64_013545	Ferredoxin reductase
H0N27_08070	507.495	1.0919	0.228205	4.78472	1.71225e-06	1.64725e-05	QNT90030.1	P0DPR4	abaQ	Quinolone resistance transporter
H0N27_09660	689.227	1.08983	0.303527	3.59057	0.000329961	0.00169674	QNT87132.1	A0A2I8CQG2	maf	Nucleoside triphosphate pyrophosphatase (EC 3.6.1.9) (Nucleotide pyrophosphatase) (Nucleotide PPase)
H0N27_00185	7476.61	1.08068	0.387945	2.78564	0.00534225	0.0183999	QNT88585.1	A3MA88	dnaJ	Chaperone protein DnaJ
H0N27_11900	1221.68	1.07888	0.298779	3.61096	0.000305066	0.00159141	QNT87548.1	A0A009HSX3	J512_1632	Rieske domain protein
H0N27_02830	1175.99	1.07694	0.283342	3.80085	0.0001442	0.0008371	QNT89067.1	A0A7H1PM07	0	Deleted.
H0N27_17455	308.868	1.07625	0.263552	4.08364	4.43352e-05	0.000303553	QNT88550.1	A0A009GIA4	J517_2280	Metal-sensitive transcriptional repressor family protein
H0N27_15985	12648.1	1.07561	0.362881	2.96409	0.00303581	0.0115708	QNT88287.1	A0A0D7R8B4	htpG	Chaperone protein HtpG (Heat shock protein HtpG) (High temperature protein G)
H0N27_09395	4166.68	1.07199	0.278996	3.8423	0.000121887	0.000721131	QNT87084.1	A0A009IM83	J512_2676	Uncharacterized protein
H0N27_02105	30469.7	1.07069	0.299241	3.57802	0.000346209	0.00176271	QNT88940.1	A3M965	rplO	50S ribosomal protein L15
H0N27_03580	9141.81	1.0706	0.334588	3.19977	0.00137537	0.00586522	QNT89204.1	A3M8A0	rplU	50S ribosomal protein L21
H0N27_16050	34279.4	1.06705	0.324952	3.28372	0.00102445	0.00449538	QNT88299.1	A3M1F9	rplK	50S ribosomal protein L11
H0N27_16620	49917.9	1.06358	0.31535	3.37271	0.000744332	0.00339296	QNT88400.1	A3M143	atpG	ATP synthase gamma chain (ATP synthase F1 sector gamma subunit) (F-ATPase gamma subunit)
H0N27_06720	194.546	1.05906	0.196684	5.38457	7.26174e-08	8.89399e-07	QNT89776.1	B0VM56	ABSDF1616	UPF0756 membrane protein ABSDF1616
H0N27_10765	800.488	1.05556	0.369511	2.85665	0.00428139	0.015321	QNT87338.1	A0A7H1PH28	0	Deleted.
H0N27_07465	1392.14	1.04043	0.39732	2.61863	0.00882832	0.0275814	QNT89917.1	A0A7H1PPF7	0	Deleted.
H0N27_05040	132.116	1.03923	0.254741	4.07957	4.51199e-05	0.000307685	QNT89475.1	A0A7H1PN65	0	Deleted.
H0N27_16055	32886.4	1.03899	0.32828	3.16494	0.00155114	0.00645546	QNT88300.1	A0A009H0X6	nusG	Transcription termination/antitermination protein NusG
H0N27_17475	3326.33	1.03258	0.351325	2.93911	0.00329157	0.0123516	QNT88554.1	A0A009GIA9	rnpA	Ribonuclease P protein component (RNase P protein) (RNaseP protein) (EC 3.1.26.5) (Protein C5)
H0N27_13210	300.062	1.02477	0.300737	3.40754	0.000655518	0.00302464	QNT87789.1	A0A7H1PIC9	0	Deleted.
H0N27_06415	1217.07	1.01938	0.179711	5.67231	1.40885e-08	1.97705e-07	QNT89720.1	A0A0E1JL39	A7M90_03670	Uncharacterized protein
H0N27_05975	70.0113	1.01836	0.262172	3.88431	0.00010262	0.000630195	QNT86950.1	A0A062I344	J596_3700	Uncharacterized protein
H0N27_12070	769.737	1.01694	0.197415	5.1513	2.58685e-07	2.9688e-06	QNT87579.1	A0A7H1PHR9	0	Deleted.
H0N27_03450	2679.57	1.01269	0.379113	2.67122	0.00755765	0.0243224	QNT89179.1	A0A7H1PMB9	0	Deleted.
H0N27_10790	3164.39	1.0118	0.172036	5.88133	4.06985e-09	6.52097e-08	QNT87343.1	A0A009Q071	J506_1449	Bacterial regulatory s, gntR family protein
H0N27_09380	1189.08	1.00066	0.241193	4.14879	3.34238e-05	0.000237463	QNT87081.1	A3M550	rpsT	30S ribosomal protein S20
H0N27_00285	4000.09	-1.00122	0.281611	-3.55531	0.000377537	0.00187994	QNT88605.1	A0A009G790	J517_1446	Replication-associated recombination protein A
H0N27_03930	655.968	-1.00143	0.303664	-3.29784	0.000974313	0.00431954	QNT89265.1	A0A062IHE2	J596_2464	Glycerophosphoryl diester phosphodiesterase family protein
H0N27_10215	917.951	-1.00743	0.25819	-3.9019	9.54394e-05	0.000590368	QNT87236.1	A0A7H1PGS6	0	Deleted.
H0N27_07505	3196.59	-1.00815	0.319112	-3.15923	0.00158188	0.00657535	QNT89925.1	A0A7H1PPG5	0	Deleted.
H0N27_04560	13224	-1.01446	0.198788	-5.10323	3.33913e-07	3.74247e-06	QNT89383.1	A0A009GYH9	J517_2850	Outer membrane lipoprotein Blc
H0N27_04330	367.722	-1.01483	0.316119	-3.21027	0.00132612	0.00567908	QNT89340.1	A0A009GDB7	J517_0894	Uncharacterized protein
H0N27_06105	17734.8	-1.02811	0.368357	-2.79107	0.00525334	0.0181859	QNT89660.1	A0A009G0D7	J517_2685	Uncharacterized protein
H0N27_01035	1756.73	-1.0282	0.197192	-5.21421	1.84606e-07	2.1618e-06	QNT88747.1	A0A009GT27	J517_0488	Pirin family protein
H0N27_08870	296.687	-1.02858	0.188085	-5.46869	4.53386e-08	5.81019e-07	QNT86986.1	A0A3R9RJQ2	E1A86_10260	EamA family transporter
H0N27_04910	12298.1	-1.02891	0.149275	-6.89273	5.473e-12	1.58857e-10	QNT89450.1	A0A009PLE0	J506_0599	Uncharacterized protein
H0N27_13120	1084.67	-1.03039	0.40227	-2.56145	0.0104237	0.0317572	QNT87771.1	A0A7H1PIB1	0	Deleted.
H0N27_12470	422.627	-1.03714	0.156528	-6.62587	3.45204e-11	8.25573e-10	QNT87651.1	A0A7H1PHZ1	0	Deleted.
H0N27_06185	2336.68	-1.03763	0.245151	-4.23261	2.30994e-05	0.000169429	QNT89675.1	A0A009HB08	J517_0624	Proteasome subunit
H0N27_11455	65.391	-1.04853	0.421535	-2.48741	0.0128677	0.037574	QNT87462.1	A0A7H1PHF2	0	Deleted.
H0N27_08585	1361.76	-1.04962	0.301097	-3.48599	0.000490322	0.00235188	QNT90124.1	A0A009P919	J506_3574	Putative g/U mismatch-specific DNA glycosylase
H0N27_15070	9203.65	-1.05411	0.307075	-3.43276	0.000597478	0.00279097	QNT88117.1	A0A009IGT5	pta	Phosphate acetyltransferase (EC 2.3.1.8) (Phosphotransacetylase)
H0N27_06990	42336	-1.05635	0.277895	-3.80125	0.000143967	0.0008371	QNT89828.1	A0A009G9A8	J517_1025	Universal stress protein
H0N27_00550	4513.31	-1.05702	0.288424	-3.66483	0.000247506	0.00132785	QNT88655.1	A0A009IUM8	J512_0344	Uncharacterized protein
H0N27_14090	27299.1	-1.05788	0.189874	-5.57145	2.52622e-08	3.40438e-07	QNT87948.1	A0A009QNH2	J506_0827	Uncharacterized protein
H0N27_03620	2100.68	-1.05888	0.28544	-3.70964	0.000207555	0.00114425	QNT89212.1	A0A5K1MJT9	F978_03397	Flavodoxin-like domain-containing protein
H0N27_11860	114.39	-1.06094	0.35619	-2.97857	0.00289599	0.0111253	QNT87541.1	A0A009GJM9	J517_2002	S-adenosyl-L-methionine-dependent methyltransferase (EC 2.1.1.-)
H0N27_16465	4406.49	-1.06873	0.257945	-4.14326	3.42399e-05	0.000242753	QNT88374.1	A0A7H1PK14	0	Deleted.
H0N27_05615	1778.99	-1.06959	0.285862	-3.74163	0.000182833	0.0010229	QNT89573.1	A0A013IQR4	0	Deleted.
H0N27_05700	2788.27	-1.07086	0.233085	-4.59428	4.34242e-06	3.81056e-05	QNT89590.1	A0A009H1J0	J517_2241	Uncharacterized protein
H0N27_13980	317.328	-1.07109	0.178931	-5.98607	2.14965e-09	3.65011e-08	QNT87928.1	A0A009SBN9	J529_2205	Uncharacterized protein
H0N27_12580	60.4507	-1.07284	0.307277	-3.49145	0.000480399	0.00231409	QNT87673.1	A0A028IRF5	0	Deleted.
H0N27_06730	2560.4	-1.0734	0.321271	-3.3411	0.000834464	0.00375343	QNT89778.1	A0A0N8Y4V1	ABCAM1_2389	Pseudouridine synthase (EC 5.4.99.-)
H0N27_15885	802.04	-1.07644	0.354938	-3.03275	0.00242336	0.00951412	QNT88269.1	A0A009H111	J517_2317	Efflux transporter, RND family, MFP subunit
H0N27_00870	2069.16	-1.07895	0.228024	-4.73175	2.22589e-06	2.09394e-05	QNT88715.1	A0A009ISB7	J512_0405	Uncharacterized protein
H0N27_03770	7231.84	-1.08464	0.31673	-3.42449	0.000615959	0.00287335	QNT89239.1	A0A062IA76	J596_3173	Putative metalloprotease
H0N27_00560	4008.02	-1.08669	0.28116	-3.86503	0.000111078	0.000670017	QNT88657.1	A0A7H1PKU7	0	Deleted.
H0N27_06950	466.196	-1.08752	0.43064	-2.52536	0.0115578	0.0343097	QNT89820.1	A0A009SWA9	J529_3395	Uncharacterized protein
H0N27_17445	1199.12	-1.08795	0.13076	-8.32018	8.78331e-17	5.62795e-15	QNT88548.1	A0A7H1PKI8	0	Deleted.
H0N27_15890	141.648	-1.09211	0.420287	-2.59848	0.00936388	0.0290408	QNT88270.1	A0A009H1X0	J517_2318	Uncharacterized protein
H0N27_01020	8484.67	-1.10196	0.18673	-5.90135	3.6053e-09	5.88635e-08	QNT88744.1	A0A009RRA6	J536_0460	Succinate-semialdehyde dehydrogenase family protein (EC 1.2.1.-)
H0N27_04750	2422.99	-1.10879	0.291901	-3.79852	0.000145563	0.000839273	QNT89419.1	A0A2S4T7Z9	C3422_06105	DUF962 domain-containing protein
H0N27_00555	4664.45	-1.11076	0.288245	-3.85353	0.000116427	0.000692446	QNT88656.1	A0A368MV89	EKS29_19010	Uncharacterized protein
H0N27_15410	790.009	-1.1155	0.375126	-2.97368	0.00294253	0.0112659	QNT88182.1	A0A009HSM3	J512_1794	DUF2061 domain-containing protein
H0N27_11535	5529.29	-1.12016	0.350495	-3.19593	0.00139382	0.00590939	QNT87477.1	A0A009PAY8	J506_3044	Uncharacterized protein
H0N27_12575	49.7409	-1.12121	0.356726	-3.14305	0.00167195	0.00688381	QNT87672.1	A0A7H1PI12	0	Deleted.
H0N27_00780	82093	-1.12149	0.299949	-3.73895	0.000184789	0.00103214	QNT88698.1	A0A009GFG5	aceE	Pyruvate dehydrogenase E1 component (EC 1.2.4.1)
H0N27_01640	3508.26	-1.12529	0.22092	-5.09366	3.51223e-07	3.91067e-06	QNT88853.1	A0A7H1PLE3	0	Deleted.
H0N27_01495	31792.6	-1.13101	0.226832	-4.98609	6.16122e-07	6.49798e-06	QNT88827.1	A0A009GL45	J517_1761	LemA family protein
H0N27_13955	1824.1	-1.13825	0.22563	-5.04475	4.54106e-07	4.8957e-06	QNT87923.1	A0A062IDN4	J596_1647	Bacterial regulatory s, tetR family protein
H0N27_02340	934.258	-1.14035	0.213327	-5.34555	9.01436e-08	1.08942e-06	QNT88981.1	A0A0D5YDC5	AB945B12_01768	Uncharacterized protein
H0N27_00925	840.013	-1.15141	0.407518	-2.82543	0.00472175	0.0166684	QNT90149.1	A0A237VBZ8	Aba9201_14630	Ion channel (Two pore domain potassium channel family protein)
H0N27_01660	6006.72	-1.15873	0.194892	-5.9455	2.75606e-09	4.58803e-08	QNT88857.1	A0A009T0P7	J529_0966	Uncharacterized protein
H0N27_09745	2984.21	-1.16222	0.383962	-3.02691	0.00247071	0.00965537	QNT87148.1	A0A009GUD4	J517_0174	Uncharacterized protein
H0N27_02660	16148	-1.16926	0.244877	-4.7749	1.79797e-06	1.71034e-05	QNT89034.1	A0A0D7RF15	AB945B12_00891	Histidine kinase (EC 2.7.13.3)
H0N27_08525	9937.23	-1.17365	0.367049	-3.19754	0.00138607	0.00589124	QNT90113.1	A0A0D8GYC9	ABKPCSM17A_03213	Uncharacterized protein
H0N27_03045	15916	-1.17482	0.257203	-4.56766	4.93206e-06	4.2837e-05	QNT89109.1	A0A6H3T436	AB945B12_00812	Putative FMN oxidoreductase
H0N27_17335	3960.97	-1.18295	0.264012	-4.48065	7.44145e-06	6.20913e-05	QNT88529.1	A0A009G2I8	J517_2306	Uncharacterized protein
H0N27_00545	4354.21	-1.18796	0.213617	-5.56116	2.6799e-08	3.58305e-07	QNT88654.1	A0A7H1PKU4	0	Deleted.
H0N27_12430	148.214	-1.18968	0.202664	-5.87018	4.35327e-09	6.9407e-08	QNT87643.1	A0A7H1PHY3	0	Deleted.
H0N27_07605	1925.11	-1.19053	0.263646	-4.51565	6.31218e-06	5.34191e-05	QNT89944.1	A0A009IIT5	J512_3077	Uncharacterized protein
H0N27_06035	1881.88	-1.19393	0.336844	-3.54446	0.000393422	0.00194477	QNT89646.1	A0A7H1PNN6	0	Deleted.
H0N27_01500	15764.5	-1.19403	0.221438	-5.39217	6.9611e-08	8.56518e-07	QNT88828.1	A0A7H1PLB8	0	Deleted.
H0N27_13770	7759.23	-1.19571	0.206617	-5.7871	7.1614e-09	1.07611e-07	QNT87888.1	A0A009HI99	J512_3622	tRNA threonylcarbamoyl adenosine modification protein, Sua5/YciO/YrdC/YwlC family
H0N27_07895	760.331	-1.19835	0.352081	-3.40363	0.000664971	0.0030641	QNT89998.1	A0A7H1PPN8	0	Deleted.
H0N27_01980	7217.57	-1.19884	0.189442	-6.32828	2.47908e-10	5.10239e-09	QNT88917.1	A0A009I830	J512_1183	Globin family protein
H0N27_03240	3797.7	-1.20091	0.218216	-5.5033	3.72758e-08	4.88759e-07	QNT90165.1	A0A7H1PQ55	0	Deleted.
H0N27_12355	50.3308	-1.20201	0.281108	-4.27596	1.90317e-05	0.000142361	QNT87629.1	A0A7H1PHW9	0	Deleted.
H0N27_04665	3079.16	-1.20291	0.283753	-4.23928	2.24237e-05	0.000164828	QNT89403.1	A0A7H1PMZ3	0	Deleted.
H0N27_17205	11758	-1.203	0.250815	-4.79635	1.61586e-06	1.56338e-05	QNT88509.1	A0A009G524	J517_1844	Short chain dehydrogenase family protein
H0N27_07590	4218.81	-1.21128	0.3566	-3.39675	0.000681911	0.00313365	QNT89941.1	A0A0E2G8G0	F958_02405	Uncharacterized protein
H0N27_16195	2150.64	-1.21153	0.313982	-3.85861	0.000114033	0.000683278	QNT90302.1	A0A7H1PQJ2	0	Deleted.
H0N27_09215	635.761	-1.21495	0.375974	-3.23147	0.00123155	0.00531429	QNT87051.1	A0A7H1PG91	0	Deleted.
H0N27_05160	1039.31	-1.21588	0.497119	-2.44585	0.014451	0.0412493	QNT89494.1	S3TGF6	F910_01172	Uncharacterized protein
H0N27_03395	5573.11	-1.21821	0.231552	-5.26105	1.43232e-07	1.70076e-06	QNT89170.1	A0A059ZNJ4	hchA	Chaperone protein (Chaperone protein HchA) (EC 4.2.1.130) (D-lactate dehydratase) (DJ-1/PfpI family protein) (Protein deglycase HchA) (EC 3.5.1.124)
H0N27_13425	112468	-1.21969	0.264739	-4.60713	4.08265e-06	3.62002e-05	QNT87827.1	A0A009GK27	J517_1984	Glycine zipper family protein
H0N27_03275	6670.12	-1.22563	0.455257	-2.69216	0.00709901	0.0232033	QNT89147.1	A0A7H1PM87	0	Deleted.
H0N27_14320	1690.23	-1.22662	0.425797	-2.88076	0.00396722	0.0144247	QNT87986.1	A0A1S2FL56	H1058_15170	Cation transporter (Co/Zn/Cd efflux system protein)
H0N27_04620	6125.34	-1.22951	0.249548	-4.92693	8.35333e-07	8.54455e-06	QNT90177.1	A0A7H1PQ67	0	Deleted.
H0N27_14590	7837.08	-1.25082	0.348636	-3.58775	0.000333544	0.00170847	QNT88027.1	A3M2B0	ihfA	Integration host factor subunit alpha (IHF-alpha)
H0N27_00210	750.126	-1.25286	0.31828	-3.93635	8.27295e-05	0.000521242	QNT88590.1	A0A7H1PKN0	0	Deleted.
H0N27_06085	1485.84	-1.25707	0.361355	-3.47878	0.000503707	0.00240251	QNT89656.1	A0A1S2FMA9	CSB70_2268	Acetyltransferase domain protein (GNAT family N-acetyltransferase) (Histone acetyltransferase HPA2)
H0N27_08095	1240.02	-1.25794	0.275469	-4.56654	4.95829e-06	4.2955e-05	QNT90035.1	A0A7H1PPS5	0	Deleted.
H0N27_01505	4342.42	-1.25982	0.205307	-6.13625	8.44918e-10	1.57656e-08	QNT88829.1	A0A077GUV7	APC21_06300	Domain of uncharacterized function (DUF477) (Repair family protein)
H0N27_09840	388.625	-1.26096	0.470155	-2.68201	0.00731815	0.0237141	QNT87166.1	A0A009IIH9	J512_3923	Fimbrial family protein
H0N27_01845	12115.5	-1.26608	0.181144	-6.98937	2.76126e-12	8.44797e-11	QNT88893.1	A0A0M3FEE8	0	Deleted.
H0N27_00960	390.265	-1.27043	0.384281	-3.30599	0.000946407	0.0042013	QNT88732.1	A0A009HAP0	J517_0473	Uncharacterized protein
H0N27_15065	8388.53	-1.27549	0.420564	-3.03281	0.00242284	0.00951412	QNT88116.1	A0A009GG31	ackA	Acetate kinase (EC 2.7.2.1) (Acetokinase)
H0N27_07060	7697.04	-1.28521	0.304804	-4.21651	2.48108e-05	0.00018081	QNT89842.1	A0A009H7Y0	J517_1012	Short chain dehydrogenase family protein
H0N27_07285	12672.8	-1.30095	0.331909	-3.9196	8.86969e-05	0.000551675	QNT89883.1	A0A0D5YGP1	galE_1	SDR family NAD(P)-dependent oxidoreductase (UDP-galactose 4-epimerase) (EC 5.1.3.2) (UDP-glucose 4-epimerase)
H0N27_04035	8186.61	-1.30554	0.319547	-4.0856	4.39626e-05	0.00030161	QNT89284.1	A0A7H1PMM4	0	Deleted.
H0N27_01225	7188.68	-1.3083	0.436074	-3.00018	0.00269819	0.0104721	QNT88782.1	A0A009GFT2	J517_2837	Uncharacterized protein
H0N27_04790	22269.3	-1.30912	0.373393	-3.50601	0.000454877	0.00220996	QNT89427.1	A0A059ZEK3	A7M90_10260	Ferredoxin reductase (Ferric reductase NAD binding domain protein) (Flavodoxin reductase (Ferredoxin-NADPH reductase) family protein 1) (Oxidoreductase)
H0N27_01030	21447	-1.3164	0.185802	-7.08498	1.39063e-12	4.58503e-11	QNT88746.1	A0A009HAP8	J517_0487	Isochorismatase domain-containing protein
H0N27_04380	248380	-1.31662	0.275736	-4.77495	1.79748e-06	1.71034e-05	QNT89350.1	A0A009IKX6	J512_2273	Outer membrane beta-barrel domain protein
H0N27_12425	302.045	-1.31694	0.21998	-5.98664	2.14222e-09	3.65011e-08	QNT87642.1	A0A7H1PHY2	0	Deleted.
H0N27_04625	7793.13	-1.32265	0.238956	-5.53514	3.10971e-08	4.10918e-07	QNT89395.1	A0A7H1PMY5	0	Deleted.
H0N27_11640	2727.37	-1.32354	0.249148	-5.31227	1.08265e-07	1.29461e-06	QNT87498.1	A0A009PUG2	J506_3068	DUF1653 domain-containing protein
H0N27_07280	4556.24	-1.33009	0.314828	-4.22483	2.39118e-05	0.000174634	QNT89882.1	A0A009IGA4	J512_3887	DsrE/DsrF-like family protein
H0N27_08145	9619.6	-1.33455	0.138075	-9.66535	4.23151e-22	4.63555e-20	QNT90045.1	A0A059ZTU2	ycaC_2	Amidase (Hydrolase) (Isochorismatase family) (Isochorismatase family protein) (Isochorismatase hydrolase) (Nicotinamidase-like amidase)
H0N27_00785	42644.4	-1.33718	0.277095	-4.8257	1.39511e-06	1.36536e-05	QNT88699.1	A0A7H1PKY9	0	Deleted.
H0N27_13715	6093.43	-1.35228	0.184642	-7.32379	2.41065e-13	9.30293e-12	QNT87877.1	A0A7H1PIL7	0	Deleted.
H0N27_03780	5686.72	-1.35431	0.268016	-5.05308	4.34746e-07	4.73204e-06	QNT89240.1	A0A009GXE5	J517_3288	Universal stress protein
H0N27_04810	8216.66	-1.36238	0.338947	-4.01945	5.83339e-05	0.000383918	QNT89431.1	A0A009H6Q1	J517_1478	Uncharacterized protein
H0N27_11360	15722	-1.3656	0.306811	-4.45095	8.54929e-06	7.09862e-05	QNT87446.1	A0A009GV89	J517_3624	Universal stress family protein
H0N27_00225	6.56828	-1.37955	0.566314	-2.43601	0.0148503	0.0422021	QNT88593.1	A0A062I8F2	J596_2852	Uncharacterized protein
H0N27_11630	1311.22	-1.38228	0.235775	-5.86271	4.55375e-09	7.1928e-08	QNT87496.1	A0A009FVX3	J517_3797	KTSC domain protein
H0N27_01050	993.144	-1.38491	0.398895	-3.47186	0.000516862	0.00245491	QNT88750.1	A0A009HNP3	J512_2982	Glutathione-dependent formaldehyde-activating enzyme family protein
H0N27_15975	26759.1	-1.39832	0.233225	-5.99561	2.02721e-09	3.51245e-08	QNT88285.1	A0A7H1PJS5	0	Deleted.
H0N27_05155	1151.74	-1.39974	0.539529	-2.59437	0.00947632	0.029336	QNT90184.1	A0A7H1PQ74	0	Deleted.
H0N27_15510	1552.76	-1.40296	0.260574	-5.3841	7.28071e-08	8.89399e-07	QNT88200.1	A0A0E2GHM6	F958_00315	Uncharacterized protein
H0N27_07220	836.951	-1.40303	0.272584	-5.14714	2.6449e-07	3.01412e-06	QNT89871.1	A0A7H1PPB1	0	Deleted.
H0N27_03145	6277.32	-1.4077	0.510555	-2.75719	0.00583008	0.0198386	QNT89129.1	A0A009GF14	J517_2939	Entericidin EcnA/B family protein
H0N27_02315	3376.55	-1.41693	0.365969	-3.87171	0.000108073	0.000654216	QNT88976.1	A0A009GD96	J517_3379	Uncharacterized protein
H0N27_08140	2252.15	-1.418	0.154915	-9.15336	5.51882e-20	4.5712e-18	QNT90044.1	A0A010LQ69	0	Deleted.
H0N27_05075	1718.56	-1.42372	0.361993	-3.93302	8.38864e-05	0.000527552	QNT89481.1	A0A7H1PN71	0	Deleted.
H0N27_09220	453.551	-1.42706	0.446513	-3.19601	0.0013934	0.00590939	QNT87052.1	A0A009IKD6	J512_2501	FhuF 2Fe-2S C-terminal domain protein
H0N27_10970	26651.4	-1.43341	0.187269	-7.65429	1.94386e-14	8.92233e-13	QNT87376.1	A0A009HK60	J512_3114	Peptidase inhibitor I78 family protein
H0N27_10375	125.899	-1.43361	0.348053	-4.11896	3.80586e-05	0.000268147	QNT87267.1	A0A7H1PGV7	0	Deleted.
H0N27_06320	8233.39	-1.43684	0.299757	-4.79335	1.64019e-06	1.58241e-05	QNT89701.1	A0A7H1PNU1	0	Deleted.
H0N27_11635	4105.62	-1.43916	0.282896	-5.08725	3.63301e-07	4.03192e-06	QNT87497.1	A0A009GUQ9	J517_3796	Mycolic acid cyclopropane synthetase family protein
H0N27_15660	7083.7	-1.44069	0.339496	-4.24361	2.19948e-05	0.000162027	QNT88228.1	A0A7H1PJL8	0	Deleted.
H0N27_00835	132427	-1.44493	0.243696	-5.92926	3.04301e-09	5.04101e-08	QNT88708.1	A0A009TPL9	J529_0542	Putative porin
H0N27_12500	111.239	-1.44707	0.244813	-5.91091	3.40221e-09	5.5816e-08	QNT87657.1	N9L2F5	F913_02014	Terminase_6C domain-containing protein
H0N27_16015	258.677	-1.45291	0.524746	-2.76879	0.00562646	0.0192035	QNT88292.1	A0A009G5S3	J517_2346	Glycine zipper family protein
H0N27_00515	8076.8	-1.45503	0.314778	-4.62239	3.79341e-06	3.39905e-05	QNT90146.1	A0A7H1PQ36	0	Deleted.
H0N27_13400	265.452	-1.45926	0.241047	-6.05385	1.41423e-09	2.52775e-08	QNT87822.1	A0A009G7R1	J517_1979	Acetyltransferase domain protein
H0N27_11500	549.459	-1.46142	0.199673	-7.31906	2.49723e-13	9.52876e-12	QNT87471.1	A0A7H1PHG1	0	Deleted.
H0N27_12495	183.933	-1.46142	0.223425	-6.541	6.11092e-11	1.3928e-09	QNT87656.1	A0A7H1PHZ6	0	Deleted.
H0N27_13410	11158.7	-1.46436	0.355579	-4.11825	3.81763e-05	0.00026842	QNT87824.1	A0A1E3MCM3	AUO97_11630	Phosphomannomutase (Phosphomannomutase/phosphoglucomutase)
H0N27_07645	4574.02	-1.46466	0.496599	-2.94938	0.00318417	0.012082	QNT89951.1	A0A158LV99	F962_01680	Uncharacterized protein
H0N27_10340	7187.53	-1.47519	0.255781	-5.76739	8.05083e-09	1.18872e-07	QNT87260.1	A0A7H1PGV0	0	Deleted.
H0N27_12505	33.9666	-1.49643	0.322195	-4.6445	3.40894e-06	3.07893e-05	QNT87658.1	N9JKV8	F913_02013	Uncharacterized protein
H0N27_06180	2434.16	-1.4975	0.32993	-4.53883	5.65676e-06	4.86338e-05	QNT89674.1	A0A009HS11	J512_0817	Transglutaminase-like superfamily protein
H0N27_16930	5919.75	-1.50027	0.316146	-4.7455	2.07996e-06	1.9621e-05	QNT88457.1	A0A009H027	J517_2524	RraB domain-containing protein
H0N27_06325	6691.2	-1.51501	0.279148	-5.42726	5.72252e-08	7.17109e-07	QNT89702.1	A0A059ZPQ2	ABR2091_2308	Acyl-CoA dehydrogenase (Acyl-CoA dehydrogenase family protein) (Acyl-CoA dehydrogenase protein) (EC 1.3.8.1) (Acyl-CoA dehydrogenase, N-terminal domain protein)
H0N27_10415	3848.01	-1.52122	0.33051	-4.60264	4.17163e-06	3.6797e-05	QNT87274.1	A0A009HA94	J517_0537	Acetyltransferase family protein
H0N27_16925	1980.89	-1.52547	0.35559	-4.28997	1.78695e-05	0.000134911	QNT88456.1	A0A059ZKY1	AYR68_18370	Ester cyclase (Membrane protein) (Nuclear transport factor 2 family protein) (Polyketide cyclase)
H0N27_07585	10479.5	-1.54632	0.216437	-7.14445	9.03567e-13	3.19637e-11	QNT89940.1	A0A009GHK0	J517_2461	CBS domain protein
H0N27_03890	3338.94	-1.54641	0.259218	-5.96567	2.43639e-09	4.09603e-08	QNT89257.1	A0A7H1PMJ7	0	Deleted.
H0N27_10335	4066.71	-1.55187	0.37727	-4.11342	3.89836e-05	0.000272404	QNT87259.1	A0A7H1PGU9	0	Deleted.
H0N27_05090	1898.58	-1.55717	0.523476	-2.97468	0.00293299	0.0112547	QNT89484.1	A0A7H1PN74	0	Deleted.
H0N27_12605	58.3103	-1.56346	0.359441	-4.34968	1.36334e-05	0.00010619	QNT87678.1	A0A7H1PI18	0	Deleted.
H0N27_08645	398.035	-1.57492	0.544318	-2.89339	0.0038111	0.0139617	QNT90135.1	A0A2G1TLK8	CPI82_08805	2,3-dihydro-2,3-dihydroxybenzoate synthetase (Isochorismatase family protein)
H0N27_05130	684.043	-1.59438	0.591473	-2.69561	0.00702589	0.0230754	QNT89490.1	A0A7H1PN80	0	Deleted.
H0N27_05135	1320.42	-1.60076	0.627924	-2.54929	0.0107944	0.0325267	QNT90183.1	A0A7H1PQ73	0	Deleted.
H0N27_13735	130318	-1.62188	0.24199	-6.70229	2.05185e-11	5.23916e-10	QNT87881.1	A0A009IH32	J512_3629	LysM domain-containing protein
H0N27_17285	10931.9	-1.62648	0.232012	-7.01032	2.37778e-12	7.4082e-11	QNT88524.1	A0A009PE42	J506_2077	NADPH-dependent FMN reductase family protein
H0N27_11750	503.237	-1.63405	0.598067	-2.73221	0.00629102	0.0210486	QNT87520.1	A0A009HKV3	J512_3866	Putative membrane protein
H0N27_15280	1883.18	-1.63939	0.318387	-5.14905	2.61802e-07	2.99354e-06	QNT88157.1	A0A009GCR2	J517_0328	Uncharacterized protein
H0N27_14820	83601.1	-1.63994	0.36267	-4.52185	6.13009e-06	5.21749e-05	QNT88070.1	A0A009GLU9	acnA	Aconitate hydratase (Aconitase) (EC 4.2.1.3)
H0N27_06080	8727.6	-1.64628	0.408003	-4.03496	5.46111e-05	0.000363646	QNT89655.1	A0A1C4HKI6	0	Deleted.
H0N27_15965	1475.5	-1.66183	0.254514	-6.52942	6.60238e-11	1.49478e-09	QNT88283.1	A0A643CS71	0	Deleted.
H0N27_08100	1279.15	-1.66749	0.380544	-4.38185	1.17677e-05	9.29376e-05	QNT90036.1	A0A7H1PPS6	0	Deleted.
H0N27_04690	41025.3	-1.67424	0.250506	-6.68343	2.33406e-11	5.78574e-10	QNT89408.1	A0A8B4MSD9	icd_1	Isocitrate dehydrogenase [NADP] (EC 1.1.1.42)
H0N27_10235	203.282	-1.67526	0.469491	-3.56825	0.000359372	0.00181072	QNT87240.1	A0A009HNZ6	J512_1852	Uncharacterized protein
H0N27_13160	4680.18	-1.69148	0.435571	-3.88335	0.000103025	0.000630958	QNT87779.1	A0A009GR61	J517_0797	Uncharacterized protein
H0N27_15705	10607.7	-1.7049	0.425929	-4.00279	6.25999e-05	0.000408826	QNT88236.1	A0A009H5N0	J517_1715	Uncharacterized protein
H0N27_05115	609.203	-1.71201	0.718748	-2.38193	0.0172222	0.047281	QNT89487.1	A0A334N7I5	0	Deleted.
H0N27_17330	263.407	-1.74579	0.36046	-4.84323	1.27745e-06	1.25382e-05	QNT88528.1	A0A009HLR1	J512_3604	Putative lipoprotein
H0N27_01690	12610.2	-1.746	0.470084	-3.71423	0.000203825	0.00112551	QNT88863.1	A0A009SG67	sodC	Superoxide dismutase [Cu-Zn] (EC 1.15.1.1)
H0N27_11540	3626.14	-1.76632	0.361223	-4.88983	1.00922e-06	1.01101e-05	QNT87478.1	A0A090C1T8	CBE85_15430	LysE family translocator (LysE family transporter) (Multidrug transporter MatE)
H0N27_16705	3317.3	-1.77523	0.296201	-5.99332	2.05596e-09	3.54418e-08	QNT88417.1	A0A009IJG3	J512_2785	Glutathione S-transferase, C-terminal domain protein
H0N27_06175	1926.88	-1.7861	0.263577	-6.77638	1.23222e-11	3.29499e-10	QNT89673.1	A0A009GB02	J517_0622	A predicted alpha-helical domain with a conserved ER motif family protein
H0N27_13005	32711	-1.78852	0.209543	-8.53535	1.39735e-17	9.68449e-16	QNT87749.1	A0A1S2FTL4	A7M90_10775	Aldose 1-epimerase (EC 5.1.3.3)
H0N27_07615	7073.7	-1.79679	0.256185	-7.01364	2.32198e-12	7.30133e-11	QNT89946.1	A0A7H1PPI6	0	Deleted.
H0N27_01775	607.961	-1.79687	0.411787	-4.36359	1.27947e-05	0.000100349	QNT88879.1	A0A086HZC4	aprE	Alkaline protease (EC 3.4.21.-) (EC 3.4.21.62) (Cytolysin activator) (Peptidase S8) (Peptidase S8 and S53, subtilisin, kexin, sedolisin) (S8 family serine peptidase) (Subtilase family protein)
H0N27_00290	673.808	-1.80045	0.381473	-4.71972	2.36166e-06	2.20335e-05	QNT88606.1	A0A009IRV9	J512_0290	Formate/nitrite transporter family protein
H0N27_06735	1246.18	-1.80075	0.345512	-5.21183	1.86984e-07	2.18212e-06	QNT89779.1	A0A009H9I5	J517_0683	Acetyltransferase family protein
H0N27_05425	188.88	-1.81125	0.505055	-3.58625	0.000335469	0.00171316	QNT89542.1	A0A246A6J4	CBE85_00440	AzlC family ABC transporter permease (Branched-chain amino acid ABC transporter permease)
H0N27_01780	5967.1	-1.81126	0.182894	-9.90335	4.02577e-23	5.25828e-21	QNT88880.1	A0A009G857	J517_1292	Uncharacterized protein
H0N27_08650	738.255	-1.8203	0.647042	-2.81326	0.0049042	0.0171776	QNT90136.1	A0A059ZBZ8	Aba9201_03565	2,3-dihydro-2,3-dihydroxybenzoate dehydrogenase (Dehydrogenase) (Dihydroxybenzoate dehydrogenase) (SDR family oxidoreductase)
H0N27_09760	29825.2	-1.82909	0.313548	-5.83353	5.42656e-09	8.37663e-08	QNT87151.1	A0A009GDG2	J517_0177	YceI-like domain protein
H0N27_08520	1704.46	-1.83116	0.289511	-6.325	2.53226e-10	5.14944e-09	QNT90112.1	A0A7H1PQ02	0	Deleted.
H0N27_00905	22204.1	-1.83819	0.476583	-3.85702	0.000114777	0.000685658	QNT88722.1	A0A7H1PL12	0	Deleted.
H0N27_01785	2867.1	-1.85946	0.229091	-8.11668	4.79115e-16	3.0131e-14	QNT88881.1	A0A009IHA1	J512_4228	Uncharacterized protein
H0N27_06170	3999.51	-1.87832	0.265308	-7.07978	1.44382e-12	4.66973e-11	QNT89672.1	A0A5P3MJX9	ABCAM1_2451	Circularly permuted type 2 ATP-grasp protein
H0N27_05175	3112.05	-1.88939	0.568968	-3.32073	0.000897837	0.00400664	QNT89497.1	A0A7H1PN87	0	Deleted.
H0N27_01770	191.585	-1.89897	0.533836	-3.55722	0.000374806	0.00186908	QNT90156.1	A0A265AC43	FJU76_08735	Uncharacterized protein
H0N27_05640	14191.5	-1.90808	0.348691	-5.47212	4.44682e-08	5.72023e-07	QNT89578.1	A0A009GIN3	J517_2229	Hemin uptake hemP family protein
H0N27_08765	16395.1	-1.92811	0.346401	-5.56614	2.6045e-08	3.496e-07	QNT86966.1	A0A6H3SEB3	AB945B12_00473	Short-chain fatty acid transporter
H0N27_05100	1870.3	-1.94474	0.711712	-2.73248	0.00628589	0.0210486	QNT90181.1	A0A7H1PQ71	0	Deleted.
H0N27_07480	6873.62	-1.95099	0.291847	-6.68499	2.30947e-11	5.76688e-10	QNT89920.1	A0A0J1AAK5	T630_2123	Putative extracellular serine proteinase
H0N27_07290	14407.4	-1.96157	0.200543	-9.78127	1.35505e-22	1.58681e-20	QNT89884.1	A0A009H801	fumC	Fumarate hydratase class II (Fumarase C) (EC 4.2.1.2) (Aerobic fumarase) (Iron-independent fumarase)
H0N27_11505	550.89	-1.99161	0.216207	-9.21159	3.21338e-20	2.94936e-18	QNT87472.1	A0A009SVB9	J529_2426	Putative membrane protein
H0N27_04795	18229.3	-2.00411	0.294938	-6.79503	1.08289e-11	2.96135e-10	QNT89428.1	A0A009H5F1	J517_1475	Fatty acid desaturase family protein
H0N27_01305	5091.01	-2.00634	0.30073	-6.67155	2.53108e-11	6.22865e-10	QNT90152.1	A0A7H1PQ42	0	Deleted.
H0N27_05585	477.141	-2.00781	0.538023	-3.73183	0.000190091	0.00105839	QNT89569.1	A0A6H3EFF2	DVA69_10120	(4Fe-4S)-binding protein
H0N27_15665	3517.96	-2.01089	0.358249	-5.61312	1.98709e-08	2.72103e-07	QNT88229.1	A0A009IU25	J512_0466	MerR HTH regulatory family protein
H0N27_04635	8272.69	-2.0138	0.265916	-7.57309	3.64459e-14	1.60741e-12	QNT89397.1	A0A009HPY0	J512_2563	Uncharacterized protein
H0N27_12410	1938.43	-2.02189	0.380068	-5.31981	1.03876e-07	1.25094e-06	QNT87639.1	A0A7H1PHX9	0	Deleted.
H0N27_11680	37273.3	-2.02267	0.492518	-4.1068	4.01176e-05	0.00027804	QNT87506.1	A0A7H1PHJ6	0	Deleted.
H0N27_10230	5358.19	-2.03139	0.501744	-4.04866	5.15107e-05	0.00034503	QNT87239.1	A0A7H1PGS9	0	Deleted.
H0N27_13520	33817.5	-2.04111	0.332527	-6.13816	8.34819e-10	1.56632e-08	QNT87846.1	A0A7H1PII6	0	Deleted.
H0N27_01635	11025.8	-2.05041	0.325909	-6.29136	3.14696e-10	6.28651e-09	QNT88852.1	A0A009G5C0	J517_1789	Hemerythrin HHE cation binding domain protein
H0N27_05110	374.132	-2.05645	0.668143	-3.07785	0.00208499	0.00833998	QNT89486.1	A0A7H1PN76	0	Deleted.
H0N27_09225	4525.01	-2.0652	0.604336	-3.41731	0.000632441	0.00293813	QNT87053.1	A0A7H1PG93	0	Deleted.
H0N27_15895	811.609	-2.0991	0.446398	-4.70229	2.57254e-06	2.36757e-05	QNT88271.1	A0A7H1PJR1	0	Deleted.
H0N27_15990	6779.19	-2.10754	0.34465	-6.11501	9.65516e-10	1.77237e-08	QNT90300.1	A0A7H1PQJ0	0	Deleted.
H0N27_09230	7629.34	-2.11129	0.597314	-3.53463	0.000408345	0.00201268	QNT87054.1	A0A1Y1P122	CBE85_10290	Siderophore achromobactin biosynthesis protein AcsC
H0N27_05140	1871.08	-2.11671	0.777741	-2.72161	0.0064964	0.021606	QNT89491.1	A0A7H1PN81	0	Deleted.
H0N27_15010	2034.8	-2.11761	0.348834	-6.07054	1.27477e-09	2.30273e-08	QNT90292.1	A0A7H1PQI2	0	Deleted.
H0N27_10225	9535.94	-2.14377	0.49788	-4.30579	1.66388e-05	0.000126808	QNT87238.1	A0A009IMF2	J512_1854	Bacterial Cytochrome Ubiquinol Oxidase family protein
H0N27_01710	3688.91	-2.14882	0.276083	-7.78322	7.07007e-15	3.69384e-13	QNT88867.1	A0A009G3B8	J517_2106	Putative secreted protein
H0N27_04640	4873.87	-2.15332	0.303695	-7.09042	1.33706e-12	4.45162e-11	QNT89398.1	A0A009Q377	J506_0545	Glycosyl transferase 2 family protein
H0N27_12780	38933.8	-2.15661	0.321544	-6.70703	1.9862e-11	5.10995e-10	QNT87711.1	A0A7H1PI51	0	Deleted.
H0N27_14450	33025.6	-2.16817	0.214259	-10.1194	4.53191e-24	6.41265e-22	QNT88006.1	A0A009GG26	raiA	Ribosomal subunit interface protein
H0N27_04645	1904.26	-2.17364	0.28296	-7.6818	1.56866e-14	7.72055e-13	QNT89399.1	A0A011HXE1	0	Deleted.
H0N27_05145	1037.68	-2.18262	0.783773	-2.78477	0.00535662	0.0184307	QNT89492.1	A0A6H3EHV4	basF	Isochorismatase (EC 3.3.2.1)
H0N27_10220	1326.16	-2.18598	0.277188	-7.88624	3.11418e-15	1.76262e-13	QNT87237.1	A0A8F4NJM1	IAG34_07200	Uncharacterized protein
H0N27_06725	3606.41	-2.1897	0.404803	-5.40931	6.32673e-08	7.89911e-07	QNT89777.1	A0A009HB49	J517_0681	Uncharacterized protein
H0N27_04650	2104.25	-2.20452	0.339561	-6.49224	8.45673e-11	1.87706e-09	QNT89400.1	A0A062IDA8	J596_2598	Uncharacterized protein
H0N27_07600	27903.8	-2.22657	0.404938	-5.49855	3.82926e-08	5.00161e-07	QNT89943.1	A0A009H0F4	J517_2464	Uncharacterized protein
H0N27_08990	1078.85	-2.23359	0.507191	-4.40385	1.06345e-05	8.59877e-05	QNT87010.1	A0A009HDR8	J517_0023	Putative osmotically inducible lipoprotein B
H0N27_07500	5430.04	-2.23385	0.352183	-6.34285	2.25549e-10	4.67052e-09	QNT89924.1	A0A009GHJ3	J517_2445	Universal stress protein
H0N27_14275	1839.04	-2.23567	0.443687	-5.03885	4.68337e-07	5.03314e-06	QNT87981.1	A0A7H1PIX1	0	Deleted.
H0N27_06905	1559.61	-2.23891	0.265985	-8.41741	3.84903e-17	2.563e-15	QNT89811.1	A0A7H1PP51	0	Deleted.
H0N27_08565	2779.49	-2.24005	0.37165	-6.02732	1.66706e-09	2.91821e-08	QNT90120.1	A0A7H1PQ10	0	Deleted.
H0N27_12950	1778.8	-2.25243	0.508808	-4.42687	9.56082e-06	7.87545e-05	QNT87741.1	A0A009GDV6	J517_0750	Uncharacterized protein
H0N27_07640	48889	-2.25801	0.648241	-3.48328	0.000495303	0.00237242	QNT89950.1	A0A009H0F7	cydA	Cytochrome d ubiquinol oxidase subunit 1 (EC 1.10.3.-)
H0N27_09050	7474.35	-2.26085	0.391626	-5.77299	7.7879e-09	1.15492e-07	QNT87021.1	A0A011F198	0	Deleted.
H0N27_05590	21380.3	-2.27962	0.478936	-4.75975	1.93831e-06	1.83869e-05	QNT89570.1	A0A7H1PNG0	0	Deleted.
H0N27_08575	6181.16	-2.28651	0.376014	-6.08091	1.19499e-09	2.17016e-08	QNT90122.1	A0A0E1FST8	ABR2091_1799	Uncharacterized protein
H0N27_11475	542.355	-2.28703	0.528339	-4.32872	1.49978e-05	0.00011655	QNT87466.1	A0A009GCI7	J517_3564	Putative membrane protein
H0N27_05150	1021.7	-2.31047	0.723323	-3.19425	0.00140196	0.00593647	QNT89493.1	A0A7H1PN83	0	Deleted.
H0N27_13935	25328.4	-2.3388	0.454027	-5.15124	2.58765e-07	2.9688e-06	QNT87920.1	A0A059ZF50	Aba9201_09960	Uncharacterized protein
H0N27_08740	856.921	-2.37004	0.423108	-5.60149	2.12514e-08	2.89838e-07	QNT86962.1	A0A013RKB8	J658_2495	Uncharacterized protein
H0N27_07635	41923.9	-2.37974	0.814994	-2.91995	0.00350089	0.0129935	QNT89949.1	A0A7H1PPI9	0	Deleted.
H0N27_08090	20686.5	-2.39495	0.31221	-7.67096	1.70716e-14	8.28217e-13	QNT90034.1	A0A7H1PPS4	0	Deleted.
H0N27_07630	2953.31	-2.43249	0.798826	-3.04508	0.00232617	0.00919635	QNT89948.1	A0A0A8XHK2	AC2117_01645	Cyd operon protein YbgT
H0N27_11305	651.614	-2.44336	0.704672	-3.46738	0.000525565	0.00248929	QNT87436.1	A0A7H1PHC6	0	Deleted.
H0N27_08770	24187.3	-2.47773	0.409219	-6.05479	1.40597e-09	2.52629e-08	QNT86967.1	A0A2S5BU94	0	Deleted.
H0N27_06940	361.689	-2.47821	0.533862	-4.64203	3.44995e-06	3.09948e-05	QNT89818.1	A0A009GC54	J517_3667	Uncharacterized protein
H0N27_07625	1605.86	-2.49812	0.982635	-2.54227	0.0110135	0.033099	QNT90206.1	A0A235DQK5	Aba9201_02740	Cyd operon YbgE family protein (Cytochrome bd biosynthesis protein)
H0N27_06900	1115.75	-2.5131	0.365683	-6.87237	6.31459e-12	1.78703e-10	QNT89810.1	A0A062IFH5	J596_2024	Short chain dehydrogenase family protein
H0N27_01260	49190.1	-2.51719	0.713789	-3.52652	0.000421065	0.00206638	QNT88787.1	A0A009FYL8	J517_3130	Putative coenzyme A transferase
H0N27_09235	4115.15	-2.52584	0.738237	-3.42144	0.0006229	0.00290174	QNT87055.1	A0A7H1PG95	0	Deleted.
H0N27_15005	2686.12	-2.56825	0.354146	-7.25195	4.10799e-13	1.50008e-11	QNT88105.1	A0A0J1A5S1	T630_0561	PAP2 family protein
H0N27_09020	3913.96	-2.58616	0.457393	-5.65412	1.56646e-08	2.1802e-07	QNT87015.1	A0A009HDI1	J517_0029	Uncharacterized protein
H0N27_01860	16582.8	-2.60455	0.523593	-4.97438	6.54559e-07	6.86075e-06	QNT88896.1	A0A506A977	hemF	Oxygen-dependent coproporphyrinogen-III oxidase (CPO) (Coprogen oxidase) (Coproporphyrinogenase) (EC 1.3.3.3)
H0N27_08560	40988.5	-2.64584	0.357731	-7.39618	1.40153e-13	5.59952e-12	QNT90119.1	A0A8F8DYD3	KZA74_09295	Phage capsid protein
H0N27_06975	1049.78	-2.64802	0.595455	-4.44705	8.70561e-06	7.21079e-05	QNT89825.1	A0A009GV34	J517_3674	Uncharacterized protein
H0N27_10495	782.638	-2.66623	0.431579	-6.17784	6.49837e-10	1.2398e-08	QNT87289.1	A0A7H1PGX9	0	Deleted.
H0N27_06070	1619.46	-2.68073	0.567963	-4.71991	2.35951e-06	2.20335e-05	QNT89653.1	A0A7H1PNP3	0	Deleted.
H0N27_11430	2311.57	-2.69107	0.490337	-5.48821	4.0603e-08	5.28306e-07	QNT87458.1	A0A7H1PHE8	0	Deleted.
H0N27_13985	329219	-2.7157	0.404626	-6.71163	1.92465e-11	4.9894e-10	QNT87929.1	A0A009HUL0	J512_1101	Conserved TM helix family protein
H0N27_07295	2268.22	-2.75923	0.399594	-6.90507	5.01789e-12	1.4818e-10	QNT89885.1	A0A062IF19	J596_2143	Uncharacterized protein
H0N27_06895	1928.71	-2.76644	0.446905	-6.19021	6.00842e-10	1.1528e-08	QNT89809.1	A0A2G1TN41	ligE	Glutathione S-transferase
H0N27_06865	1455.08	-2.78175	0.517051	-5.38003	7.44749e-08	9.06512e-07	QNT89803.1	A0A009HB61	J517_0709	Uncharacterized protein
H0N27_00360	9913.47	-2.78931	0.780542	-3.57356	0.00035216	0.00177966	QNT88619.1	A0A6S5UJD9	0	Deleted.
H0N27_11275	35862.6	-2.79448	0.60593	-4.61189	3.99029e-06	3.5567e-05	QNT87430.1	A0A7H1PHC0	0	Deleted.
H0N27_09240	8470.89	-2.80759	0.738947	-3.79945	0.000145017	0.000839273	QNT87056.1	A0A7H1PG96	0	Deleted.
H0N27_09245	17658.3	-2.95945	0.734798	-4.02757	5.6357e-05	0.000373077	QNT87057.1	A0A7H1PG97	0	Deleted.
H0N27_10440	924.74	-3.02359	0.478812	-6.31478	2.7055e-10	5.46898e-09	QNT87278.1	A0A432APN8	EKS29_05655	LysE family translocator
H0N27_07490	1026.78	-3.0288	0.449868	-6.73266	1.66591e-11	4.38561e-10	QNT89922.1	A0A7H1PPG2	0	Deleted.
H0N27_02965	2978.32	-3.04077	0.536977	-5.66276	1.48955e-08	2.0817e-07	QNT89093.1	A0A009GVN2	J517_3523	3-demethylubiquinone-9 3-methyltransferase family protein
H0N27_05370	28003.5	-3.04088	0.476023	-6.38808	1.67976e-10	3.61042e-09	QNT89531.1	A0A334ZBD3	DOL94_05655	Acyl-coenzyme A dehydrogenase (EC 1.3.8.7) (EC 1.3.8.8)
H0N27_12530	756.951	-3.05822	0.422707	-7.23484	4.6608e-13	1.68384e-11	QNT87663.1	A0A1L9XDK4	0	Deleted.
H0N27_13825	1253.83	-3.06011	0.528698	-5.788	7.12278e-09	1.07507e-07	QNT90272.1	A0A009IS88	J512_1134	Major Facilitator Superfamily protein
H0N27_08115	4023.74	-3.07013	0.50848	-6.03786	1.56174e-09	2.77679e-08	QNT90039.1	A0A098SKQ0	0	Deleted.
H0N27_00270	8339.99	-3.14232	0.461401	-6.8104	9.7325e-12	2.68712e-10	QNT88602.1	A7FBZ7	A1S_3910	UPF0391 membrane protein A1S_3910
H0N27_17440	19135.3	-3.16827	0.4087	-7.75206	9.0412e-15	4.58267e-13	QNT88547.1	A0A009H1C0	J517_2283	Transglycosylase associated family protein
H0N27_05765	5836.72	-3.23614	0.445617	-7.26216	3.80963e-13	1.40625e-11	QNT89602.1	A0A009SEV9	J529_1264	Uncharacterized protein
H0N27_14125	19702.3	-3.23621	0.167414	-19.3306	2.96809e-83	1.43995e-80	QNT87954.1	A0A7H1PIU4	0	Deleted.
H0N27_10500	4449.63	-3.27972	0.533862	-6.14338	8.07853e-10	1.52415e-08	QNT87290.1	A0A7H1PGY0	0	Deleted.
H0N27_08760	32014	-3.31982	0.362151	-9.16696	4.86528e-20	4.23653e-18	QNT86965.1	A0A009GYC4	J517_2896	3-oxoacid CoA-transferase, B subunit (EC 2.8.3.-)
H0N27_06155	68174.8	-3.33316	0.504215	-6.6106	3.8276e-11	8.9645e-10	QNT89670.1	A0A7H1PNR0	0	Deleted.
H0N27_08755	45430.8	-3.44071	0.373077	-9.22252	2.90199e-20	2.81575e-18	QNT86964.1	A0A009I5S0	J512_1917	3-oxoacid CoA-transferase, A subunit (EC 2.8.3.-)
H0N27_02875	10383.1	-3.44959	0.546423	-6.31303	2.73617e-10	5.49825e-09	QNT89076.1	A0A009H770	J517_1192	Alkyl hydroperoxide reductase C (Peroxiredoxin) (Thioredoxin peroxidase)
H0N27_11595	832.67	-3.51792	0.74635	-4.71349	2.43508e-06	2.26562e-05	QNT87489.1	A0A7H1PHH9	0	Deleted.
H0N27_00280	8950.69	-3.52881	0.554295	-6.36631	1.93628e-10	4.10976e-09	QNT88604.1	A0A7H1PKP4	0	Deleted.
H0N27_06890	11117.7	-3.5771	0.46656	-7.66695	1.76134e-14	8.42465e-13	QNT89808.1	A0A2G1TN44	CPI82_05825	SCPU domain-containing protein
H0N27_13990	7872.08	-3.63152	0.559259	-6.49346	8.38898e-11	1.87428e-09	QNT87930.1	A0A009H7J9	J517_1054	Uncharacterized protein
H0N27_06885	18656.5	-3.63946	0.505573	-7.19869	6.07959e-13	2.17329e-11	QNT89807.1	A0A7H1PP47	0	Deleted.
H0N27_04300	11024.2	-3.72569	0.98741	-3.77319	0.000161173	0.000921455	QNT89334.1	A0A8B4MT36	yxeP_1	Metal-dependent hydrolase of the aminoacylase-2/carboxypeptidase-Z family (EC 3.-.-.-)
H0N27_09875	6655.79	-3.77085	0.533254	-7.0714	1.53378e-12	4.86796e-11	QNT87172.1	A0A009GDA3	J517_0201	Uncharacterized protein
H0N27_10470	415501	-3.79547	0.541694	-7.00668	2.44044e-12	7.53429e-11	QNT87284.1	A0A7H1PGX4	0	Deleted.
H0N27_11470	20899.8	-3.80947	0.548473	-6.94559	3.76882e-12	1.14276e-10	QNT87465.1	A0A333VEJ7	H1058_11630	Uncharacterized protein
H0N27_15955	9724.87	-3.92594	0.512909	-7.65427	1.94421e-14	8.92233e-13	QNT88282.1	A0A7H1PJS2	E1A87_04450	Serine hydrolase family protein
H0N27_06880	22111.5	-3.943	0.460743	-8.55792	1.14921e-17	8.13065e-16	QNT89806.1	A0A011LWK4	0	Deleted.
H0N27_08595	21685.7	-4.00798	0.516507	-7.75977	8.50812e-15	4.37781e-13	QNT90126.1	A0A009G202	J517_2386	Putative lipoprotein
H0N27_00335	70635.3	-4.02628	1.14871	-3.50505	0.000456527	0.00221481	QNT88614.1	A0A009GAQ5	hppD	4-hydroxyphenylpyruvate dioxygenase (EC 1.13.11.27)
H0N27_10475	73288.2	-4.38524	0.569721	-7.69717	1.39109e-14	6.94726e-13	QNT87285.1	A0A505ML06	ABR2091_1416	Iron-containing redox enzyme family protein
H0N27_05920	1897.91	-4.38751	0.546611	-8.02675	1.00091e-15	5.96332e-14	QNT89627.1	A0A7H1PNL7	0	Deleted.
H0N27_05910	2797.53	-4.39702	0.661519	-6.64685	2.99427e-11	7.26325e-10	QNT89625.1	A0A7H1PNL5	0	Deleted.
H0N27_00345	12716.9	-4.42188	1.16398	-3.79893	0.000145324	0.000839273	QNT88616.1	A0A009GMZ2	J517_1432	Glyoxalase/Bleomycin resistance /Dioxygenase superfamily protein
H0N27_08570	18171.8	-4.48199	0.64976	-6.89791	5.2772e-12	1.54495e-10	QNT90121.1	A0A7H1PQ11	0	Deleted.
H0N27_05925	1897.52	-4.52748	0.459038	-9.86296	6.02456e-23	7.57756e-21	QNT89628.1	A0A009GDS1	J517_3256	Glycosyl transferase 2 family protein
H0N27_11460	1481.77	-4.54044	0.669974	-6.77704	1.22662e-11	3.29499e-10	QNT87463.1	A0A7H1PHF3	0	Deleted.
H0N27_06945	2589.88	-4.59892	0.762185	-6.03386	1.60093e-09	2.83164e-08	QNT89819.1	A0A009T5D0	J529_3394	Uncharacterized protein
H0N27_07310	39904.1	-4.61881	0.246275	-18.7547	1.77245e-78	7.52405e-76	QNT89888.1	A0A1T0LN93	DOL94_09615	D-amino acid dehydrogenase
H0N27_10480	1002.75	-4.66103	0.541481	-8.60793	7.43938e-18	5.49221e-16	QNT87286.1	A0A009HAB0	J517_0550	Competence-damaged family protein
H0N27_06980	3425.73	-4.66538	0.696446	-6.69884	2.10082e-11	5.32416e-10	QNT89826.1	A0A7H1PP66	0	Deleted.
H0N27_11590	2737.82	-4.70398	0.783292	-6.0054	1.90855e-09	3.32381e-08	QNT87488.1	A0A0E1PSJ2	benC	Benzoate dioxygenase, ferredoxin reductase component
H0N27_11465	750.28	-4.71625	0.689318	-6.84191	7.81461e-12	2.19326e-10	QNT87464.1	A0A009GWB5	J517_3567	Uncharacterized protein
H0N27_05915	4114.58	-4.73928	0.60775	-7.79807	6.28594e-15	3.33548e-13	QNT89626.1	A0A7H1PNL6	0	Deleted.
H0N27_11435	14388	-4.86972	0.584635	-8.32951	8.11767e-17	5.30146e-15	QNT87459.1	A0A009PEG3	J506_2513	DUF4142 domain-containing protein
H0N27_08195	102.07	-4.94749	0.715515	-6.91459	4.69204e-12	1.39773e-10	QNT90053.1	A0A009GW38	J517_3408	Uncharacterized protein
H0N27_00350	9852.21	-4.94779	1.23799	-3.99663	6.42495e-05	0.000416396	QNT88617.1	A0A0Q2ITU7	0	Deleted.
H0N27_06875	94170.3	-5.0668	0.553778	-9.14951	5.71912e-20	4.62432e-18	QNT89805.1	A0A009HB29	J517_0711	Spore Coat Protein U domain protein
H0N27_08590	5871.61	-5.08123	0.714607	-7.11053	1.15602e-12	3.96551e-11	QNT90125.1	A0A009G1Y2	J517_2385	Uncharacterized protein
H0N27_11170	1302.03	-5.11012	0.738582	-6.91883	4.55375e-12	1.36854e-10	QNT87414.1	A0A7H1PHA4	0	Deleted.
H0N27_11585	2632.62	-5.1117	1.00982	-5.06198	4.14934e-07	4.54553e-06	QNT87487.1	A0A4V1W1G8	benB	Benzoate 1,2-dioxygenase small subunit (EC 1.14.12.10)
H0N27_05930	8156.48	-5.12482	0.634087	-8.08221	6.36058e-16	3.92737e-14	QNT89629.1	A0A7H1PNL9	0	Deleted.
H0N27_10460	813.385	-5.22466	0.737784	-7.08156	1.42541e-12	4.65451e-11	QNT87282.1	A0A3R9CSJ9	EGT34_19180	Uncharacterized protein
H0N27_11550	18966.7	-5.2387	0.617857	-8.47883	2.2746e-17	1.54491e-15	QNT87480.1	A0A009FWJ2	J517_3604	Uncharacterized protein
H0N27_00355	38403	-5.38979	1.25956	-4.27911	1.8764e-05	0.000140979	QNT88618.1	A0A7H1PKQ8	0	Deleted.
H0N27_10505	1213.76	-5.43698	0.765084	-7.10638	1.19126e-12	4.00547e-11	QNT87291.1	A0A009HBN5	J517_0555	Uncharacterized protein
H0N27_11580	9253.17	-5.47615	0.770379	-7.10838	1.17414e-12	3.98738e-11	QNT87486.1	A0A059ZN19	benA	Benzoate 1,2-dioxygenase alpha subunit (Benzoate 1,2-dioxygenase large subunit) (EC 1.14.12.10) (Benzoate 1,2-dioxygenase subunit alpha) (EC 1.14.12.13) (Benzoate 1,2-dioxygenase, large subunit)
H0N27_13815	11432.8	-5.84459	0.638443	-9.15444	5.46414e-20	4.5712e-18	QNT87897.1	A0A7H1PIN7	0	Deleted.
H0N27_13820	68915.4	-6.11876	0.684987	-8.93267	4.15856e-19	3.13833e-17	QNT87898.1	A0A009GPR3	J517_1089	Glycosyltransferase 20 family protein
H0N27_09870	41605.8	-6.25219	0.583414	-10.7165	8.51202e-27	1.52141e-24	QNT90234.1	A0A7H1PQC4	H0529_06770	DMT family transporter
H0N27_05905	24245.6	-6.32966	1.00841	-6.27686	3.45474e-10	6.861e-09	QNT89624.1	A0A009GDR2	J517_3252	Uncharacterized protein
H0N27_10465	26519.4	-6.53333	0.708783	-9.21767	3.03633e-20	2.86428e-18	QNT87283.1	A0A009GEY8	J517_0547	Oxidoreductase, short chain dehydrogenase/reductase family
H0N27_10490	32723.4	-7.21461	0.78637	-9.17457	4.5338e-20	4.05179e-18	QNT87288.1	A0A009GSE2	J517_0552	Putative surface antigen
H0N27_10485	59644.2	-7.27823	1.02871	-7.0751	1.49345e-12	4.78469e-11	QNT87287.1	A0A009HBU6	J517_0551	Uncharacterized protein
H0N27_10455	35826.5	-7.34193	0.987547	-7.43452	1.0495e-13	4.34647e-12	QNT87281.1	A0A7H1PGX1	0	Deleted.

## Sheet: mapuniprot2gene
Entry	Entry name	Status	Protein names	Gene
A0A7H1PGX1	A0A7H1PGX1_ACIBA		Deleted.
A0A009HBU6	A0A009HBU6_ACIBA	unreviewed	Uncharacterized protein	J517_0551
A0A009GSE2	A0A009GSE2_ACIBA	unreviewed	Putative surface antigen	J517_0552
A0A009GEY8	A0A009GEY8_ACIBA	unreviewed	Oxidoreductase, short chain dehydrogenase/reductase family	J517_0547
A0A009GDR2	A0A009GDR2_ACIBA	unreviewed	Uncharacterized protein	J517_3252
A0A7H1PQC4	A0A7H1PQC4_ACIBA	unreviewed	DMT family transporter	H0529_06770
A0A009GPR3	A0A009GPR3_ACIBA	unreviewed	Glycosyltransferase 20 family protein	J517_1089
A0A7H1PIN7	A0A7H1PIN7_ACIBA		Deleted.
A0A059ZN19	A0A059ZN19_ACIBA	unreviewed	Benzoate 1,2-dioxygenase alpha subunit (Benzoate 1,2-dioxygenase large subunit) (EC 1.14.12.10) (Benzoate 1,2-dioxygenase subunit alpha) (EC 1.14.12.13) (Benzoate 1,2-dioxygenase, large subunit)	benA
A0A009HBN5	A0A009HBN5_ACIBA	unreviewed	Uncharacterized protein	J517_0555
A0A7H1PKQ8	A0A7H1PKQ8_ACIBA		Deleted.
A0A009FWJ2	A0A009FWJ2_ACIBA	unreviewed	Uncharacterized protein	J517_3604
A0A3R9CSJ9	A0A3R9CSJ9_9GAMM	unreviewed	Uncharacterized protein	EGT34_19180
A0A7H1PNL9	A0A7H1PNL9_ACIBA		Deleted.
A0A4V1W1G8	A0A4V1W1G8_ACIBA	unreviewed	Benzoate 1,2-dioxygenase small subunit (EC 1.14.12.10)	benB
A0A7H1PHA4	A0A7H1PHA4_ACIBA		Deleted.
A0A009G1Y2	A0A009G1Y2_ACIBA	unreviewed	Uncharacterized protein	J517_2385
A0A009HB29	A0A009HB29_ACIBA	unreviewed	Spore Coat Protein U domain protein	J517_0711
A0A0Q2ITU7	A0A0Q2ITU7_ACIBA		Deleted.
A0A009GW38	A0A009GW38_ACIBA	unreviewed	Uncharacterized protein	J517_3408
A0A009PEG3	A0A009PEG3_ACIBA	unreviewed	DUF4142 domain-containing protein	J506_2513
A0A7H1PNL6	A0A7H1PNL6_ACIBA		Deleted.
A0A009GWB5	A0A009GWB5_ACIBA	unreviewed	Uncharacterized protein	J517_3567
A0A0E1PSJ2	A0A0E1PSJ2_ACIBA	unreviewed	Benzoate dioxygenase, ferredoxin reductase component	benC
A0A7H1PP66	A0A7H1PP66_ACIBA		Deleted.
A0A009HAB0	A0A009HAB0_ACIBA	unreviewed	Competence-damaged family protein	J517_0550
A0A1T0LN93	A0A1T0LN93_ACIBA	unreviewed	D-amino acid dehydrogenase	DOL94_09615
A0A009T5D0	A0A009T5D0_ACIBA	unreviewed	Uncharacterized protein	J529_3394
A0A7H1PHF3	A0A7H1PHF3_ACIBA		Deleted.
A0A009GDS1	A0A009GDS1_ACIBA	unreviewed	Glycosyl transferase 2 family protein	J517_3256
A0A7H1PQ11	A0A7H1PQ11_ACIBA		Deleted.
A0A009GMZ2	A0A009GMZ2_ACIBA	unreviewed	Glyoxalase/Bleomycin resistance /Dioxygenase superfamily protein	J517_1432
A0A7H1PNL5	A0A7H1PNL5_ACIBA		Deleted.
A0A7H1PNL7	A0A7H1PNL7_ACIBA		Deleted.
A0A505ML06	A0A505ML06_ACIBA	unreviewed	Iron-containing redox enzyme family protein	ABR2091_1416
A0A009GAQ5	A0A009GAQ5_ACIBA	unreviewed	4-hydroxyphenylpyruvate dioxygenase (EC 1.13.11.27)	hppD
A0A009G202	A0A009G202_ACIBA	unreviewed	Putative lipoprotein	J517_2386
A0A011LWK4	A0A011LWK4_ACIBA		Deleted.
A0A7H1PJS2	A0A7H1PJS2_ACIBA	unreviewed	Serine hydrolase family protein	E1A87_04450
A0A333VEJ7	A0A333VEJ7_ACIBA	unreviewed	Uncharacterized protein	H1058_11630
A0A7H1PGX4	A0A7H1PGX4_ACIBA		Deleted.
A0A009GDA3	A0A009GDA3_ACIBA	unreviewed	Uncharacterized protein	J517_0201
A0A8B4MT36	A0A8B4MT36_ACIBA	unreviewed	Metal-dependent hydrolase of the aminoacylase-2/carboxypeptidase-Z family (EC 3.-.-.-)	yxeP_1
A0A7H1PP47	A0A7H1PP47_ACIBA		Deleted.
A0A009H7J9	A0A009H7J9_ACIBA	unreviewed	Uncharacterized protein	J517_1054
A0A2G1TN44	A0A2G1TN44_ACIBA	unreviewed	SCPU domain-containing protein	CPI82_05825
A0A7H1PKP4	A0A7H1PKP4_ACIBA		Deleted.
A0A7H1PHH9	A0A7H1PHH9_ACIBA		Deleted.
A0A009H770	A0A009H770_ACIBA	unreviewed	Alkyl hydroperoxide reductase C (Peroxiredoxin) (Thioredoxin peroxidase)	J517_1192
A0A009I5S0	A0A009I5S0_ACIB9	unreviewed	3-oxoacid CoA-transferase, A subunit (EC 2.8.3.-)	J512_1917
A0A7H1PNR0	A0A7H1PNR0_ACIBA		Deleted.
A0A009GYC4	A0A009GYC4_ACIBA	unreviewed	3-oxoacid CoA-transferase, B subunit (EC 2.8.3.-)	J517_2896
A0A7H1PGY0	A0A7H1PGY0_ACIBA		Deleted.
A0A7H1PIU4	A0A7H1PIU4_ACIBA		Deleted.
A0A009SEV9	A0A009SEV9_ACIBA	unreviewed	Uncharacterized protein	J529_1264
A0A009H1C0	A0A009H1C0_ACIBA	unreviewed	Transglycosylase associated family protein	J517_2283
A7FBZ7	Y3910_ACIBT	reviewed	UPF0391 membrane protein A1S_3910	A1S_3910
A0A098SKQ0	A0A098SKQ0_ACIBA		Deleted.
A0A009IS88	A0A009IS88_ACIB9	unreviewed	Major Facilitator Superfamily protein	J512_1134
A0A1L9XDK4	A0A1L9XDK4_ACIBA		Deleted.
A0A334ZBD3	A0A334ZBD3_ACIBA	unreviewed	Acyl-coenzyme A dehydrogenase (EC 1.3.8.7) (EC 1.3.8.8)	DOL94_05655
A0A009GVN2	A0A009GVN2_ACIBA	unreviewed	3-demethylubiquinone-9 3-methyltransferase family protein	J517_3523
A0A7H1PPG2	A0A7H1PPG2_ACIBA		Deleted.
A0A432APN8	A0A432APN8_ACIBA	unreviewed	LysE family translocator	EKS29_05655
A0A7H1PG97	A0A7H1PG97_ACIBA		Deleted.
A0A7H1PG96	A0A7H1PG96_ACIBA		Deleted.
A0A7H1PHC0	A0A7H1PHC0_ACIBA		Deleted.
A0A6S5UJD9	A0A6S5UJD9_ACIBA		Deleted.
A0A009HB61	A0A009HB61_ACIBA	unreviewed	Uncharacterized protein	J517_0709
A0A2G1TN41	A0A2G1TN41_ACIBA	unreviewed	Glutathione S-transferase	ligE
A0A062IF19	A0A062IF19_ACIBA	unreviewed	Uncharacterized protein	J596_2143
A0A009HUL0	A0A009HUL0_ACIB9	unreviewed	Conserved TM helix family protein	J512_1101
A0A7H1PHE8	A0A7H1PHE8_ACIBA		Deleted.
A0A7H1PNP3	A0A7H1PNP3_ACIBA		Deleted.
A0A7H1PGX9	A0A7H1PGX9_ACIBA		Deleted.
A0A009GV34	A0A009GV34_ACIBA	unreviewed	Uncharacterized protein	J517_3674
A0A8F8DYD3	A0A8F8DYD3_ACIBA	unreviewed	Phage capsid protein	KZA74_09295
A0A506A977	A0A506A977_ACIBA	unreviewed	Oxygen-dependent coproporphyrinogen-III oxidase (CPO) (Coprogen oxidase) (Coproporphyrinogenase) (EC 1.3.3.3)	hemF
A0A009HDI1	A0A009HDI1_ACIBA	unreviewed	Uncharacterized protein	J517_0029
A0A0J1A5S1	A0A0J1A5S1_ACIBA	unreviewed	PAP2 family protein	T630_0561
A0A7H1PG95	A0A7H1PG95_ACIBA		Deleted.
A0A009FYL8	A0A009FYL8_ACIBA	unreviewed	Putative coenzyme A transferase	J517_3130
A0A062IFH5	A0A062IFH5_ACIBA	unreviewed	Short chain dehydrogenase family protein	J596_2024
A0A235DQK5	A0A235DQK5_ACIBA	unreviewed	Cyd operon YbgE family protein (Cytochrome bd biosynthesis protein)	Aba9201_02740
A0A009GC54	A0A009GC54_ACIBA	unreviewed	Uncharacterized protein	J517_3667
A0A2S5BU94	A0A2S5BU94_ACIBA		Deleted.
A0A7H1PHC6	A0A7H1PHC6_ACIBA		Deleted.
A0A0A8XHK2	A0A0A8XHK2_ACICA	unreviewed	Cyd operon protein YbgT	AC2117_01645
A0A7H1PPS4	A0A7H1PPS4_ACIBA		Deleted.
A0A7H1PPI9	A0A7H1PPI9_ACIBA		Deleted.
A0A013RKB8	A0A013RKB8_ACIBA	unreviewed	Uncharacterized protein	J658_2495
A0A059ZF50	A0A059ZF50_ACIBA	unreviewed	Uncharacterized protein	Aba9201_09960
A0A7H1PN83	A0A7H1PN83_ACIBA		Deleted.
A0A009GCI7	A0A009GCI7_ACIBA	unreviewed	Putative membrane protein	J517_3564
A0A0E1FST8	A0A0E1FST8_ACIBA	unreviewed	Uncharacterized protein	ABR2091_1799
A0A7H1PNG0	A0A7H1PNG0_ACIBA		Deleted.
A0A011F198	A0A011F198_ACIBA		Deleted.
A0A009H0F7	A0A009H0F7_ACIBA	unreviewed	Cytochrome d ubiquinol oxidase subunit 1 (EC 1.10.3.-)	cydA
A0A009GDV6	A0A009GDV6_ACIBA	unreviewed	Uncharacterized protein	J517_0750
A0A7H1PQ10	A0A7H1PQ10_ACIBA		Deleted.
A0A7H1PP51	A0A7H1PP51_ACIBA		Deleted.
A0A7H1PIX1	A0A7H1PIX1_ACIBA		Deleted.
A0A009GHJ3	A0A009GHJ3_ACIBA	unreviewed	Universal stress protein	J517_2445
A0A009HDR8	A0A009HDR8_ACIBA	unreviewed	Putative osmotically inducible lipoprotein B	J517_0023
A0A009H0F4	A0A009H0F4_ACIBA	unreviewed	Uncharacterized protein	J517_2464
A0A062IDA8	A0A062IDA8_ACIBA	unreviewed	Uncharacterized protein	J596_2598
A0A009HB49	A0A009HB49_ACIBA	unreviewed	Uncharacterized protein	J517_0681
A0A8F4NJM1	A0A8F4NJM1_ACIBA	unreviewed	Uncharacterized protein	IAG34_07200
A0A6H3EHV4	A0A6H3EHV4_ACIBA	unreviewed	Isochorismatase (EC 3.3.2.1)	basF
A0A011HXE1	A0A011HXE1_ACIBA		Deleted.
A0A009GG26	A0A009GG26_ACIBA	unreviewed	Ribosomal subunit interface protein	raiA
A0A7H1PI51	A0A7H1PI51_ACIBA		Deleted.
A0A009Q377	A0A009Q377_ACIBA	unreviewed	Glycosyl transferase 2 family protein	J506_0545
A0A009G3B8	A0A009G3B8_ACIBA	unreviewed	Putative secreted protein	J517_2106
A0A009IMF2	A0A009IMF2_ACIB9	unreviewed	Bacterial Cytochrome Ubiquinol Oxidase family protein	J512_1854
A0A7H1PQI2	A0A7H1PQI2_ACIBA		Deleted.
A0A7H1PN81	A0A7H1PN81_ACIBA		Deleted.
A0A1Y1P122	A0A1Y1P122_ACIBA	unreviewed	Siderophore achromobactin biosynthesis protein AcsC	CBE85_10290
A0A7H1PQJ0	A0A7H1PQJ0_ACIBA		Deleted.
A0A7H1PJR1	A0A7H1PJR1_ACIBA		Deleted.
A0A7H1PG93	A0A7H1PG93_ACIBA		Deleted.
A0A7H1PN76	A0A7H1PN76_ACIBA		Deleted.
A0A009G5C0	A0A009G5C0_ACIBA	unreviewed	Hemerythrin HHE cation binding domain protein	J517_1789
A0A7H1PII6	A0A7H1PII6_ACIBA		Deleted.
A0A7H1PGS9	A0A7H1PGS9_ACIBA		Deleted.
A0A7H1PHJ6	A0A7H1PHJ6_ACIBA		Deleted.
A0A7H1PHX9	A0A7H1PHX9_ACIBA		Deleted.
A0A009HPY0	A0A009HPY0_ACIB9	unreviewed	Uncharacterized protein	J512_2563
A0A009IU25	A0A009IU25_ACIB9	unreviewed	MerR HTH regulatory family protein	J512_0466
A0A6H3EFF2	A0A6H3EFF2_ACIBA	unreviewed	(4Fe-4S)-binding protein	DVA69_10120
A0A7H1PQ42	A0A7H1PQ42_ACIBA		Deleted.
A0A009H5F1	A0A009H5F1_ACIBA	unreviewed	Fatty acid desaturase family protein	J517_1475
A0A009SVB9	A0A009SVB9_ACIBA	unreviewed	Putative membrane protein	J529_2426
A0A009H801	A0A009H801_ACIBA	unreviewed	Fumarate hydratase class II (Fumarase C) (EC 4.2.1.2) (Aerobic fumarase) (Iron-independent fumarase)	fumC
A0A0J1AAK5	A0A0J1AAK5_ACIBA	unreviewed	Putative extracellular serine proteinase	T630_2123
A0A7H1PQ71	A0A7H1PQ71_ACIBA		Deleted.
A0A6H3SEB3	A0A6H3SEB3_ACIBA	unreviewed	Short-chain fatty acid transporter	AB945B12_00473
A0A009GIN3	A0A009GIN3_ACIBA	unreviewed	Hemin uptake hemP family protein	J517_2229
A0A265AC43	A0A265AC43_ACIBA	unreviewed	Uncharacterized protein	FJU76_08735
A0A7H1PN87	A0A7H1PN87_ACIBA		Deleted.
A0A5P3MJX9	A0A5P3MJX9_ACIBA	unreviewed	Circularly permuted type 2 ATP-grasp protein	ABCAM1_2451
A0A009IHA1	A0A009IHA1_ACIB9	unreviewed	Uncharacterized protein	J512_4228
A0A7H1PL12	A0A7H1PL12_ACIBA		Deleted.
A0A7H1PQ02	A0A7H1PQ02_ACIBA		Deleted.
A0A009GDG2	A0A009GDG2_ACIBA	unreviewed	YceI-like domain protein	J517_0177
A0A059ZBZ8	A0A059ZBZ8_ACIBA	unreviewed	2,3-dihydro-2,3-dihydroxybenzoate dehydrogenase (Dehydrogenase) (Dihydroxybenzoate dehydrogenase) (SDR family oxidoreductase)	Aba9201_03565
A0A009G857	A0A009G857_ACIBA	unreviewed	Uncharacterized protein	J517_1292
A0A246A6J4	A0A246A6J4_ACIBA	unreviewed	AzlC family ABC transporter permease (Branched-chain amino acid ABC transporter permease)	CBE85_00440
A0A009H9I5	A0A009H9I5_ACIBA	unreviewed	Acetyltransferase family protein	J517_0683
A0A009IRV9	A0A009IRV9_ACIB9	unreviewed	Formate/nitrite transporter family protein	J512_0290
A0A086HZC4	A0A086HZC4_ACIBA	unreviewed	Alkaline protease (EC 3.4.21.-) (EC 3.4.21.62) (Cytolysin activator) (Peptidase S8) (Peptidase S8 and S53, subtilisin, kexin, sedolisin) (S8 family serine peptidase) (Subtilase family protein)	aprE
A0A7H1PPI6	A0A7H1PPI6_ACIBA		Deleted.
A0A1S2FTL4	A0A1S2FTL4_ACIBA	unreviewed	Aldose 1-epimerase (EC 5.1.3.3)	A7M90_10775
A0A009GB02	A0A009GB02_ACIBA	unreviewed	A predicted alpha-helical domain with a conserved ER motif family protein	J517_0622
A0A009IJG3	A0A009IJG3_ACIB9	unreviewed	Glutathione S-transferase, C-terminal domain protein	J512_2785
A0A090C1T8	A0A090C1T8_ACIBA	unreviewed	LysE family translocator (LysE family transporter) (Multidrug transporter MatE)	CBE85_15430
A0A009SG67	A0A009SG67_ACIBA	unreviewed	Superoxide dismutase [Cu-Zn] (EC 1.15.1.1)	sodC
A0A009HLR1	A0A009HLR1_ACIB9	unreviewed	Putative lipoprotein	J512_3604
A0A334N7I5	A0A334N7I5_ACIBA		Deleted.
A0A009H5N0	A0A009H5N0_ACIBA	unreviewed	Uncharacterized protein	J517_1715
A0A009GR61	A0A009GR61_ACIBA	unreviewed	Uncharacterized protein	J517_0797
A0A009HNZ6	A0A009HNZ6_ACIB9	unreviewed	Uncharacterized protein	J512_1852
A0A8B4MSD9	A0A8B4MSD9_ACIBA	unreviewed	Isocitrate dehydrogenase [NADP] (EC 1.1.1.42)	icd_1
A0A7H1PPS6	A0A7H1PPS6_ACIBA		Deleted.
A0A643CS71	A0A643CS71_ACIBA		Deleted.
A0A1C4HKI6	A0A1C4HKI6_ACICA		Deleted.
A0A009GLU9	A0A009GLU9_ACIBA	unreviewed	Aconitate hydratase (Aconitase) (EC 4.2.1.3)	acnA
A0A009GCR2	A0A009GCR2_ACIBA	unreviewed	Uncharacterized protein	J517_0328
A0A009HKV3	A0A009HKV3_ACIB9	unreviewed	Putative membrane protein	J512_3866
A0A009PE42	A0A009PE42_ACIBA	unreviewed	NADPH-dependent FMN reductase family protein	J506_2077
A0A009IH32	A0A009IH32_ACIB9	unreviewed	LysM domain-containing protein	J512_3629
A0A7H1PQ73	A0A7H1PQ73_ACIBA		Deleted.
A0A7H1PN80	A0A7H1PN80_ACIBA		Deleted.
A0A2G1TLK8	A0A2G1TLK8_ACIBA	unreviewed	2,3-dihydro-2,3-dihydroxybenzoate synthetase (Isochorismatase family protein)	CPI82_08805
A0A7H1PI18	A0A7H1PI18_ACIBA		Deleted.
A0A7H1PN74	A0A7H1PN74_ACIBA		Deleted.
A0A7H1PGU9	A0A7H1PGU9_ACIBA		Deleted.
A0A7H1PMJ7	A0A7H1PMJ7_ACIBA		Deleted.
A0A009GHK0	A0A009GHK0_ACIBA	unreviewed	CBS domain protein	J517_2461
A0A059ZKY1	A0A059ZKY1_ACIBA	unreviewed	Ester cyclase (Membrane protein) (Nuclear transport factor 2 family protein) (Polyketide cyclase)	AYR68_18370
A0A009HA94	A0A009HA94_ACIBA	unreviewed	Acetyltransferase family protein	J517_0537
A0A059ZPQ2	A0A059ZPQ2_ACIBA	unreviewed	Acyl-CoA dehydrogenase (Acyl-CoA dehydrogenase family protein) (Acyl-CoA dehydrogenase protein) (EC 1.3.8.1) (Acyl-CoA dehydrogenase, N-terminal domain protein)	ABR2091_2308
A0A009H027	A0A009H027_ACIBA	unreviewed	RraB domain-containing protein	J517_2524
A0A009HS11	A0A009HS11_ACIB9	unreviewed	Transglutaminase-like superfamily protein	J512_0817
N9JKV8	N9JKV8_ACIBA	unreviewed	Uncharacterized protein	F913_02013
A0A7H1PGV0	A0A7H1PGV0_ACIBA		Deleted.
A0A158LV99	A0A158LV99_ACIBA	unreviewed	Uncharacterized protein	F962_01680
A0A1E3MCM3	A0A1E3MCM3_ACIBA	unreviewed	Phosphomannomutase (Phosphomannomutase/phosphoglucomutase)	AUO97_11630
A0A7H1PHZ6	A0A7H1PHZ6_ACIBA		Deleted.
A0A7H1PHG1	A0A7H1PHG1_ACIBA		Deleted.
A0A009G7R1	A0A009G7R1_ACIBA	unreviewed	Acetyltransferase domain protein	J517_1979
A0A7H1PQ36	A0A7H1PQ36_ACIBA		Deleted.
A0A009G5S3	A0A009G5S3_ACIBA	unreviewed	Glycine zipper family protein	J517_2346
N9L2F5	N9L2F5_ACIBA	unreviewed	Terminase_6C domain-containing protein	F913_02014
A0A009TPL9	A0A009TPL9_ACIBA	unreviewed	Putative porin	J529_0542
A0A7H1PJL8	A0A7H1PJL8_ACIBA		Deleted.
A0A009GUQ9	A0A009GUQ9_ACIBA	unreviewed	Mycolic acid cyclopropane synthetase family protein	J517_3796
A0A7H1PNU1	A0A7H1PNU1_ACIBA		Deleted.
A0A7H1PGV7	A0A7H1PGV7_ACIBA		Deleted.
A0A009HK60	A0A009HK60_ACIB9	unreviewed	Peptidase inhibitor I78 family protein	J512_3114
A0A009IKD6	A0A009IKD6_ACIB9	unreviewed	FhuF 2Fe-2S C-terminal domain protein	J512_2501
A0A7H1PN71	A0A7H1PN71_ACIBA		Deleted.
A0A010LQ69	A0A010LQ69_ACIBA		Deleted.
A0A009GD96	A0A009GD96_ACIBA	unreviewed	Uncharacterized protein	J517_3379
A0A009GF14	A0A009GF14_ACIBA	unreviewed	Entericidin EcnA/B family protein	J517_2939
A0A7H1PPB1	A0A7H1PPB1_ACIBA		Deleted.
A0A0E2GHM6	A0A0E2GHM6_ACINO	unreviewed	Uncharacterized protein	F958_00315
A0A7H1PQ74	A0A7H1PQ74_ACIBA		Deleted.
A0A7H1PJS5	A0A7H1PJS5_ACIBA		Deleted.
A0A009HNP3	A0A009HNP3_ACIB9	unreviewed	Glutathione-dependent formaldehyde-activating enzyme family protein	J512_2982
A0A009FVX3	A0A009FVX3_ACIBA	unreviewed	KTSC domain protein	J517_3797
A0A062I8F2	A0A062I8F2_ACIBA	unreviewed	Uncharacterized protein	J596_2852
A0A009GV89	A0A009GV89_ACIBA	unreviewed	Universal stress family protein	J517_3624
A0A009H6Q1	A0A009H6Q1_ACIBA	unreviewed	Uncharacterized protein	J517_1478
A0A009GXE5	A0A009GXE5_ACIBA	unreviewed	Universal stress protein	J517_3288
A0A7H1PIL7	A0A7H1PIL7_ACIBA		Deleted.
A0A7H1PKY9	A0A7H1PKY9_ACIBA		Deleted.
A0A059ZTU2	A0A059ZTU2_ACIBA	unreviewed	Amidase (Hydrolase) (Isochorismatase family) (Isochorismatase family protein) (Isochorismatase hydrolase) (Nicotinamidase-like amidase)	ycaC_2
A0A009IGA4	A0A009IGA4_ACIB9	unreviewed	DsrE/DsrF-like family protein	J512_3887
A0A009PUG2	A0A009PUG2_ACIBA	unreviewed	DUF1653 domain-containing protein	J506_3068
A0A7H1PMY5	A0A7H1PMY5_ACIBA		Deleted.
A0A7H1PHY2	A0A7H1PHY2_ACIBA		Deleted.
A0A009IKX6	A0A009IKX6_ACIB9	unreviewed	Outer membrane beta-barrel domain protein	J512_2273
A0A009HAP8	A0A009HAP8_ACIBA	unreviewed	Isochorismatase domain-containing protein	J517_0487
A0A059ZEK3	A0A059ZEK3_ACIBA	unreviewed	Ferredoxin reductase (Ferric reductase NAD binding domain protein) (Flavodoxin reductase (Ferredoxin-NADPH reductase) family protein 1) (Oxidoreductase)	A7M90_10260
A0A009GFT2	A0A009GFT2_ACIBA	unreviewed	Uncharacterized protein	J517_2837
A0A7H1PMM4	A0A7H1PMM4_ACIBA		Deleted.
A0A0D5YGP1	A0A0D5YGP1_ACIBA	unreviewed	SDR family NAD(P)-dependent oxidoreductase (UDP-galactose 4-epimerase) (EC 5.1.3.2) (UDP-glucose 4-epimerase)	galE_1
A0A009H7Y0	A0A009H7Y0_ACIBA	unreviewed	Short chain dehydrogenase family protein	J517_1012
A0A009GG31	A0A009GG31_ACIBA	unreviewed	Acetate kinase (EC 2.7.2.1) (Acetokinase)	ackA
A0A009HAP0	A0A009HAP0_ACIBA	unreviewed	Uncharacterized protein	J517_0473
A0A0M3FEE8	A0A0M3FEE8_ACIBA		Deleted.
A0A009IIH9	A0A009IIH9_ACIB9	unreviewed	Fimbrial family protein	J512_3923
A0A077GUV7	A0A077GUV7_ACIBA	unreviewed	Domain of uncharacterized function (DUF477) (Repair family protein)	APC21_06300
A0A7H1PPS5	A0A7H1PPS5_ACIBA		Deleted.
A0A1S2FMA9	A0A1S2FMA9_ACIBA	unreviewed	Acetyltransferase domain protein (GNAT family N-acetyltransferase) (Histone acetyltransferase HPA2)	CSB70_2268
A0A7H1PKN0	A0A7H1PKN0_ACIBA		Deleted.
A3M2B0	IHFA_ACIBT	reviewed	Integration host factor subunit alpha (IHF-alpha)	ihfA
A0A7H1PQ67	A0A7H1PQ67_ACIBA		Deleted.
A0A1S2FL56	A0A1S2FL56_ACIBA	unreviewed	Cation transporter (Co/Zn/Cd efflux system protein)	H1058_15170
A0A7H1PM87	A0A7H1PM87_ACIBA		Deleted.
A0A009GK27	A0A009GK27_ACIBA	unreviewed	Glycine zipper family protein	J517_1984
A0A059ZNJ4	A0A059ZNJ4_ACIBA	unreviewed	Chaperone protein (Chaperone protein HchA) (EC 4.2.1.130) (D-lactate dehydratase) (DJ-1/PfpI family protein) (Protein deglycase HchA) (EC 3.5.1.124)	hchA
S3TGF6	S3TGF6_ACIBA	unreviewed	Uncharacterized protein	F910_01172
A0A7H1PG91	A0A7H1PG91_ACIBA		Deleted.
A0A7H1PQJ2	A0A7H1PQJ2_ACIBA		Deleted.
A0A0E2G8G0	A0A0E2G8G0_ACINO	unreviewed	Uncharacterized protein	F958_02405
A0A009G524	A0A009G524_ACIBA	unreviewed	Short chain dehydrogenase family protein	J517_1844
A0A7H1PMZ3	A0A7H1PMZ3_ACIBA		Deleted.
A0A7H1PHW9	A0A7H1PHW9_ACIBA		Deleted.
A0A7H1PQ55	A0A7H1PQ55_ACIBA		Deleted.
A0A009I830	A0A009I830_ACIB9	unreviewed	Globin family protein	J512_1183
A0A7H1PPN8	A0A7H1PPN8_ACIBA		Deleted.
A0A009HI99	A0A009HI99_ACIB9	unreviewed	tRNA threonylcarbamoyl adenosine modification protein, Sua5/YciO/YrdC/YwlC family	J512_3622
A0A7H1PLB8	A0A7H1PLB8_ACIBA		Deleted.
A0A7H1PNN6	A0A7H1PNN6_ACIBA		Deleted.
A0A009IIT5	A0A009IIT5_ACIB9	unreviewed	Uncharacterized protein	J512_3077
A0A7H1PHY3	A0A7H1PHY3_ACIBA		Deleted.
A0A7H1PKU4	A0A7H1PKU4_ACIBA		Deleted.
A0A009G2I8	A0A009G2I8_ACIBA	unreviewed	Uncharacterized protein	J517_2306
A0A6H3T436	A0A6H3T436_ACIBA	unreviewed	Putative FMN oxidoreductase	AB945B12_00812
A0A0D8GYC9	A0A0D8GYC9_ACIBA	unreviewed	Uncharacterized protein	ABKPCSM17A_03213
A0A0D7RF15	A0A0D7RF15_ACIBA	unreviewed	Histidine kinase (EC 2.7.13.3)	AB945B12_00891
A0A009GUD4	A0A009GUD4_ACIBA	unreviewed	Uncharacterized protein	J517_0174
A0A009T0P7	A0A009T0P7_ACIBA	unreviewed	Uncharacterized protein	J529_0966
A0A237VBZ8	A0A237VBZ8_ACIBA	unreviewed	Ion channel (Two pore domain potassium channel family protein)	Aba9201_14630
A0A0D5YDC5	A0A0D5YDC5_ACIBA	unreviewed	Uncharacterized protein	AB945B12_01768
A0A062IDN4	A0A062IDN4_ACIBA	unreviewed	Bacterial regulatory s, tetR family protein	J596_1647
A0A009GL45	A0A009GL45_ACIBA	unreviewed	LemA family protein	J517_1761
A0A7H1PLE3	A0A7H1PLE3_ACIBA		Deleted.
A0A009GFG5	A0A009GFG5_ACIBA	unreviewed	Pyruvate dehydrogenase E1 component (EC 1.2.4.1)	aceE
A0A7H1PI12	A0A7H1PI12_ACIBA		Deleted.
A0A009PAY8	A0A009PAY8_ACIBA	unreviewed	Uncharacterized protein	J506_3044
A0A009HSM3	A0A009HSM3_ACIB9	unreviewed	DUF2061 domain-containing protein	J512_1794
A0A368MV89	A0A368MV89_ACIBA	unreviewed	Uncharacterized protein	EKS29_19010
A0A2S4T7Z9	A0A2S4T7Z9_9GAMM	unreviewed	DUF962 domain-containing protein	C3422_06105
A0A009RRA6	A0A009RRA6_9GAMM	unreviewed	Succinate-semialdehyde dehydrogenase family protein (EC 1.2.1.-)	J536_0460
A0A009H1X0	A0A009H1X0_ACIBA	unreviewed	Uncharacterized protein	J517_2318
A0A7H1PKI8	A0A7H1PKI8_ACIBA		Deleted.
A0A009SWA9	A0A009SWA9_ACIBA	unreviewed	Uncharacterized protein	J529_3395
A0A7H1PKU7	A0A7H1PKU7_ACIBA		Deleted.
A0A062IA76	A0A062IA76_ACIBA	unreviewed	Putative metalloprotease	J596_3173
A0A009ISB7	A0A009ISB7_ACIB9	unreviewed	Uncharacterized protein	J512_0405
A0A009H111	A0A009H111_ACIBA	unreviewed	Efflux transporter, RND family, MFP subunit	J517_2317
A0A0N8Y4V1	A0A0N8Y4V1_ACIBA	unreviewed	Pseudouridine synthase (EC 5.4.99.-)	ABCAM1_2389
A0A028IRF5	A0A028IRF5_ACIBA		Deleted.
A0A009SBN9	A0A009SBN9_ACIBA	unreviewed	Uncharacterized protein	J529_2205
A0A009H1J0	A0A009H1J0_ACIBA	unreviewed	Uncharacterized protein	J517_2241
A0A013IQR4	A0A013IQR4_ACIBA		Deleted.
A0A7H1PK14	A0A7H1PK14_ACIBA		Deleted.
A0A009GJM9	A0A009GJM9_ACIBA	unreviewed	S-adenosyl-L-methionine-dependent methyltransferase (EC 2.1.1.-)	J517_2002
A0A5K1MJT9	A0A5K1MJT9_ACIBA	unreviewed	Flavodoxin-like domain-containing protein	F978_03397
A0A009QNH2	A0A009QNH2_ACIBA	unreviewed	Uncharacterized protein	J506_0827
A0A009IUM8	A0A009IUM8_ACIB9	unreviewed	Uncharacterized protein	J512_0344
A0A009G9A8	A0A009G9A8_ACIBA	unreviewed	Universal stress protein	J517_1025
A0A009IGT5	A0A009IGT5_ACIB9	unreviewed	Phosphate acetyltransferase (EC 2.3.1.8) (Phosphotransacetylase)	pta
A0A009P919	A0A009P919_ACIBA	unreviewed	Putative g/U mismatch-specific DNA glycosylase	J506_3574
A0A7H1PHF2	A0A7H1PHF2_ACIBA		Deleted.
A0A009HB08	A0A009HB08_ACIBA	unreviewed	Proteasome subunit	J517_0624
A0A7H1PHZ1	A0A7H1PHZ1_ACIBA		Deleted.
A0A7H1PIB1	A0A7H1PIB1_ACIBA		Deleted.
A0A009PLE0	A0A009PLE0_ACIBA	unreviewed	Uncharacterized protein	J506_0599
A0A3R9RJQ2	A0A3R9RJQ2_ACIBA	unreviewed	EamA family transporter	E1A86_10260
A0A009GT27	A0A009GT27_ACIBA	unreviewed	Pirin family protein	J517_0488
A0A009G0D7	A0A009G0D7_ACIBA	unreviewed	Uncharacterized protein	J517_2685
A0A009GDB7	A0A009GDB7_ACIBA	unreviewed	Uncharacterized protein	J517_0894
A0A009GYH9	A0A009GYH9_ACIBA	unreviewed	Outer membrane lipoprotein Blc	J517_2850
A0A7H1PPG5	A0A7H1PPG5_ACIBA		Deleted.
A0A7H1PGS6	A0A7H1PGS6_ACIBA		Deleted.
A0A062IHE2	A0A062IHE2_ACIBA	unreviewed	Glycerophosphoryl diester phosphodiesterase family protein	J596_2464
A0A009G790	A0A009G790_ACIBA	unreviewed	Replication-associated recombination protein A	J517_1446
A3M550	RS20_ACIBT	reviewed	30S ribosomal protein S20	rpsT
A0A009Q071	A0A009Q071_ACIBA	unreviewed	Bacterial regulatory s, gntR family protein	J506_1449
A0A7H1PMB9	A0A7H1PMB9_ACIBA		Deleted.
A0A7H1PHR9	A0A7H1PHR9_ACIBA		Deleted.
A0A062I344	A0A062I344_ACIBA	unreviewed	Uncharacterized protein	J596_3700
A0A0E1JL39	A0A0E1JL39_ACIBA	unreviewed	Uncharacterized protein	A7M90_03670
A0A7H1PIC9	A0A7H1PIC9_ACIBA		Deleted.
A0A009GIA9	A0A009GIA9_ACIBA	unreviewed	Ribonuclease P protein component (RNase P protein) (RNaseP protein) (EC 3.1.26.5) (Protein C5)	rnpA
A0A009H0X6	A0A009H0X6_ACIBA	unreviewed	Transcription termination/antitermination protein NusG	nusG
A0A7H1PN65	A0A7H1PN65_ACIBA		Deleted.
A0A7H1PPF7	A0A7H1PPF7_ACIBA		Deleted.
A0A7H1PH28	A0A7H1PH28_ACIBA		Deleted.
B0VM56	Y1616_ACIBS	reviewed	UPF0756 membrane protein ABSDF1616	ABSDF1616
A3M143	ATPG_ACIBT	reviewed	ATP synthase gamma chain (ATP synthase F1 sector gamma subunit) (F-ATPase gamma subunit)	atpG
A3M1F9	RL11_ACIBT	reviewed	50S ribosomal protein L11	rplK
A3M8A0	RL21_ACIBT	reviewed	50S ribosomal protein L21	rplU
A3M965	RL15_ACIBT	reviewed	50S ribosomal protein L15	rplO
A0A009IM83	A0A009IM83_ACIB9	unreviewed	Uncharacterized protein	J512_2676
A0A0D7R8B4	A0A0D7R8B4_ACIBA	unreviewed	Chaperone protein HtpG (Heat shock protein HtpG) (High temperature protein G)	htpG
A0A009GIA4	A0A009GIA4_ACIBA	unreviewed	Metal-sensitive transcriptional repressor family protein	J517_2280
A0A7H1PM07	A0A7H1PM07_ACIBA		Deleted.
A0A009HSX3	A0A009HSX3_ACIB9	unreviewed	Rieske domain protein	J512_1632
A3MA88	DNAJ_ACIBT	reviewed	Chaperone protein DnaJ	dnaJ
A0A2I8CQG2	A0A2I8CQG2_ACIBA	unreviewed	Nucleoside triphosphate pyrophosphatase (EC 3.6.1.9) (Nucleotide pyrophosphatase) (Nucleotide PPase)	maf
P0DPR4	ABAQ_ACIBT	reviewed	Quinolone resistance transporter	abaQ
A0A4S1DGC4	A0A4S1DGC4_ACIPI	unreviewed	Ferredoxin reductase	YA64_013545
A3M145	ATPE_ACIBT	reviewed	ATP synthase epsilon chain (ATP synthase F1 sector epsilon subunit) (F-ATPase epsilon subunit)	atpC
A0A2S4T9J7	A0A2S4T9J7_9GAMM	unreviewed	LysR family transcriptional regulator	C3422_04760
A0A009QFB7	A0A009QFB7_ACIBA	unreviewed	Bacterial regulatory helix-turn-helix s, AraC family protein	J506_0843
A0A010L006	A0A010L006_ACIBA		Deleted.
A0A2K2YGL5	A0A2K2YGL5_9GAMM		Deleted.
A0A009GVG1	A0A009GVG1_ACIBA	unreviewed	'Cold-shock' DNA-binding domain protein	J517_3561
A0A7H1PGY5	A0A7H1PGY5_ACIBA		Deleted.
A0A086HZ30	A0A086HZ30_ACIBA	unreviewed	Inner membrane transport protein ydhP (MFS superfamily permease) (MFS transporter) (Major facilitator superfamily permease) (Putative MFS-type transporter)	ydhP_2
A0A7H1PHS2	A0A7H1PHS2_ACIBA		Deleted.
A0A0D5YKD6	A0A0D5YKD6_ACIBA	unreviewed	LysE family translocator (Lysine transporter LysE) (Transporter LysE family)	rhtB_2
A0A7H1PPZ2	A0A7H1PPZ2_ACIBA		Deleted.
A3M1G0	RL1_ACIBT	reviewed	50S ribosomal protein L1	rplA
A0A009GNU9	A0A009GNU9_ACIBA	unreviewed	Helicase domain protein	J517_1269
A0A009H529	A0A009H529_ACIBA	unreviewed	Bacterial regulatory s, luxR family protein	J517_1575
A0A009G090	A0A009G090_ACIBA	unreviewed	Phosphoserine phosphatase/homoserine phosphotransferase bifunctional protein (EC 3.1.3.3)	thrH
B0VSN6	PCKG_ACIBS	reviewed	Phosphoenolpyruvate carboxykinase [GTP] (PEP carboxykinase) (PEPCK) (EC 4.1.1.32)	pckG
A0A2S5BYM7	A0A2S5BYM7_ACIBA		Deleted.
A0A6H3EJP1	A0A6H3EJP1_ACIBA	unreviewed	Chaperone protein HscA homolog	hscA
A0A059ZH99	A0A059ZH99_ACIBA	unreviewed	Membrane protein (Rhomboid family intramembrane serine protease) (Rhomboid family protein)	A7M90_10845
A0A7H1PNL3	A0A7H1PNL3_ACIBA		Deleted.
A0A009HCM2	A0A009HCM2_ACIBA	unreviewed	Branched-chain amino acid transport family protein	J517_0232
A0A7H1PLD7	A0A7H1PLD7_ACIBA		Deleted.
A3M9G4	RL19_ACIBT	reviewed	50S ribosomal protein L19	rplS
A0A427R4J5	A0A427R4J5_9GAMM	unreviewed	Thioesterase family protein	EGT34_19065
A0A009GK30	A0A009GK30_ACIBA	unreviewed	Ferric uptake regulation protein	fur
A3M968	RL18_ACIBT	reviewed	50S ribosomal protein L18	rplR
A0A7H1PNM7	A0A7H1PNM7_ACIBA		Deleted.
A3M966	RL30_ACIBT	reviewed	50S ribosomal protein L30	rpmD
A0A009HYE1	A0A009HYE1_ACIB9	unreviewed	Uncharacterized protein	J512_4113
A0A7H1PNS9	A0A7H1PNS9_ACIBA		Deleted.
A0A009IKK0	A0A009IKK0_ACIB9	unreviewed	JmjC domain-containing protein	J512_2357
A0A1L9XB72	A0A1L9XB72_ACIBA		Deleted.
A0A335F8W5	A0A335F8W5_ACIBA	unreviewed	MFS family transporter	naiP_1
A3M960	RS4_ACIBT	reviewed	30S ribosomal protein S4	rpsD
A0A0E1PPD8	A0A0E1PPD8_ACIBA	unreviewed	Lysine/arginine/ornithine/histidine ABC transporter substrate-binding protein	hisJ
A0A009QQM5	A0A009QQM5_ACIBA	unreviewed	Thiamine pyrophosphate enzyme, C-terminal TPP binding domain protein	J506_0079
A0A7D6WCA8	A0A7D6WCA8_ACIBA	unreviewed	Protein translocase subunit SecY	secY
B0V6W2	RS5_ACIBY	reviewed	30S ribosomal protein S5	rpsE
A0A7H1PPW7	A0A7H1PPW7_ACIBA		Deleted.
A0A7H1PPU0	A0A7H1PPU0_ACIBA		Deleted.
A3M750	EFTS_ACIBT	reviewed	Elongation factor Ts (EF-Ts)	tsf
A3M974	RL14_ACIBT	reviewed	50S ribosomal protein L14	rplN
A0A009H0V4	A0A009H0V4_ACIBA	unreviewed	AsnC family protein	J517_2528
A0A009SZ76	A0A009SZ76_ACIBA	unreviewed	Aldehyde dehydrogenase family protein	J529_1327
A0A009SUR4	A0A009SUR4_ACIBA	unreviewed	Uncharacterized protein	J529_3577
A3M972	RL5_ACIBT	reviewed	50S ribosomal protein L5	rplE
A3M562	HSCB_ACIBT	reviewed	Co-chaperone protein HscB homolog	hscB
A0A009I6V4	A0A009I6V4_ACIB9	unreviewed	Flavin_Reduct domain-containing protein	J512_1600
A0A009MWN2	A0A009MWN2_ACIBA		Deleted.
A0A0G4QRL5	A0A0G4QRL5_ACIBA	unreviewed	NAD-dependent epimerase/dehydratase family protein (Nucleoside-diphosphate-sugar epimerase) (Putative UDP-glucose 4-epimerase) (EC 5.1.3.2) (SDR family oxidoreductase)	ABR2091_1909
A3M3B7	NFUA_ACIBT	reviewed	Fe/S biogenesis protein NfuA	nfuA
A0A009G7A0	A0A009G7A0_ACIBA	unreviewed	Urocanate hydratase (Urocanase) (EC 4.2.1.49) (Imidazolonepropionate hydrolase)	hutU
A0A009H4T2	A0A009H4T2_ACIBA	unreviewed	Bacterial regulatory s, gntR family protein	J517_1804
A0A009G209	A0A009G209_ACIBA	unreviewed	30S ribosomal protein S9	rpsI
A0A009G819	A0A009G819_ACIBA	unreviewed	30S ribosomal protein S2	rpsB
A0A0E1FJG7	A0A0E1FJG7_ACIBA	unreviewed	tRNA (guanine-N(7)-)-methyltransferase (EC 2.1.1.33) (tRNA (guanine(46)-N(7))-methyltransferase) (tRNA(m7G46)-methyltransferase)	trmB
A3M962	RS13_ACIBT	reviewed	30S ribosomal protein S13	rpsM
A0A009HXN5	A0A009HXN5_ACIB9	unreviewed	Outer membrane transport family protein	J512_0147
D0C9N4	CARNT_ACIB2	reviewed	Carnitine transporter	HMPREF0010_01347
A0A7H1PJT6	A0A7H1PJT6_ACIBA		Deleted.
A3M969	RL6_ACIBT	reviewed	50S ribosomal protein L6	rplF
A0A829KBS3	A0A829KBS3_ACIBA	unreviewed	FxsA cytoplasmic membrane protein	N173_03680
A3M963	RL36_ACIBT	reviewed	50S ribosomal protein L36	rpmJ
A0A7H1PHR4	A0A7H1PHR4_ACIBA		Deleted.
A0A081GUF4	A0A081GUF4_ACIBA	unreviewed	Efflux RND transporter periplasmic adaptor subunit (Efflux transporter periplasmic adaptor subunit) (Efflux transporter, RND family, MFP subunit) (RND efflux transporter) (RND family drug transporter) (RND transporter)	mdtA
A0A7H1PKR4	A0A7H1PKR4_ACIBA		Deleted.
A3M959	RPOA_ACIBT	reviewed	DNA-directed RNA polymerase subunit alpha (RNAP subunit alpha) (EC 2.7.7.6) (RNA polymerase subunit alpha) (Transcriptase subunit alpha)	rpoA
A0A009PKT3	A0A009PKT3_ACIBA	unreviewed	Alpha/beta hydrolase fold family protein	J506_0083
A3M961	RS11_ACIBT	reviewed	30S ribosomal protein S11	rpsK
A3M6Q6	RL9_ACIBT	reviewed	50S ribosomal protein L9	rplI
A0A7H1PPF8	A0A7H1PPF8_ACIBA		Deleted.
A0A7H1PH07	A0A7H1PH07_ACIBA		Deleted.
A3M958	RL17_ACIBT	reviewed	50S ribosomal protein L17	rplQ
A0A009HT52	A0A009HT52_ACIB9	unreviewed	Luciferase-like monooxygenase family protein	J512_1599
A3M8Z1	YIDD_ACIBT	reviewed	Putative membrane protein insertion efficiency factor	A1S_2982
A0A011HUB6	A0A011HUB6_ACIBA		Deleted.
A0A010J1R5	A0A010J1R5_9GAMM	unreviewed	DUF1330 domain-containing protein	J580_0186
A0A009H1K2	A0A009H1K2_ACIBA	unreviewed	Two-component system response regulator protein	J517_2227
A3M973	RL24_ACIBT	reviewed	50S ribosomal protein L24	rplX
A3M971	RS14_ACIBT	reviewed	30S ribosomal protein S14	rpsN
A3M970	RS8_ACIBT	reviewed	30S ribosomal protein S8	rpsH
A0A6B2QGU9	A0A6B2QGU9_ACIBA	unreviewed	Uncharacterized protein	G3N04_10550
A0A0E1PT86	A0A0E1PT86_ACIBA	unreviewed	Putative D-galactonate transporter	AB237_2537
A0A333DN09	A0A333DN09_ACIBA	unreviewed	SDR family oxidoreductase	EKS29_17815
A0A1E2YK05	A0A1E2YK05_ACIPI	unreviewed	MFS transporter	BFR91_11915
A3M907	RL13_ACIBT	reviewed	50S ribosomal protein L13	rplM
A0A7H1PM08	A0A7H1PM08_ACIBA		Deleted.
A3M6Q5	RS18_ACIBT	reviewed	30S ribosomal protein S18	rpsR
A0A7H1PQD9	A0A7H1PQD9_ACIBA		Deleted.
A0A098SKH2	A0A098SKH2_ACIBA	unreviewed	Carnitine monooxygenase reductase subunit (EC 1.14.13.239) (Carnitine monooxygenase beta subunit)	APD31_16585
A3M1G1	RL10_ACIBT	reviewed	50S ribosomal protein L10	rplJ
A0A0M3FCL8	A0A0M3FCL8_ACIBA		Deleted.
A3M976	RL29_ACIBT	reviewed	50S ribosomal protein L29	rpmC
A0A8F3LVV4	A0A8F3LVV4_ACIPI	unreviewed	Alpha/beta hydrolase	I6L29_08740
A3M6Q4	RS6_ACIBT	reviewed	30S ribosomal protein S6	rpsF
A0A7H1PKR9	A0A7H1PKR9_ACIBA		Deleted.
A0A7H1PPZ0	A0A7H1PPZ0_ACIBA		Deleted.
B0V6X2	RS19_ACIBY	reviewed	30S ribosomal protein S19	rpsS
A3M984	RS10_ACIBT	reviewed	30S ribosomal protein S10	rpsJ
A0A0B9X9I7	A0A0B9X9I7_ACIBA	unreviewed	DcaP-like protein (Putative DcaP-like protein)	Aba9201_09815
A0A009H0S9	A0A009H0S9_ACIBA	unreviewed	Amino acid permease family protein	J517_2532
A0A7H1PQA3	A0A7H1PQA3_ACIBA		Deleted.
A3M980	RL2_ACIBT	reviewed	50S ribosomal protein L2	rplB
A0A009GMX3	A0A009GMX3_ACIBA	unreviewed	Histidine utilization repressor	hutC
A0A009H3V0	A0A009H3V0_ACIBA	unreviewed	SnoaL-like polyketide cyclase family protein	J517_2040
A0A7H1PIJ5	A0A7H1PIJ5_ACIBA		Deleted.
A3M975	RS17_ACIBT	reviewed	30S ribosomal protein S17	rpsQ
A0A0D5YGL0	A0A0D5YGL0_ACIBA	unreviewed	Glycine cleavage system transcriptional activator (LysR family transcriptional regulator)	gcvA_1
A3M978	RS3_ACIBT	reviewed	30S ribosomal protein S3	rpsC
A0A009HKH7	A0A009HKH7_ACIB9	unreviewed	Outer membrane beta-barrel domain protein	J512_2959
A0A7H1PJB4	A0A7H1PJB4_ACIBA		Deleted.
A3M977	RL16_ACIBT	reviewed	50S ribosomal protein L16	rplP
A0A2K2YHR8	A0A2K2YHR8_9GAMM		Deleted.
A0A009H216	A0A009H216_ACIBA	unreviewed	Glutamate dehydrogenase	J517_2112
A0A009G7B1	A0A009G7B1_ACIBA	unreviewed	Amino acid permease family protein	J517_1421
A0A009GAE8	A0A009GAE8_ACIBA	unreviewed	Amino acid permease family protein	J517_1484
A0A7H1PPU1	A0A7H1PPU1_ACIBA		Deleted.
A0A7H1PIJ4	A0A7H1PIJ4_ACIBA		Deleted.
A3M982	RL4_ACIBT	reviewed	50S ribosomal protein L4	rplD
A3M983	RL3_ACIBT	reviewed	50S ribosomal protein L3	rplC
A0A009GDS7	A0A009GDS7_ACIBA	unreviewed	Rieske domain protein	J517_0783
A0A7H1PHP4	A0A7H1PHP4_ACIBA		Deleted.
A0A7H1PIJ6	A0A7H1PIJ6_ACIBA		Deleted.
A0A5N0G424	A0A5N0G424_ACIBA	unreviewed	Hotdog fold thioesterase (PaaI family thioesterase) (Phenylacetic acid degradation protein)	ACX61_11550
A0A013KUZ7	A0A013KUZ7_ACIBA		Deleted.
A0A009G7Z1	A0A009G7Z1_ACIBA	unreviewed	50S ribosomal protein L22	rplV
A0A009GC64	A0A009GC64_ACIBA	unreviewed	Putative membrane protein	J517_3652
A0A009PMV4	A0A009PMV4_ACIBA	unreviewed	Rieske domain protein	J506_0091
A0A7H1PN48	A0A7H1PN48_ACIBA		Deleted.
A0A7H1PIA2	A0A7H1PIA2_ACIBA		Deleted.
A0A010M0J0	A0A010M0J0_ACIBA		Deleted.
A3M836	CH60_ACIBT	reviewed	Chaperonin GroEL (EC 5.6.1.7) (60 kDa chaperonin) (Chaperonin-60) (Cpn60)	groEL
A0A1S2FW25	A0A1S2FW25_ACIBA	unreviewed	CoA-transferase	A7M90_05825
A0A0D5YE22	A0A0D5YE22_ACIBA	unreviewed	Putative membrane protein	AB945B12_01859
A3M981	RL23_ACIBT	reviewed	50S ribosomal protein L23	rplW
A0A009GDW3	A0A009GDW3_ACIBA	unreviewed	Uncharacterized protein	J517_0784
A0A7H1PHQ1	A0A7H1PHQ1_ACIBA		Deleted.
A0A7H1PQF7	A0A7H1PQF7_ACIBA		Deleted.
A0A009IN16	A0A009IN16_ACIB9	unreviewed	Short chain dehydrogenase family protein	J512_1626
A0A009HV13	A0A009HV13_ACIB9	unreviewed	Outer membrane porin, OprD family protein	J512_0894
A0A009IQU6	A0A009IQU6_ACIB9	unreviewed	Amino acid synthesis family protein	J512_1602
A0A009GUM3	A0A009GUM3_ACIBA	unreviewed	TonB domain protein	J517_0033
A0A7H1PQD1	A0A7H1PQD1_ACIBA		Deleted.
A0A2L1VJ21	A0A2L1VJ21_ACINO	unreviewed	Glyoxalase	AL533_12330
A0A829KGY2	A0A829KGY2_ACIBA	unreviewed	Imidazolonepropionase (EC 3.5.2.7) (Imidazolone-5-propionate hydrolase)	hutI
A0A7H1PQF9	A0A7H1PQF9_ACIBA		Deleted.
A0A1L9XAE2	A0A1L9XAE2_ACIBA		Deleted.
A0A7H1PH08	A0A7H1PH08_ACIBA		Deleted.
A3M8W8	GRPE_ACIBT	reviewed	Protein GrpE (HSP-70 cofactor)	grpE
A0A7H1PHQ2	A0A7H1PHQ2_ACIBA		Deleted.
A3M8W9	DNAK_ACIBT	reviewed	Chaperone protein DnaK (HSP70) (Heat shock 70 kDa protein) (Heat shock protein 70)	dnaK
A0A059ZGG2	A0A059ZGG2_ACIBA	unreviewed	AraC family transcriptional regulator (AraC-type DNA-binding domain-containing protein) (Helix-turn-helix domain-containing protein) (Transcriptional regulator)	A7M90_03470
A3M837	CH10_ACIBT	reviewed	Co-chaperonin GroES (10 kDa chaperonin) (Chaperonin-10) (Cpn10)	groES
A0A505WW90	A0A505WW90_ACIBA		Deleted.
A0A009GD39	A0A009GD39_ACIBA	unreviewed	HTH-type transcriptional regulator DmlR	dmlR
A0A0D5YNH1	A0A0D5YNH1_ACIBA	unreviewed	DUF4902 domain-containing protein	Aba9201_12950
A0A014B4Z0	A0A014B4Z0_9GAMM	unreviewed	2-methylisocitrate lyase (2-MIC) (MICL) (EC 4.1.3.30) ((2R,3S)-2-methylisocitrate lyase)	prpB
A0A7H1PPZ1	A0A7H1PPZ1_ACIBA		Deleted.
A0A077GKV3	A0A077GKV3_ACIBA	unreviewed	AspQ (Glutaminase) (Glutaminase-asparaginase) (Glutaminase-asparaginase(L-asparagine/L-glutamineamidohydrolase)) (EC 3.5.1.38) (L-asparaginase) (L-asparaginase 2) (Type II asparaginase) (EC 3.5.1.1)	ansB
A0A7H1PIA4	A0A7H1PIA4_ACIBA		Deleted.
A0A7H1PGQ7	A0A7H1PGQ7_ACIBA		Deleted.
A0A7H1PL62	A0A7H1PL62_ACIBA		Deleted.
A0A7H1PPV8	A0A7H1PPV8_ACIBA		Deleted.
A0A090BAW5	A0A090BAW5_ACIBA	unreviewed	Acyl-CoA reductase family protein (Aldehyde dehydrogenase family protein) (Betaine aldehyde dehydrogenase) (EC 1.2.1.19) (Gamma-aminobutyraldehyde dehydrogenase) (EC 1.2.1.8)	prr
A3M6Z4	THIG_ACIBT	reviewed	Thiazole synthase (EC 2.8.1.10)	thiG
A0A009HDK4	A0A009HDK4_ACIBA	unreviewed	Uncharacterized protein	J517_0034
A0A090B6K0	A0A090B6K0_ACIBA	unreviewed	Ion channel protein Tsx (Nucleoside-binding outer membrane protein)	A7M90_07310
A0A009PAM6	A0A009PAM6_ACIBA	unreviewed	Fimbrial family protein	J506_3582
A0A7H1PPU6	A0A7H1PPU6_ACIBA		Deleted.
A0A009G2W8	A0A009G2W8_ACIBA	unreviewed	Thiamine biosynthesis protein ThiS	thiS
A0A0M3FRM6	A0A0M3FRM6_ACIBA	unreviewed	Amidohydrolase family protein (Hydrolase)	F4T85_07020
A0A7H1PKA9	A0A7H1PKA9_ACIBA		Deleted.
A0A009ILK3	A0A009ILK3_ACIB9	unreviewed	Chromate transporter family protein	J512_2103
A0A009TNE6	A0A009TNE6_ACIBA	unreviewed	Citrate synthase	J529_0787
A0A4Q4HEX0	A0A4Q4HEX0_ACIBA	unreviewed	Galactarate dehydratase (EC 4.2.1.42) (Galactarate dehydrogenase)	garD
A0A009FZL1	A0A009FZL1_ACIBA	unreviewed	Catechol 1,2-dioxygenase (EC 1.13.11.1)	catA
A0A009H2J2	A0A009H2J2_ACIBA	unreviewed	Uncharacterized protein	J517_2249
A0A0T6RD74	A0A0T6RD74_ACIBA		Deleted.
A0A7H1PLG5	A0A7H1PLG5_ACIBA		Deleted.
A0A1E2YPQ0	A0A1E2YPQ0_ACIPI	unreviewed	Allantoin permease	BFR91_04190
A3M9D1	ASTE_ACIBT	reviewed	Succinylglutamate desuccinylase (EC 3.5.1.96)	astE
A0A5K1MKN5	A0A5K1MKN5_ACIBA	unreviewed	Uncharacterized protein	F978_01995
A0A009EH84	A0A009EH84_ACIBA		Deleted.
A0A235DJ39	A0A235DJ39_ACIBA	unreviewed	Hotdog fold thioesterase (PaaI family thioesterase)	Aba9201_06095
A3M9D2	ASTB_ACIBT	reviewed	N-succinylarginine dihydrolase (EC 3.5.3.23)	astB
A0A009TFQ3	A0A009TFQ3_ACIBA	unreviewed	Integral membrane, TerC family protein	J529_2644
A0A009GNS6	A0A009GNS6_ACIBA	unreviewed	Arginine N-succinyltransferase (EC 2.3.1.109)	J517_1299
A0A7H1PHN7	A0A7H1PHN7_ACIBA		Deleted.
A0A059ZLV9	A0A059ZLV9_ACIBA	unreviewed	CidA-associated membrane protein (LrgB family protein) (LrgB-like protein)	cidB_1
A0A238B7D7	A0A238B7D7_ACIBA	unreviewed	CidA/LrgA family protein	CTZ19_11275
A3M1D2	THIC_ACIBT	reviewed	Phosphomethylpyrimidine synthase (EC 4.1.99.17) (Hydroxymethylpyrimidine phosphate synthase) (HMP-P synthase) (HMP-phosphate synthase) (HMPP synthase) (Thiamine biosynthesis protein ThiC)	thiC
A0A7H1PHP5	A0A7H1PHP5_ACIBA		Deleted.
A0A7H1PHQ3	A0A7H1PHQ3_ACIBA		Deleted.
A0A6H3SSY3	A0A6H3SSY3_ACIBA		Deleted.
A0A837Q788	A0A837Q788_ACIBA	unreviewed	GTP cyclohydrolase	APD31_14045
A0A7H1PHP9	A0A7H1PHP9_ACIBA		Deleted.
A0A7H1PHR5	A0A7H1PHR5_ACIBA		Deleted.
A0A009GRS2	A0A009GRS2_ACIBA	unreviewed	Iron-containing alcohol dehydrogenase family protein	J517_0704
A0A7S8ZU08	A0A7S8ZU08_ACIBA	unreviewed	Amino acid permease	IMO23_16300
A0A009IM73	A0A009IM73_ACIB9	unreviewed	Uncharacterized protein	J512_1910
A0A432AJS6	A0A432AJS6_ACIBA	unreviewed	Fimbrial biogenesis outer membrane usher protein	E1A86_10605
A0A7H1PHP3	A0A7H1PHP3_ACIBA	unreviewed	p-hydroxycinnamoyl CoA hydratase/lyase (EC 4.2.1.101)	H0529_09265
A0A7H1PHP8	A0A7H1PHP8_ACIBA		Deleted.
A0A1V0YX68	A0A1V0YX68_ACINO	unreviewed	Uncharacterized protein	AL533_07975
A0A009PPU8	A0A009PPU8_ACIBA		Deleted.
A0A3A0GIT7	A0A3A0GIT7_ACIBA	unreviewed	Uncharacterized protein	E1A86_08330
A0A6H3U115	A0A6H3U115_ACIBA	unreviewed	Amino acid transporter (Gamma-aminobutyrate permease)	AB945B12_03093
A0A6H3SCK6	A0A6H3SCK6_ACIBA	unreviewed	MFS domain-containing protein	ABKPCSM17A_00281
A0A0E1PV83	A0A0E1PV83_ACIBA	unreviewed	NAD(P) transhydrogenase subunit beta (EC 7.1.1.1) (Nicotinamide nucleotide transhydrogenase subunit beta)	pntB
A0A7H1PQ05	A0A7H1PQ05_ACIBA		Deleted.
A0A009I6S4	A0A009I6S4_ACIB9	unreviewed	3-oxoadipate CoA-transferase subunit B (EC 2.8.3.6)	J512_1565
A0A7H1PH11	A0A7H1PH11_ACIBA		Deleted.
A0A009H4R7	A0A009H4R7_ACIBA	unreviewed	Proton-translocating NAD(P)(+) transhydrogenase (EC 7.1.1.1)	J517_1669
A0A009G9P1	A0A009G9P1_ACIBA	unreviewed	Proton-translocating NAD(P)(+) transhydrogenase (EC 7.1.1.1)	J517_1668
A0A7H1PLH3	A0A7H1PLH3_ACIBA		Deleted.
A0A009H1N2	A0A009H1N2_ACIBA	unreviewed	Fimbrial family protein	J517_2373
A0A090C1I1	A0A090C1I1_ACIBA	unreviewed	Putative transcriptional regulator (Transcriptional regulator)	AB945B12_00508
A0A6F8TDI3	A0A6F8TDI3_ACIBA	unreviewed	NirD/YgiW/YdeI family stress tolerance protein	ATCC19606_11870
A0A1V0KDE7	A0A1V0KDE7_9GAMM	unreviewed	UPF0311 protein OTEC02_13385	OTEC02_13385
A0A7H1PH04	A0A7H1PH04_ACIBA		Deleted.
A0A2G8W3T3	A0A2G8W3T3_ACIBA	unreviewed	Enoyl-CoA hydratase/isomerase family protein	CPI82_15535
A0A7H1PH01	A0A7H1PH01_ACIBA		Deleted.
A0A7H1PHQ9	A0A7H1PHQ9_ACIBA		Deleted.
A0A7H1PGZ9	A0A7H1PGZ9_ACIBA		Deleted.
A0A7H1PGZ4	A0A7H1PGZ4_ACIBA		Deleted.
A0A7H1PH03	A0A7H1PH03_ACIBA		Deleted.
A0A7H1PHP6	A0A7H1PHP6_ACIBA		Deleted.
A0A2T5QL33	A0A2T5QL33_9GAMM	unreviewed	Butanediol dehydrogenase	DBL02_01110
A0A7H1PGZ7	A0A7H1PGZ7_ACIBA		Deleted.
A0A009G4U0	A0A009G4U0_ACIBA	unreviewed	Methylmalonate-semialdehyde dehydrogenase (EC 1.2.1.27)	J517_2535
A0A853QLP1	A0A853QLP1_ACIPI	unreviewed	Beta-ketoadipyl CoA thiolase	AXH23_04780
A0A335VG72	A0A335VG72_ACIBA	unreviewed	Arginine N-succinyltransferase (EC 2.3.1.109)	astA
A0A7H1PH02	A0A7H1PH02_ACIBA		Deleted.
A0A009G4T3	A0A009G4T3_ACIBA	unreviewed	Enoyl-CoA hydratase/isomerase family protein	J517_2539
A0A3R9DZG3	A0A3R9DZG3_9GAMM	unreviewed	Outer membrane porin, OprD family	EGT34_17585
A0A009G195	A0A009G195_ACIBA	unreviewed	Acyl-CoA dehydrogenase, N-terminal domain protein	J517_2538
A0A7H1PK86	A0A7H1PK86_ACIBA	unreviewed	3-hydroxyisobutyrate dehydrogenase (HIBADH) (EC 1.1.1.31)	mmsB
A0A7H1PH00	A0A7H1PH00_ACIBA		Deleted.
A0A0T6RTP0	A0A0T6RTP0_ACIBA		Deleted.
A0A009HLV0	A0A009HLV0_ACIB9	unreviewed	Sugar (And other) transporter family protein	J512_2529
A0A009GEC6	A0A009GEC6_ACIBA	unreviewed	Aldehyde dehydrogenase family protein	J517_0701
A0A3R9CMV6	A0A3R9CMV6_9GAMM	unreviewed	OmpW family protein	EGT34_03400
A0A2S5BXT2	A0A2S5BXT2_ACIBA	unreviewed	Acyl-homoserine-lactone synthase (EC 2.3.1.184) (Autoinducer synthesis protein)	DLI71_11000
A0A7H1PG34	A0A7H1PG34_ACIBA		Deleted.
A0A7H1PG35	A0A7H1PG35_ACIBA		Deleted.
A0A0D7SED5	A0A0D7SED5_ACIBA	unreviewed	Lipoyl synthase (EC 2.8.1.8) (Lip-syn) (LS) (Lipoate synthase) (Lipoic acid synthase) (Sulfur insertion protein LipA)	lipA
A0A009GH85	A0A009GH85_ACIBA	unreviewed	2,6-dichlorophenolindophenol oxidoreductase subunit alpha (EC 1.1.1.-)	acoA
A0A009GGW7	A0A009GGW7_ACIBA	unreviewed	2,6-dichlorophenolindophenol oxidoreductase subunit beta (EC 1.1.1.-)	acoB
A0A241Z8N9	A0A241Z8N9_ACIBA	unreviewed	Dihydrolipoamide acetyltransferase component of pyruvate dehydrogenase complex (EC 2.3.1.-)	B9X95_20790

## Sheet: protein_id
H0N27_00075	H0N27_00075
H0N27_00590	H0N27_00590
H0N27_00600	H0N27_00600
H0N27_01540	H0N27_01540
H0N27_01985	H0N27_01985
H0N27_03405	H0N27_03405
H0N27_03700	H0N27_03700
H0N27_03840	H0N27_03840
H0N27_04505	H0N27_04505
H0N27_05475	H0N27_05475
H0N27_05485	H0N27_05485
H0N27_06025	H0N27_06025
H0N27_06445	H0N27_06445
H0N27_06710	H0N27_06710
H0N27_07180	H0N27_07180
H0N27_07455	H0N27_07455
H0N27_08175	H0N27_08175
H0N27_08470	H0N27_08470
H0N27_08550	H0N27_08550
H0N27_08745	H0N27_08745
H0N27_09005	H0N27_09005
H0N27_10520	H0N27_10520
H0N27_10960	H0N27_10960
H0N27_11240	H0N27_11240
H0N27_11425	H0N27_11425
H0N27_11440	H0N27_11440
H0N27_11995	H0N27_11995
H0N27_12090	H0N27_12090
H0N27_12095	H0N27_12095
H0N27_12115	H0N27_12115
H0N27_12395	H0N27_12395
H0N27_12705	H0N27_12705
H0N27_13285	H0N27_13285
H0N27_14130	H0N27_14130
H0N27_15620	H0N27_15620
H0N27_17345	H0N27_17345
H0N27_01885	QNT86949
H0N27_05975	QNT86950
H0N27_08685	QNT86951
H0N27_08690	QNT86952
H0N27_08695	QNT86953
H0N27_08700	QNT86954
H0N27_08705	QNT86955
H0N27_08710	QNT86956
H0N27_08715	QNT86957
H0N27_08720	QNT86958
H0N27_08725	QNT86959
H0N27_08730	QNT86960
H0N27_08735	QNT86961
H0N27_08740	QNT86962
H0N27_08750	QNT86963
H0N27_08755	QNT86964
H0N27_08760	QNT86965
H0N27_08765	QNT86966
H0N27_08770	QNT86967
H0N27_08775	QNT86968
H0N27_08780	QNT86969
H0N27_08790	QNT86970
H0N27_08795	QNT86971
H0N27_08800	QNT86972
H0N27_08805	QNT86973
H0N27_08810	QNT86974
H0N27_08815	QNT86975
H0N27_08820	QNT86976
H0N27_08825	QNT86977
H0N27_08830	QNT86978
H0N27_08835	QNT86979
H0N27_08840	QNT86980
H0N27_08845	QNT86981
H0N27_08850	QNT86982
H0N27_08855	QNT86983
H0N27_08860	QNT86984
H0N27_08865	QNT86985
H0N27_08870	QNT86986
H0N27_08875	QNT86987
H0N27_08880	QNT86988
H0N27_08885	QNT86989
H0N27_08890	QNT86990
H0N27_08895	QNT86991
H0N27_08900	QNT86992
H0N27_08905	QNT86993
H0N27_08910	QNT86994
H0N27_08915	QNT86995
H0N27_08920	QNT86996
H0N27_08925	QNT86997
H0N27_08930	QNT86998
H0N27_08935	QNT86999
H0N27_08940	QNT87000
H0N27_08945	QNT87001
H0N27_08950	QNT87002
H0N27_08955	QNT87003
H0N27_08960	QNT87004
H0N27_08965	QNT87005
H0N27_08970	QNT87006
H0N27_08975	QNT87007
H0N27_08980	QNT87008
H0N27_08985	QNT87009
H0N27_08990	QNT87010
H0N27_08995	QNT87011
H0N27_09000	QNT87012
H0N27_09010	QNT87013
H0N27_09015	QNT87014
H0N27_09020	QNT87015
H0N27_09025	QNT87016
H0N27_09030	QNT87017
H0N27_09035	QNT87018
H0N27_09040	QNT87019
H0N27_09045	QNT87020
H0N27_09050	QNT87021
H0N27_09055	QNT87022
H0N27_09060	QNT87023
H0N27_09065	QNT87024
H0N27_09070	QNT87025
H0N27_09075	QNT87026
H0N27_09080	QNT87027
H0N27_09085	QNT87028
H0N27_09090	QNT87029
H0N27_09095	QNT87030
H0N27_09100	QNT87031
H0N27_09105	QNT87032
H0N27_09110	QNT87033
H0N27_09115	QNT87034
H0N27_09120	QNT87035
H0N27_09135	QNT87036
H0N27_09140	QNT87037
H0N27_09145	QNT87038
H0N27_09155	QNT87039
H0N27_09160	QNT87040
H0N27_09165	QNT87041
H0N27_09170	QNT87042
H0N27_09175	QNT87043
H0N27_09180	QNT87044
H0N27_09185	QNT87045
H0N27_09190	QNT87046
H0N27_09195	QNT87047
H0N27_09200	QNT87048
H0N27_09205	QNT87049
H0N27_09210	QNT87050
H0N27_09215	QNT87051
H0N27_09220	QNT87052
H0N27_09225	QNT87053
H0N27_09230	QNT87054
H0N27_09235	QNT87055
H0N27_09240	QNT87056
H0N27_09245	QNT87057
H0N27_09250	QNT87058
H0N27_09255	QNT87059
H0N27_09260	QNT87060
H0N27_09270	QNT87061
H0N27_09275	QNT87062
H0N27_09280	QNT87063
H0N27_09285	QNT87064
H0N27_09290	QNT87065
H0N27_09295	QNT87066
H0N27_09300	QNT87067
H0N27_09305	QNT87068
H0N27_09310	QNT87069
H0N27_09315	QNT87070
H0N27_09320	QNT87071
H0N27_09325	QNT87072
H0N27_09330	QNT87073
H0N27_09335	QNT87074
H0N27_09340	QNT87075
H0N27_09345	QNT87076
H0N27_09350	QNT87077
H0N27_09355	QNT87078
H0N27_09370	QNT87079
H0N27_09375	QNT87080
H0N27_09380	QNT87081
H0N27_09385	QNT87082
H0N27_09390	QNT87083
H0N27_09395	QNT87084
H0N27_09405	QNT87085
H0N27_09410	QNT87086
H0N27_09415	QNT87087
H0N27_09420	QNT87088
H0N27_09430	QNT87089
H0N27_09440	QNT87090
H0N27_09445	QNT87091
H0N27_09450	QNT87092
H0N27_09455	QNT87093
H0N27_09460	QNT87094
H0N27_09465	QNT87095
H0N27_09470	QNT87096
H0N27_09480	QNT87097
H0N27_09485	QNT87098
H0N27_09490	QNT87099
H0N27_09495	QNT87100
H0N27_09500	QNT87101
H0N27_09505	QNT87102
H0N27_09510	QNT87103
H0N27_09515	QNT87104
H0N27_09520	QNT87105
H0N27_09525	QNT87106
H0N27_09530	QNT87107
H0N27_09535	QNT87108
H0N27_09540	QNT87109
H0N27_09545	QNT87110
H0N27_09550	QNT87111
H0N27_09555	QNT87112
H0N27_09565	QNT87113
H0N27_09570	QNT87114
H0N27_09575	QNT87115
H0N27_09580	QNT87116
H0N27_09585	QNT87117
H0N27_09590	QNT87118
H0N27_09595	QNT87119
H0N27_09600	QNT87120
H0N27_09605	QNT87121
H0N27_09610	QNT87122
H0N27_09615	QNT87123
H0N27_09620	QNT87124
H0N27_09625	QNT87125
H0N27_09630	QNT87126
H0N27_09635	QNT87127
H0N27_09640	QNT87128
H0N27_09645	QNT87129
H0N27_09650	QNT87130
H0N27_09655	QNT87131
H0N27_09660	QNT87132
H0N27_09665	QNT87133
H0N27_09670	QNT87134
H0N27_09675	QNT87135
H0N27_09680	QNT87136
H0N27_09685	QNT87137
H0N27_09690	QNT87138
H0N27_09695	QNT87139
H0N27_09700	QNT87140
H0N27_09705	QNT87141
H0N27_09710	QNT87142
H0N27_09720	QNT87143
H0N27_09725	QNT87144
H0N27_09730	QNT87145
H0N27_09735	QNT87146
H0N27_09740	QNT87147
H0N27_09745	QNT87148
H0N27_09750	QNT87149
H0N27_09755	QNT87150
H0N27_09760	QNT87151
H0N27_09765	QNT87152
H0N27_09770	QNT87153
H0N27_09775	QNT87154
H0N27_09780	QNT87155
H0N27_09785	QNT87156
H0N27_09790	QNT87157
H0N27_09795	QNT87158
H0N27_09800	QNT87159
H0N27_09805	QNT87160
H0N27_09810	QNT87161
H0N27_09815	QNT87162
H0N27_09825	QNT87163
H0N27_09830	QNT87164
H0N27_09835	QNT87165
H0N27_09840	QNT87166
H0N27_09845	QNT87167
H0N27_09850	QNT87168
H0N27_09855	QNT87169
H0N27_09860	QNT87170
H0N27_09865	QNT87171
H0N27_09875	QNT87172
H0N27_09880	QNT87173
H0N27_09885	QNT87174
H0N27_09890	QNT87175
H0N27_09895	QNT87176
H0N27_09905	QNT87177
H0N27_09910	QNT87178
H0N27_09915	QNT87179
H0N27_09920	QNT87180
H0N27_09925	QNT87181
H0N27_09935	QNT87182
H0N27_09940	QNT87183
H0N27_09945	QNT87184
H0N27_09950	QNT87185
H0N27_09955	QNT87186
H0N27_09960	QNT87187
H0N27_09965	QNT87188
H0N27_09970	QNT87189
H0N27_09975	QNT87190
H0N27_09980	QNT87191
H0N27_09985	QNT87192
H0N27_09990	QNT87193
H0N27_09995	QNT87194
H0N27_10000	QNT87195
H0N27_10005	QNT87196
H0N27_10010	QNT87197
H0N27_10015	QNT87198
H0N27_10025	QNT87199
H0N27_10030	QNT87200
H0N27_10035	QNT87201
H0N27_10040	QNT87202
H0N27_10050	QNT87203
H0N27_10055	QNT87204
H0N27_10060	QNT87205
H0N27_10065	QNT87206
H0N27_10070	QNT87207
H0N27_10075	QNT87208
H0N27_10080	QNT87209
H0N27_10085	QNT87210
H0N27_10090	QNT87211
H0N27_10095	QNT87212
H0N27_10100	QNT87213
H0N27_10105	QNT87214
H0N27_10110	QNT87215
H0N27_10115	QNT87216
H0N27_10120	QNT87217
H0N27_10125	QNT87218
H0N27_10130	QNT87219
H0N27_10135	QNT87220
H0N27_10140	QNT87221
H0N27_10145	QNT87222
H0N27_10150	QNT87223
H0N27_10155	QNT87224
H0N27_10160	QNT87225
H0N27_10165	QNT87226
H0N27_10170	QNT87227
H0N27_10175	QNT87228
H0N27_10180	QNT87229
H0N27_10185	QNT87230
H0N27_10190	QNT87231
H0N27_10195	QNT87232
H0N27_10200	QNT87233
H0N27_10205	QNT87234
H0N27_10210	QNT87235
H0N27_10215	QNT87236
H0N27_10220	QNT87237
H0N27_10225	QNT87238
H0N27_10230	QNT87239
H0N27_10235	QNT87240
H0N27_10240	QNT87241
H0N27_10245	QNT87242
H0N27_10250	QNT87243
H0N27_10255	QNT87244
H0N27_10260	QNT87245
H0N27_10265	QNT87246
H0N27_10270	QNT87247
H0N27_10275	QNT87248
H0N27_10280	QNT87249
H0N27_10285	QNT87250
H0N27_10290	QNT87251
H0N27_10295	QNT87252
H0N27_10300	QNT87253
H0N27_10305	QNT87254
H0N27_10310	QNT87255
H0N27_10315	QNT87256
H0N27_10320	QNT87257
H0N27_10330	QNT87258
H0N27_10335	QNT87259
H0N27_10340	QNT87260
H0N27_10345	QNT87261
H0N27_10350	QNT87262
H0N27_10355	QNT87263
H0N27_10360	QNT87264
H0N27_10365	QNT87265
H0N27_10370	QNT87266
H0N27_10375	QNT87267
H0N27_10380	QNT87268
H0N27_10385	QNT87269
H0N27_10390	QNT87270
H0N27_10395	QNT87271
H0N27_10400	QNT87272
H0N27_10410	QNT87273
H0N27_10415	QNT87274
H0N27_10420	QNT87275
H0N27_10430	QNT87276
H0N27_10435	QNT87277
H0N27_10440	QNT87278
H0N27_10445	QNT87279
H0N27_10450	QNT87280
H0N27_10455	QNT87281
H0N27_10460	QNT87282
H0N27_10465	QNT87283
H0N27_10470	QNT87284
H0N27_10475	QNT87285
H0N27_10480	QNT87286
H0N27_10485	QNT87287
H0N27_10490	QNT87288
H0N27_10495	QNT87289
H0N27_10500	QNT87290
H0N27_10505	QNT87291
H0N27_10510	QNT87292
H0N27_10515	QNT87293
H0N27_10530	QNT87294
H0N27_10535	QNT87295
H0N27_10545	QNT87296
H0N27_10550	QNT87297
H0N27_10555	QNT87298
H0N27_10560	QNT87299
H0N27_10565	QNT87300
H0N27_10570	QNT87301
H0N27_10575	QNT87302
H0N27_10580	QNT87303
H0N27_10585	QNT87304
H0N27_10590	QNT87305
H0N27_10595	QNT87306
H0N27_10600	QNT87307
H0N27_10605	QNT87308
H0N27_10610	QNT87309
H0N27_10615	QNT87310
H0N27_10620	QNT87311
H0N27_10625	QNT87312
H0N27_10630	QNT87313
H0N27_10635	QNT87314
H0N27_10640	QNT87315
H0N27_10645	QNT87316
H0N27_10650	QNT87317
H0N27_10655	QNT87318
H0N27_10660	QNT87319
H0N27_10670	QNT87320
H0N27_10675	QNT87321
H0N27_10680	QNT87322
H0N27_10685	QNT87323
H0N27_10695	QNT87324
H0N27_10700	QNT87325
H0N27_10705	QNT87326
H0N27_10710	QNT87327
H0N27_10715	QNT87328
H0N27_10720	QNT87329
H0N27_10725	QNT87330
H0N27_10730	QNT87331
H0N27_10735	QNT87332
H0N27_10740	QNT87333
H0N27_10745	QNT87334
H0N27_10750	QNT87335
H0N27_10755	QNT87336
H0N27_10760	QNT87337
H0N27_10765	QNT87338
H0N27_10770	QNT87339
H0N27_10775	QNT87340
H0N27_10780	QNT87341
H0N27_10785	QNT87342
H0N27_10790	QNT87343
H0N27_10795	QNT87344
H0N27_10800	QNT87345
H0N27_10810	QNT87346
H0N27_10815	QNT87347
H0N27_10820	QNT87348
H0N27_10825	QNT87349
H0N27_10830	QNT87350
H0N27_10840	QNT87351
H0N27_10845	QNT87352
H0N27_10850	QNT87353
H0N27_10855	QNT87354
H0N27_10860	QNT87355
H0N27_10865	QNT87356
H0N27_10870	QNT87357
H0N27_10875	QNT87358
H0N27_10880	QNT87359
H0N27_10885	QNT87360
H0N27_10890	QNT87361
H0N27_10895	QNT87362
H0N27_10900	QNT87363
H0N27_10905	QNT87364
H0N27_10910	QNT87365
H0N27_10915	QNT87366
H0N27_10920	QNT87367
H0N27_10925	QNT87368
H0N27_10930	QNT87369
H0N27_10935	QNT87370
H0N27_10940	QNT87371
H0N27_10945	QNT87372
H0N27_10950	QNT87373
H0N27_10955	QNT87374
H0N27_10965	QNT87375
H0N27_10970	QNT87376
H0N27_10975	QNT87377
H0N27_10980	QNT87378
H0N27_10985	QNT87379
H0N27_10995	QNT87380
H0N27_11000	QNT87381
H0N27_11005	QNT87382
H0N27_11015	QNT87383
H0N27_11020	QNT87384
H0N27_11025	QNT87385
H0N27_11030	QNT87386
H0N27_11035	QNT87387
H0N27_11040	QNT87388
H0N27_11045	QNT87389
H0N27_11050	QNT87390
H0N27_11055	QNT87391
H0N27_11060	QNT87392
H0N27_11065	QNT87393
H0N27_11070	QNT87394
H0N27_11075	QNT87395
H0N27_11080	QNT87396
H0N27_11085	QNT87397
H0N27_11090	QNT87398
H0N27_11095	QNT87399
H0N27_11100	QNT87400
H0N27_11105	QNT87401
H0N27_11110	QNT87402
H0N27_11115	QNT87403
H0N27_11120	QNT87404
H0N27_11125	QNT87405
H0N27_11130	QNT87406
H0N27_11135	QNT87407
H0N27_11140	QNT87408
H0N27_11145	QNT87409
H0N27_11150	QNT87410
H0N27_11155	QNT87411
H0N27_11160	QNT87412
H0N27_11165	QNT87413
H0N27_11170	QNT87414
H0N27_11175	QNT87415
H0N27_11180	QNT87416
H0N27_11190	QNT87417
H0N27_11200	QNT87418
H0N27_11205	QNT87419
H0N27_11210	QNT87420
H0N27_11215	QNT87421
H0N27_11220	QNT87422
H0N27_11235	QNT87423
H0N27_11245	QNT87424
H0N27_11250	QNT87425
H0N27_11255	QNT87426
H0N27_11260	QNT87427
H0N27_11265	QNT87428
H0N27_11270	QNT87429
H0N27_11275	QNT87430
H0N27_11280	QNT87431
H0N27_11285	QNT87432
H0N27_11290	QNT87433
H0N27_11295	QNT87434
H0N27_11300	QNT87435
H0N27_11305	QNT87436
H0N27_11310	QNT87437
H0N27_11315	QNT87438
H0N27_11320	QNT87439
H0N27_11325	QNT87440
H0N27_11330	QNT87441
H0N27_11335	QNT87442
H0N27_11345	QNT87443
H0N27_11350	QNT87444
H0N27_11355	QNT87445
H0N27_11360	QNT87446
H0N27_11365	QNT87447
H0N27_11370	QNT87448
H0N27_11375	QNT87449
H0N27_11380	QNT87450
H0N27_11385	QNT87451
H0N27_11390	QNT87452
H0N27_11395	QNT87453
H0N27_11400	QNT87454
H0N27_11405	QNT87455
H0N27_11410	QNT87456
H0N27_11415	QNT87457
H0N27_11430	QNT87458
H0N27_11435	QNT87459
H0N27_11445	QNT87460
H0N27_11450	QNT87461
H0N27_11455	QNT87462
H0N27_11460	QNT87463
H0N27_11465	QNT87464
H0N27_11470	QNT87465
H0N27_11475	QNT87466
H0N27_11480	QNT87467
H0N27_11485	QNT87468
H0N27_11490	QNT87469
H0N27_11495	QNT87470
H0N27_11500	QNT87471
H0N27_11505	QNT87472
H0N27_11510	QNT87473
H0N27_11515	QNT87474
H0N27_11525	QNT87475
H0N27_11530	QNT87476
H0N27_11535	QNT87477
H0N27_11540	QNT87478
H0N27_11545	QNT87479
H0N27_11550	QNT87480
H0N27_11555	QNT87481
H0N27_11560	QNT87482
H0N27_11565	QNT87483
H0N27_11570	QNT87484
H0N27_11575	QNT87485
H0N27_11580	QNT87486
H0N27_11585	QNT87487
H0N27_11590	QNT87488
H0N27_11595	QNT87489
H0N27_11600	QNT87490
H0N27_11605	QNT87491
H0N27_11610	QNT87492
H0N27_11615	QNT87493
H0N27_11620	QNT87494
H0N27_11625	QNT87495
H0N27_11630	QNT87496
H0N27_11635	QNT87497
H0N27_11640	QNT87498
H0N27_11645	QNT87499
H0N27_11650	QNT87500
H0N27_11655	QNT87501
H0N27_11660	QNT87502
H0N27_11665	QNT87503
H0N27_11670	QNT87504
H0N27_11675	QNT87505
H0N27_11680	QNT87506
H0N27_11685	QNT87507
H0N27_11690	QNT87508
H0N27_11695	QNT87509
H0N27_11700	QNT87510
H0N27_11705	QNT87511
H0N27_11710	QNT87512
H0N27_11715	QNT87513
H0N27_11720	QNT87514
H0N27_11725	QNT87515
H0N27_11730	QNT87516
H0N27_11735	QNT87517
H0N27_11740	QNT87518
H0N27_11745	QNT87519
H0N27_11750	QNT87520
H0N27_11755	QNT87521
H0N27_11760	QNT87522
H0N27_11765	QNT87523
H0N27_11770	QNT87524
H0N27_11780	QNT87525
H0N27_11785	QNT87526
H0N27_11790	QNT87527
H0N27_11795	QNT87528
H0N27_11800	QNT87529
H0N27_11805	QNT87530
H0N27_11810	QNT87531
H0N27_11815	QNT87532
H0N27_11820	QNT87533
H0N27_11825	QNT87534
H0N27_11830	QNT87535
H0N27_11835	QNT87536
H0N27_11840	QNT87537
H0N27_11845	QNT87538
H0N27_11850	QNT87539
H0N27_11855	QNT87540
H0N27_11860	QNT87541
H0N27_11865	QNT87542
H0N27_11870	QNT87543
H0N27_11875	QNT87544
H0N27_11880	QNT87545
H0N27_11885	QNT87546
H0N27_11895	QNT87547
H0N27_11900	QNT87548
H0N27_11905	QNT87549
H0N27_11910	QNT87550
H0N27_11915	QNT87551
H0N27_11920	QNT87552
H0N27_11925	QNT87553
H0N27_11930	QNT87554
H0N27_11935	QNT87555
H0N27_11940	QNT87556
H0N27_11950	QNT87557
H0N27_11955	QNT87558
H0N27_11960	QNT87559
H0N27_11965	QNT87560
H0N27_11970	QNT87561
H0N27_11980	QNT87562
H0N27_11985	QNT87563
H0N27_11990	QNT87564
H0N27_12000	QNT87565
H0N27_12005	QNT87566
H0N27_12010	QNT87567
H0N27_12015	QNT87568
H0N27_12020	QNT87569
H0N27_12025	QNT87570
H0N27_12030	QNT87571
H0N27_12035	QNT87572
H0N27_12040	QNT87573
H0N27_12045	QNT87574
H0N27_12050	QNT87575
H0N27_12055	QNT87576
H0N27_12060	QNT87577
H0N27_12065	QNT87578
H0N27_12070	QNT87579
H0N27_12075	QNT87580
H0N27_12080	QNT87581
H0N27_12085	QNT87582
H0N27_12100	QNT87583
H0N27_12105	QNT87584
H0N27_12110	QNT87585
H0N27_12120	QNT87586
H0N27_12125	QNT87587
H0N27_12130	QNT87588
H0N27_12140	QNT87589
H0N27_12145	QNT87590
H0N27_12150	QNT87591
H0N27_12155	QNT87592
H0N27_12160	QNT87593
H0N27_12170	QNT87594
H0N27_12175	QNT87595
H0N27_12180	QNT87596
H0N27_12185	QNT87597
H0N27_12190	QNT87598
H0N27_12195	QNT87599
H0N27_12200	QNT87600
H0N27_12205	QNT87601
H0N27_12210	QNT87602
H0N27_12215	QNT87603
H0N27_12220	QNT87604
H0N27_12225	QNT87605
H0N27_12235	QNT87606
H0N27_12240	QNT87607
H0N27_12245	QNT87608
H0N27_12250	QNT87609
H0N27_12255	QNT87610
H0N27_12260	QNT87611
H0N27_12265	QNT87612
H0N27_12270	QNT87613
H0N27_12275	QNT87614
H0N27_12280	QNT87615
H0N27_12285	QNT87616
H0N27_12290	QNT87617
H0N27_12295	QNT87618
H0N27_12305	QNT87619
H0N27_12310	QNT87620
H0N27_12315	QNT87621
H0N27_12320	QNT87622
H0N27_12325	QNT87623
H0N27_12330	QNT87624
H0N27_12335	QNT87625
H0N27_12340	QNT87626
H0N27_12345	QNT87627
H0N27_12350	QNT87628
H0N27_12355	QNT87629
H0N27_12360	QNT87630
H0N27_12365	QNT87631
H0N27_12370	QNT87632
H0N27_12375	QNT87633
H0N27_12380	QNT87634
H0N27_12385	QNT87635
H0N27_12390	QNT87636
H0N27_12400	QNT87637
H0N27_12405	QNT87638
H0N27_12410	QNT87639
H0N27_12415	QNT87640
H0N27_12420	QNT87641
H0N27_12425	QNT87642
H0N27_12430	QNT87643
H0N27_12435	QNT87644
H0N27_12440	QNT87645
H0N27_12445	QNT87646
H0N27_12450	QNT87647
H0N27_12455	QNT87648
H0N27_12460	QNT87649
H0N27_12465	QNT87650
H0N27_12470	QNT87651
H0N27_12475	QNT87652
H0N27_12480	QNT87653
H0N27_12485	QNT87654
H0N27_12490	QNT87655
H0N27_12495	QNT87656
H0N27_12500	QNT87657
H0N27_12505	QNT87658
H0N27_12510	QNT87659
H0N27_12515	QNT87660
H0N27_12520	QNT87661
H0N27_12525	QNT87662
H0N27_12530	QNT87663
H0N27_12535	QNT87664
H0N27_12540	QNT87665
H0N27_12545	QNT87666
H0N27_12550	QNT87667
H0N27_12555	QNT87668
H0N27_12560	QNT87669
H0N27_12565	QNT87670
H0N27_12570	QNT87671
H0N27_12575	QNT87672
H0N27_12580	QNT87673
H0N27_12585	QNT87674
H0N27_12590	QNT87675
H0N27_12595	QNT87676
H0N27_12600	QNT87677
H0N27_12605	QNT87678
H0N27_12610	QNT87679
H0N27_12615	QNT87680
H0N27_12620	QNT87681
H0N27_12625	QNT87682
H0N27_12630	QNT87683
H0N27_12635	QNT87684
H0N27_12640	QNT87685
H0N27_12645	QNT87686
H0N27_12650	QNT87687
H0N27_12655	QNT87688
H0N27_12660	QNT87689
H0N27_12665	QNT87690
H0N27_12670	QNT87691
H0N27_12675	QNT87692
H0N27_12680	QNT87693
H0N27_12685	QNT87694
H0N27_12690	QNT87695
H0N27_12695	QNT87696
H0N27_12700	QNT87697
H0N27_12710	QNT87698
H0N27_12720	QNT87699
H0N27_12725	QNT87700
H0N27_12730	QNT87701
H0N27_12735	QNT87702
H0N27_12740	QNT87703
H0N27_12745	QNT87704
H0N27_12750	QNT87705
H0N27_12755	QNT87706
H0N27_12760	QNT87707
H0N27_12765	QNT87708
H0N27_12770	QNT87709
H0N27_12775	QNT87710
H0N27_12780	QNT87711
H0N27_12785	QNT87712
H0N27_12790	QNT87713
H0N27_12795	QNT87714
H0N27_12800	QNT87715
H0N27_12805	QNT87716
H0N27_12810	QNT87717
H0N27_12815	QNT87718
H0N27_12820	QNT87719
H0N27_12830	QNT87720
H0N27_12835	QNT87721
H0N27_12840	QNT87722
H0N27_12845	QNT87723
H0N27_12850	QNT87724
H0N27_12855	QNT87725
H0N27_12865	QNT87726
H0N27_12875	QNT87727
H0N27_12880	QNT87728
H0N27_12885	QNT87729
H0N27_12890	QNT87730
H0N27_12895	QNT87731
H0N27_12900	QNT87732
H0N27_12905	QNT87733
H0N27_12910	QNT87734
H0N27_12915	QNT87735
H0N27_12920	QNT87736
H0N27_12925	QNT87737
H0N27_12930	QNT87738
H0N27_12935	QNT87739
H0N27_12940	QNT87740
H0N27_12950	QNT87741
H0N27_12955	QNT87742
H0N27_12960	QNT87743
H0N27_12965	QNT87744
H0N27_12970	QNT87745
H0N27_12975	QNT87746
H0N27_12990	QNT87747
H0N27_13000	QNT87748
H0N27_13005	QNT87749
H0N27_13010	QNT87750
H0N27_13015	QNT87751
H0N27_13020	QNT87752
H0N27_13025	QNT87753
H0N27_13030	QNT87754
H0N27_13040	QNT87755
H0N27_13045	QNT87756
H0N27_13050	QNT87757
H0N27_13055	QNT87758
H0N27_13060	QNT87759
H0N27_13065	QNT87760
H0N27_13070	QNT87761
H0N27_13075	QNT87762
H0N27_13080	QNT87763
H0N27_13085	QNT87764
H0N27_13090	QNT87765
H0N27_13095	QNT87766
H0N27_13100	QNT87767
H0N27_13105	QNT87768
H0N27_13110	QNT87769
H0N27_13115	QNT87770
H0N27_13120	QNT87771
H0N27_13125	QNT87772
H0N27_13130	QNT87773
H0N27_13135	QNT87774
H0N27_13140	QNT87775
H0N27_13145	QNT87776
H0N27_13150	QNT87777
H0N27_13155	QNT87778
H0N27_13160	QNT87779
H0N27_13165	QNT87780
H0N27_13170	QNT87781
H0N27_13175	QNT87782
H0N27_13180	QNT87783
H0N27_13185	QNT87784
H0N27_13190	QNT87785
H0N27_13195	QNT87786
H0N27_13200	QNT87787
H0N27_13205	QNT87788
H0N27_13210	QNT87789
H0N27_13215	QNT87790
H0N27_13220	QNT87791
H0N27_13225	QNT87792
H0N27_13230	QNT87793
H0N27_13235	QNT87794
H0N27_13240	QNT87795
H0N27_13245	QNT87796
H0N27_13250	QNT87797
H0N27_13255	QNT87798
H0N27_13260	QNT87799
H0N27_13270	QNT87800
H0N27_13275	QNT87801
H0N27_13280	QNT87802
H0N27_13300	QNT87803
H0N27_13305	QNT87804
H0N27_13315	QNT87805
H0N27_13320	QNT87806
H0N27_13325	QNT87807
H0N27_13330	QNT87808
H0N27_13335	QNT87809
H0N27_13340	QNT87810
H0N27_13345	QNT87811
H0N27_13350	QNT87812
H0N27_13355	QNT87813
H0N27_13360	QNT87814
H0N27_13365	QNT87815
H0N27_13370	QNT87816
H0N27_13375	QNT87817
H0N27_13380	QNT87818
H0N27_13385	QNT87819
H0N27_13390	QNT87820
H0N27_13395	QNT87821
H0N27_13400	QNT87822
H0N27_13405	QNT87823
H0N27_13410	QNT87824
H0N27_13415	QNT87825
H0N27_13420	QNT87826
H0N27_13425	QNT87827
H0N27_13430	QNT87828
H0N27_13435	QNT87829
H0N27_13440	QNT87830
H0N27_13445	QNT87831
H0N27_13450	QNT87832
H0N27_13455	QNT87833
H0N27_13460	QNT87834
H0N27_13465	QNT87835
H0N27_13470	QNT87836
H0N27_13475	QNT87837
H0N27_13480	QNT87838
H0N27_13485	QNT87839
H0N27_13490	QNT87840
H0N27_13495	QNT87841
H0N27_13500	QNT87842
H0N27_13505	QNT87843
H0N27_13510	QNT87844
H0N27_13515	QNT87845
H0N27_13520	QNT87846
H0N27_13525	QNT87847
H0N27_13530	QNT87848
H0N27_13535	QNT87849
H0N27_13540	QNT87850
H0N27_13545	QNT87851
H0N27_13550	QNT87852
H0N27_13560	QNT87853
H0N27_13565	QNT87854
H0N27_13570	QNT87855
H0N27_13575	QNT87856
H0N27_13580	QNT87857
H0N27_13585	QNT87858
H0N27_13590	QNT87859
H0N27_13595	QNT87860
H0N27_13610	QNT87861
H0N27_13615	QNT87862
H0N27_13620	QNT87863
H0N27_13625	QNT87864
H0N27_13630	QNT87865
H0N27_13635	QNT87866
H0N27_13640	QNT87867
H0N27_13645	QNT87868
H0N27_13650	QNT87869
H0N27_13660	QNT87870
H0N27_13665	QNT87871
H0N27_13690	QNT87872
H0N27_13695	QNT87873
H0N27_13700	QNT87874
H0N27_13705	QNT87875
H0N27_13710	QNT87876
H0N27_13715	QNT87877
H0N27_13720	QNT87878
H0N27_13725	QNT87879
H0N27_13730	QNT87880
H0N27_13735	QNT87881
H0N27_13740	QNT87882
H0N27_13745	QNT87883
H0N27_13750	QNT87884
H0N27_13755	QNT87885
H0N27_13760	QNT87886
H0N27_13765	QNT87887
H0N27_13770	QNT87888
H0N27_13775	QNT87889
H0N27_13780	QNT87890
H0N27_13785	QNT87891
H0N27_13790	QNT87892
H0N27_13795	QNT87893
H0N27_13800	QNT87894
H0N27_13805	QNT87895
H0N27_13810	QNT87896
H0N27_13815	QNT87897
H0N27_13820	QNT87898
H0N27_13830	QNT87899
H0N27_13835	QNT87900
H0N27_13840	QNT87901
H0N27_13845	QNT87902
H0N27_13850	QNT87903
H0N27_13855	QNT87904
H0N27_13860	QNT87905
H0N27_13865	QNT87906
H0N27_13870	QNT87907
H0N27_13875	QNT87908
H0N27_13880	QNT87909
H0N27_13885	QNT87910
H0N27_13890	QNT87911
H0N27_13895	QNT87912
H0N27_13900	QNT87913
H0N27_13905	QNT87914
H0N27_13910	QNT87915
H0N27_13915	QNT87916
H0N27_13920	QNT87917
H0N27_13925	QNT87918
H0N27_13930	QNT87919
H0N27_13935	QNT87920
H0N27_13940	QNT87921
H0N27_13950	QNT87922
H0N27_13955	QNT87923
H0N27_13960	QNT87924
H0N27_13965	QNT87925
H0N27_13970	QNT87926
H0N27_13975	QNT87927
H0N27_13980	QNT87928
H0N27_13985	QNT87929
H0N27_13990	QNT87930
H0N27_14000	QNT87931
H0N27_14005	QNT87932
H0N27_14010	QNT87933
H0N27_14015	QNT87934
H0N27_14020	QNT87935
H0N27_14025	QNT87936
H0N27_14030	QNT87937
H0N27_14035	QNT87938
H0N27_14045	QNT87939
H0N27_14050	QNT87940
H0N27_14055	QNT87941
H0N27_14060	QNT87942
H0N27_14065	QNT87943
H0N27_14070	QNT87944
H0N27_14075	QNT87945
H0N27_14080	QNT87946
H0N27_14085	QNT87947
H0N27_14090	QNT87948
H0N27_14100	QNT87949
H0N27_14105	QNT87950
H0N27_14110	QNT87951
H0N27_14115	QNT87952
H0N27_14120	QNT87953
H0N27_14125	QNT87954
H0N27_14135	QNT87955
H0N27_14140	QNT87956
H0N27_14145	QNT87957
H0N27_14150	QNT87958
H0N27_14155	QNT87959
H0N27_14160	QNT87960
H0N27_14165	QNT87961
H0N27_14170	QNT87962
H0N27_14175	QNT87963
H0N27_14180	QNT87964
H0N27_14185	QNT87965
H0N27_14190	QNT87966
H0N27_14195	QNT87967
H0N27_14205	QNT87968
H0N27_14210	QNT87969
H0N27_14215	QNT87970
H0N27_14220	QNT87971
H0N27_14225	QNT87972
H0N27_14235	QNT87973
H0N27_14240	QNT87974
H0N27_14245	QNT87975
H0N27_14250	QNT87976
H0N27_14255	QNT87977
H0N27_14260	QNT87978
H0N27_14265	QNT87979
H0N27_14270	QNT87980
H0N27_14275	QNT87981
H0N27_14300	QNT87982
H0N27_14305	QNT87983
H0N27_14310	QNT87984
H0N27_14315	QNT87985
H0N27_14320	QNT87986
H0N27_14330	QNT87987
H0N27_14340	QNT87988
H0N27_14345	QNT87989
H0N27_14350	QNT87990
H0N27_14355	QNT87991
H0N27_14360	QNT87992
H0N27_14365	QNT87993
H0N27_14370	QNT87994
H0N27_14380	QNT87995
H0N27_14385	QNT87996
H0N27_14390	QNT87997
H0N27_14395	QNT87998
H0N27_14400	QNT87999
H0N27_14410	QNT88000
H0N27_14425	QNT88001
H0N27_14430	QNT88002
H0N27_14435	QNT88003
H0N27_14440	QNT88004
H0N27_14445	QNT88005
H0N27_14450	QNT88006
H0N27_14455	QNT88007
H0N27_14490	QNT88008
H0N27_14495	QNT88009
H0N27_14500	QNT88010
H0N27_14505	QNT88011
H0N27_14510	QNT88012
H0N27_14515	QNT88013
H0N27_14520	QNT88014
H0N27_14525	QNT88015
H0N27_14530	QNT88016
H0N27_14535	QNT88017
H0N27_14540	QNT88018
H0N27_14545	QNT88019
H0N27_14555	QNT88020
H0N27_14560	QNT88021
H0N27_14565	QNT88022
H0N27_14570	QNT88023
H0N27_14575	QNT88024
H0N27_14580	QNT88025
H0N27_14585	QNT88026
H0N27_14590	QNT88027
H0N27_14595	QNT88028
H0N27_14600	QNT88029
H0N27_14610	QNT88030
H0N27_14620	QNT88031
H0N27_14625	QNT88032
H0N27_14630	QNT88033
H0N27_14635	QNT88034
H0N27_14640	QNT88035
H0N27_14650	QNT88036
H0N27_14655	QNT88037
H0N27_14660	QNT88038
H0N27_14665	QNT88039
H0N27_14670	QNT88040
H0N27_14675	QNT88041
H0N27_14680	QNT88042
H0N27_14685	QNT88043
H0N27_14690	QNT88044
H0N27_14695	QNT88045
H0N27_14700	QNT88046
H0N27_14705	QNT88047
H0N27_14710	QNT88048
H0N27_14715	QNT88049
H0N27_14720	QNT88050
H0N27_14725	QNT88051
H0N27_14730	QNT88052
H0N27_14735	QNT88053
H0N27_14740	QNT88054
H0N27_14745	QNT88055
H0N27_14750	QNT88056
H0N27_14755	QNT88057
H0N27_14760	QNT88058
H0N27_14765	QNT88059
H0N27_14770	QNT88060
H0N27_14775	QNT88061
H0N27_14780	QNT88062
H0N27_14785	QNT88063
H0N27_14790	QNT88064
H0N27_14795	QNT88065
H0N27_14800	QNT88066
H0N27_14805	QNT88067
H0N27_14810	QNT88068
H0N27_14815	QNT88069
H0N27_14820	QNT88070
H0N27_14825	QNT88071
H0N27_14830	QNT88072
H0N27_14835	QNT88073
H0N27_14840	QNT88074
H0N27_14845	QNT88075
H0N27_14850	QNT88076
H0N27_14855	QNT88077
H0N27_14860	QNT88078
H0N27_14865	QNT88079
H0N27_14870	QNT88080
H0N27_14875	QNT88081
H0N27_14880	QNT88082
H0N27_14885	QNT88083
H0N27_14890	QNT88084
H0N27_14895	QNT88085
H0N27_14900	QNT88086
H0N27_14905	QNT88087
H0N27_14920	QNT88088
H0N27_14925	QNT88089
H0N27_14930	QNT88090
H0N27_14935	QNT88091
H0N27_14940	QNT88092
H0N27_14945	QNT88093
H0N27_14950	QNT88094
H0N27_14955	QNT88095
H0N27_14960	QNT88096
H0N27_14965	QNT88097
H0N27_14970	QNT88098
H0N27_14975	QNT88099
H0N27_14980	QNT88100
H0N27_14985	QNT88101
H0N27_14990	QNT88102
H0N27_14995	QNT88103
H0N27_15000	QNT88104
H0N27_15005	QNT88105
H0N27_15015	QNT88106
H0N27_15020	QNT88107
H0N27_15025	QNT88108
H0N27_15030	QNT88109
H0N27_15035	QNT88110
H0N27_15040	QNT88111
H0N27_15045	QNT88112
H0N27_15050	QNT88113
H0N27_15055	QNT88114
H0N27_15060	QNT88115
H0N27_15065	QNT88116
H0N27_15070	QNT88117
H0N27_15075	QNT88118
H0N27_15080	QNT88119
H0N27_15085	QNT88120
H0N27_15090	QNT88121
H0N27_15095	QNT88122
H0N27_15100	QNT88123
H0N27_15105	QNT88124
H0N27_15110	QNT88125
H0N27_15115	QNT88126
H0N27_15120	QNT88127
H0N27_15125	QNT88128
H0N27_15135	QNT88129
H0N27_15140	QNT88130
H0N27_15145	QNT88131
H0N27_15150	QNT88132
H0N27_15155	QNT88133
H0N27_15160	QNT88134
H0N27_15165	QNT88135
H0N27_15175	QNT88136
H0N27_15180	QNT88137
H0N27_15185	QNT88138
H0N27_15190	QNT88139
H0N27_15195	QNT88140
H0N27_15200	QNT88141
H0N27_15205	QNT88142
H0N27_15210	QNT88143
H0N27_15215	QNT88144
H0N27_15220	QNT88145
H0N27_15225	QNT88146
H0N27_15230	QNT88147
H0N27_15235	QNT88148
H0N27_15240	QNT88149
H0N27_15245	QNT88150
H0N27_15250	QNT88151
H0N27_15255	QNT88152
H0N27_15260	QNT88153
H0N27_15265	QNT88154
H0N27_15270	QNT88155
H0N27_15275	QNT88156
H0N27_15280	QNT88157
H0N27_15285	QNT88158
H0N27_15290	QNT88159
H0N27_15295	QNT88160
H0N27_15300	QNT88161
H0N27_15305	QNT88162
H0N27_15310	QNT88163
H0N27_15315	QNT88164
H0N27_15320	QNT88165
H0N27_15325	QNT88166
H0N27_15330	QNT88167
H0N27_15335	QNT88168
H0N27_15340	QNT88169
H0N27_15345	QNT88170
H0N27_15350	QNT88171
H0N27_15360	QNT88172
H0N27_15365	QNT88173
H0N27_15370	QNT88174
H0N27_15375	QNT88175
H0N27_15380	QNT88176
H0N27_15385	QNT88177
H0N27_15390	QNT88178
H0N27_15395	QNT88179
H0N27_15400	QNT88180
H0N27_15405	QNT88181
H0N27_15410	QNT88182
H0N27_15415	QNT88183
H0N27_15420	QNT88184
H0N27_15425	QNT88185
H0N27_15430	QNT88186
H0N27_15435	QNT88187
H0N27_15440	QNT88188
H0N27_15445	QNT88189
H0N27_15450	QNT88190
H0N27_15455	QNT88191
H0N27_15460	QNT88192
H0N27_15465	QNT88193
H0N27_15470	QNT88194
H0N27_15475	QNT88195
H0N27_15480	QNT88196
H0N27_15495	QNT88197
H0N27_15500	QNT88198
H0N27_15505	QNT88199
H0N27_15510	QNT88200
H0N27_15515	QNT88201
H0N27_15520	QNT88202
H0N27_15525	QNT88203
H0N27_15530	QNT88204
H0N27_15535	QNT88205
H0N27_15540	QNT88206
H0N27_15545	QNT88207
H0N27_15550	QNT88208
H0N27_15555	QNT88209
H0N27_15560	QNT88210
H0N27_15565	QNT88211
H0N27_15570	QNT88212
H0N27_15575	QNT88213
H0N27_15580	QNT88214
H0N27_15585	QNT88215
H0N27_15590	QNT88216
H0N27_15595	QNT88217
H0N27_15600	QNT88218
H0N27_15605	QNT88219
H0N27_15615	QNT88220
H0N27_15625	QNT88221
H0N27_15630	QNT88222
H0N27_15635	QNT88223
H0N27_15640	QNT88224
H0N27_15645	QNT88225
H0N27_15650	QNT88226
H0N27_15655	QNT88227
H0N27_15660	QNT88228
H0N27_15665	QNT88229
H0N27_15670	QNT88230
H0N27_15680	QNT88231
H0N27_15685	QNT88232
H0N27_15690	QNT88233
H0N27_15695	QNT88234
H0N27_15700	QNT88235
H0N27_15705	QNT88236
H0N27_15710	QNT88237
H0N27_15715	QNT88238
H0N27_15720	QNT88239
H0N27_15725	QNT88240
H0N27_15730	QNT88241
H0N27_15735	QNT88242
H0N27_15740	QNT88243
H0N27_15745	QNT88244
H0N27_15750	QNT88245
H0N27_15755	QNT88246
H0N27_15760	QNT88247
H0N27_15765	QNT88248
H0N27_15770	QNT88249
H0N27_15775	QNT88250
H0N27_15780	QNT88251
H0N27_15785	QNT88252
H0N27_15790	QNT88253
H0N27_15795	QNT88254
H0N27_15800	QNT88255
H0N27_15820	QNT88256
H0N27_15825	QNT88257
H0N27_15830	QNT88258
H0N27_15835	QNT88259
H0N27_15840	QNT88260
H0N27_15845	QNT88261
H0N27_15850	QNT88262
H0N27_15855	QNT88263
H0N27_15860	QNT88264
H0N27_15865	QNT88265
H0N27_15870	QNT88266
H0N27_15875	QNT88267
H0N27_15880	QNT88268
H0N27_15885	QNT88269
H0N27_15890	QNT88270
H0N27_15895	QNT88271
H0N27_15900	QNT88272
H0N27_15905	QNT88273
H0N27_15910	QNT88274
H0N27_15915	QNT88275
H0N27_15920	QNT88276
H0N27_15930	QNT88277
H0N27_15935	QNT88278
H0N27_15940	QNT88279
H0N27_15945	QNT88280
H0N27_15950	QNT88281
H0N27_15955	QNT88282
H0N27_15965	QNT88283
H0N27_15970	QNT88284
H0N27_15975	QNT88285
H0N27_15980	QNT88286
H0N27_15985	QNT88287
H0N27_15995	QNT88288
H0N27_16000	QNT88289
H0N27_16005	QNT88290
H0N27_16010	QNT88291
H0N27_16015	QNT88292
H0N27_16020	QNT88293
H0N27_16025	QNT88294
H0N27_16030	QNT88295
H0N27_16035	QNT88296
H0N27_16040	QNT88297
H0N27_16045	QNT88298
H0N27_16050	QNT88299
H0N27_16055	QNT88300
H0N27_16060	QNT88301
H0N27_16070	QNT88302
H0N27_16095	QNT88303
H0N27_16100	QNT88304
H0N27_16105	QNT88305
H0N27_16110	QNT88306
H0N27_16115	QNT88307
H0N27_16120	QNT88308
H0N27_16125	QNT88309
H0N27_16130	QNT88310
H0N27_16135	QNT88311
H0N27_16140	QNT88312
H0N27_16145	QNT88313
H0N27_16150	QNT88314
H0N27_16155	QNT88315
H0N27_16160	QNT88316
H0N27_16165	QNT88317
H0N27_16170	QNT88318
H0N27_16175	QNT88319
H0N27_16185	QNT88320
H0N27_16190	QNT88321
H0N27_16200	QNT88322
H0N27_16205	QNT88323
H0N27_16210	QNT88324
H0N27_16215	QNT88325
H0N27_16220	QNT88326
H0N27_16225	QNT88327
H0N27_16230	QNT88328
H0N27_16235	QNT88329
H0N27_16240	QNT88330
H0N27_16245	QNT88331
H0N27_16250	QNT88332
H0N27_16255	QNT88333
H0N27_16260	QNT88334
H0N27_16265	QNT88335
H0N27_16270	QNT88336
H0N27_16275	QNT88337
H0N27_16280	QNT88338
H0N27_16285	QNT88339
H0N27_16290	QNT88340
H0N27_16295	QNT88341
H0N27_16300	QNT88342
H0N27_16305	QNT88343
H0N27_16310	QNT88344
H0N27_16315	QNT88345
H0N27_16320	QNT88346
H0N27_16325	QNT88347
H0N27_16330	QNT88348
H0N27_16335	QNT88349
H0N27_16340	QNT88350
H0N27_16345	QNT88351
H0N27_16350	QNT88352
H0N27_16355	QNT88353
H0N27_16360	QNT88354
H0N27_16365	QNT88355
H0N27_16370	QNT88356
H0N27_16375	QNT88357
H0N27_16380	QNT88358
H0N27_16385	QNT88359
H0N27_16390	QNT88360
H0N27_16395	QNT88361
H0N27_16400	QNT88362
H0N27_16405	QNT88363
H0N27_16410	QNT88364
H0N27_16415	QNT88365
H0N27_16420	QNT88366
H0N27_16425	QNT88367
H0N27_16430	QNT88368
H0N27_16435	QNT88369
H0N27_16445	QNT88370
H0N27_16450	QNT88371
H0N27_16455	QNT88372
H0N27_16460	QNT88373
H0N27_16465	QNT88374
H0N27_16470	QNT88375
H0N27_16475	QNT88376
H0N27_16480	QNT88377
H0N27_16485	QNT88378
H0N27_16490	QNT88379
H0N27_16495	QNT88380
H0N27_16500	QNT88381
H0N27_16505	QNT88382
H0N27_16535	QNT88383
H0N27_16540	QNT88384
H0N27_16545	QNT88385
H0N27_16550	QNT88386
H0N27_16555	QNT88387
H0N27_16560	QNT88388
H0N27_16565	QNT88389
H0N27_16570	QNT88390
H0N27_16575	QNT88391
H0N27_16580	QNT88392
H0N27_16585	QNT88393
H0N27_16590	QNT88394
H0N27_16595	QNT88395
H0N27_16600	QNT88396
H0N27_16605	QNT88397
H0N27_16610	QNT88398
H0N27_16615	QNT88399
H0N27_16620	QNT88400
H0N27_16625	QNT88401
H0N27_16630	QNT88402
H0N27_16635	QNT88403
H0N27_16640	QNT88404
H0N27_16645	QNT88405
H0N27_16650	QNT88406
H0N27_16655	QNT88407
H0N27_16660	QNT88408
H0N27_16665	QNT88409
H0N27_16670	QNT88410
H0N27_16675	QNT88411
H0N27_16680	QNT88412
H0N27_16685	QNT88413
H0N27_16690	QNT88414
H0N27_16695	QNT88415
H0N27_16700	QNT88416
H0N27_16705	QNT88417
H0N27_16710	QNT88418
H0N27_16715	QNT88419
H0N27_16720	QNT88420
H0N27_16725	QNT88421
H0N27_16730	QNT88422
H0N27_16735	QNT88423
H0N27_16745	QNT88424
H0N27_16750	QNT88425
H0N27_16755	QNT88426
H0N27_16760	QNT88427
H0N27_16765	QNT88428
H0N27_16770	QNT88429
H0N27_16775	QNT88430
H0N27_16790	QNT88431
H0N27_16795	QNT88432
H0N27_16800	QNT88433
H0N27_16805	QNT88434
H0N27_16810	QNT88435
H0N27_16815	QNT88436
H0N27_16825	QNT88437
H0N27_16830	QNT88438
H0N27_16835	QNT88439
H0N27_16840	QNT88440
H0N27_16845	QNT88441
H0N27_16850	QNT88442
H0N27_16855	QNT88443
H0N27_16860	QNT88444
H0N27_16865	QNT88445
H0N27_16870	QNT88446
H0N27_16875	QNT88447
H0N27_16880	QNT88448
H0N27_16885	QNT88449
H0N27_16890	QNT88450
H0N27_16895	QNT88451
H0N27_16900	QNT88452
H0N27_16905	QNT88453
H0N27_16910	QNT88454
H0N27_16915	QNT88455
H0N27_16925	QNT88456
H0N27_16930	QNT88457
H0N27_16935	QNT88458
H0N27_16940	QNT88459
H0N27_16945	QNT88460
H0N27_16950	QNT88461
H0N27_16955	QNT88462
H0N27_16960	QNT88463
H0N27_16965	QNT88464
H0N27_16970	QNT88465
H0N27_16975	QNT88466
H0N27_16980	QNT88467
H0N27_16990	QNT88468
H0N27_16995	QNT88469
H0N27_17000	QNT88470
H0N27_17005	QNT88471
H0N27_17010	QNT88472
H0N27_17015	QNT88473
H0N27_17020	QNT88474
H0N27_17025	QNT88475
H0N27_17030	QNT88476
H0N27_17035	QNT88477
H0N27_17040	QNT88478
H0N27_17050	QNT88479
H0N27_17055	QNT88480
H0N27_17060	QNT88481
H0N27_17065	QNT88482
H0N27_17070	QNT88483
H0N27_17075	QNT88484
H0N27_17080	QNT88485
H0N27_17085	QNT88486
H0N27_17090	QNT88487
H0N27_17095	QNT88488
H0N27_17100	QNT88489
H0N27_17105	QNT88490
H0N27_17110	QNT88491
H0N27_17115	QNT88492
H0N27_17120	QNT88493
H0N27_17125	QNT88494
H0N27_17130	QNT88495
H0N27_17135	QNT88496
H0N27_17140	QNT88497
H0N27_17145	QNT88498
H0N27_17150	QNT88499
H0N27_17155	QNT88500
H0N27_17160	QNT88501
H0N27_17165	QNT88502
H0N27_17175	QNT88503
H0N27_17180	QNT88504
H0N27_17185	QNT88505
H0N27_17190	QNT88506
H0N27_17195	QNT88507
H0N27_17200	QNT88508
H0N27_17205	QNT88509
H0N27_17215	QNT88510
H0N27_17220	QNT88511
H0N27_17225	QNT88512
H0N27_17230	QNT88513
H0N27_17235	QNT88514
H0N27_17240	QNT88515
H0N27_17245	QNT88516
H0N27_17250	QNT88517
H0N27_17255	QNT88518
H0N27_17260	QNT88519
H0N27_17265	QNT88520
H0N27_17270	QNT88521
H0N27_17275	QNT88522
H0N27_17280	QNT88523
H0N27_17285	QNT88524
H0N27_17290	QNT88525
H0N27_17320	QNT88526
H0N27_17325	QNT88527
H0N27_17330	QNT88528
H0N27_17335	QNT88529
H0N27_17340	QNT88530
H0N27_17350	QNT88531
H0N27_17355	QNT88532
H0N27_17360	QNT88533
H0N27_17365	QNT88534
H0N27_17370	QNT88535
H0N27_17380	QNT88536
H0N27_17385	QNT88537
H0N27_17395	QNT88538
H0N27_17400	QNT88539
H0N27_17405	QNT88540
H0N27_17410	QNT88541
H0N27_17415	QNT88542
H0N27_17420	QNT88543
H0N27_17425	QNT88544
H0N27_17430	QNT88545
H0N27_17435	QNT88546
H0N27_17440	QNT88547
H0N27_17445	QNT88548
H0N27_17450	QNT88549
H0N27_17455	QNT88550
H0N27_17460	QNT88551
H0N27_17465	QNT88552
H0N27_17470	QNT88553
H0N27_17475	QNT88554
H0N27_17480	QNT88555
H0N27_00005	QNT88556
H0N27_00010	QNT88557
H0N27_00015	QNT88558
H0N27_00020	QNT88559
H0N27_00025	QNT88560
H0N27_00030	QNT88561
H0N27_00035	QNT88562
H0N27_00040	QNT88563
H0N27_00045	QNT88564
H0N27_00050	QNT88565
H0N27_00055	QNT88566
H0N27_00060	QNT88567
H0N27_00065	QNT88568
H0N27_00070	QNT88569
H0N27_00105	QNT88570
H0N27_00110	QNT88571
H0N27_00115	QNT88572
H0N27_00120	QNT88573
H0N27_00125	QNT88574
H0N27_00130	QNT88575
H0N27_00135	QNT88576
H0N27_00140	QNT88577
H0N27_00150	QNT88578
H0N27_00155	QNT88579
H0N27_00160	QNT88580
H0N27_00165	QNT88581
H0N27_00170	QNT88582
H0N27_00175	QNT88583
H0N27_00180	QNT88584
H0N27_00185	QNT88585
H0N27_00190	QNT88586
H0N27_00195	QNT88587
H0N27_00200	QNT88588
H0N27_00205	QNT88589
H0N27_00210	QNT88590
H0N27_00215	QNT88591
H0N27_00220	QNT88592
H0N27_00225	QNT88593
H0N27_00230	QNT88594
H0N27_00235	QNT88595
H0N27_00240	QNT88596
H0N27_00245	QNT88597
H0N27_00250	QNT88598
H0N27_00255	QNT88599
H0N27_00260	QNT88600
H0N27_00265	QNT88601
H0N27_00270	QNT88602
H0N27_00275	QNT88603
H0N27_00280	QNT88604
H0N27_00285	QNT88605
H0N27_00290	QNT88606
H0N27_00295	QNT88607
H0N27_00300	QNT88608
H0N27_00310	QNT88609
H0N27_00315	QNT88610
H0N27_00320	QNT88611
H0N27_00325	QNT88612
H0N27_00330	QNT88613
H0N27_00335	QNT88614
H0N27_00340	QNT88615
H0N27_00345	QNT88616
H0N27_00350	QNT88617
H0N27_00355	QNT88618
H0N27_00360	QNT88619
H0N27_00365	QNT88620
H0N27_00370	QNT88621
H0N27_00375	QNT88622
H0N27_00380	QNT88623
H0N27_00385	QNT88624
H0N27_00390	QNT88625
H0N27_00395	QNT88626
H0N27_00400	QNT88627
H0N27_00405	QNT88628
H0N27_00410	QNT88629
H0N27_00415	QNT88630
H0N27_00420	QNT88631
H0N27_00425	QNT88632
H0N27_00430	QNT88633
H0N27_00435	QNT88634
H0N27_00440	QNT88635
H0N27_00445	QNT88636
H0N27_00450	QNT88637
H0N27_00455	QNT88638
H0N27_00460	QNT88639
H0N27_00465	QNT88640
H0N27_00470	QNT88641
H0N27_00475	QNT88642
H0N27_00480	QNT88643
H0N27_00485	QNT88644
H0N27_00490	QNT88645
H0N27_00495	QNT88646
H0N27_00500	QNT88647
H0N27_00510	QNT88648
H0N27_00520	QNT88649
H0N27_00525	QNT88650
H0N27_00530	QNT88651
H0N27_00535	QNT88652
H0N27_00540	QNT88653
H0N27_00545	QNT88654
H0N27_00550	QNT88655
H0N27_00555	QNT88656
H0N27_00560	QNT88657
H0N27_00565	QNT88658
H0N27_00570	QNT88659
H0N27_00575	QNT88660
H0N27_00580	QNT88661
H0N27_00585	QNT88662
H0N27_00595	QNT88663
H0N27_00605	QNT88664
H0N27_00610	QNT88665
H0N27_00615	QNT88666
H0N27_00620	QNT88667
H0N27_00625	QNT88668
H0N27_00630	QNT88669
H0N27_00635	QNT88670
H0N27_00640	QNT88671
H0N27_00645	QNT88672
H0N27_00650	QNT88673
H0N27_00655	QNT88674
H0N27_00660	QNT88675
H0N27_00665	QNT88676
H0N27_00670	QNT88677
H0N27_00675	QNT88678
H0N27_00680	QNT88679
H0N27_00685	QNT88680
H0N27_00690	QNT88681
H0N27_00695	QNT88682
H0N27_00700	QNT88683
H0N27_00705	QNT88684
H0N27_00710	QNT88685
H0N27_00715	QNT88686
H0N27_00725	QNT88687
H0N27_00730	QNT88688
H0N27_00735	QNT88689
H0N27_00740	QNT88690
H0N27_00745	QNT88691
H0N27_00750	QNT88692
H0N27_00755	QNT88693
H0N27_00760	QNT88694
H0N27_00765	QNT88695
H0N27_00770	QNT88696
H0N27_00775	QNT88697
H0N27_00780	QNT88698
H0N27_00785	QNT88699
H0N27_00790	QNT88700
H0N27_00795	QNT88701
H0N27_00800	QNT88702
H0N27_00805	QNT88703
H0N27_00810	QNT88704
H0N27_00815	QNT88705
H0N27_00820	QNT88706
H0N27_00830	QNT88707
H0N27_00835	QNT88708
H0N27_00840	QNT88709
H0N27_00845	QNT88710
H0N27_00850	QNT88711
H0N27_00855	QNT88712
H0N27_00860	QNT88713
H0N27_00865	QNT88714
H0N27_00870	QNT88715
H0N27_00875	QNT88716
H0N27_00880	QNT88717
H0N27_00885	QNT88718
H0N27_00890	QNT88719
H0N27_00895	QNT88720
H0N27_00900	QNT88721
H0N27_00905	QNT88722
H0N27_00910	QNT88723
H0N27_00915	QNT88724
H0N27_00920	QNT88725
H0N27_00930	QNT88726
H0N27_00935	QNT88727
H0N27_00940	QNT88728
H0N27_00945	QNT88729
H0N27_00950	QNT88730
H0N27_00955	QNT88731
H0N27_00960	QNT88732
H0N27_00965	QNT88733
H0N27_00970	QNT88734
H0N27_00975	QNT88735
H0N27_00980	QNT88736
H0N27_00985	QNT88737
H0N27_00990	QNT88738
H0N27_00995	QNT88739
H0N27_01000	QNT88740
H0N27_01005	QNT88741
H0N27_01010	QNT88742
H0N27_01015	QNT88743
H0N27_01020	QNT88744
H0N27_01025	QNT88745
H0N27_01030	QNT88746
H0N27_01035	QNT88747
H0N27_01040	QNT88748
H0N27_01045	QNT88749
H0N27_01050	QNT88750
H0N27_01060	QNT88751
H0N27_01065	QNT88752
H0N27_01070	QNT88753
H0N27_01075	QNT88754
H0N27_01080	QNT88755
H0N27_01085	QNT88756
H0N27_01090	QNT88757
H0N27_01095	QNT88758
H0N27_01100	QNT88759
H0N27_01105	QNT88760
H0N27_01110	QNT88761
H0N27_01115	QNT88762
H0N27_01120	QNT88763
H0N27_01125	QNT88764
H0N27_01130	QNT88765
H0N27_01140	QNT88766
H0N27_01145	QNT88767
H0N27_01150	QNT88768
H0N27_01160	QNT88769
H0N27_01165	QNT88770
H0N27_01170	QNT88771
H0N27_01175	QNT88772
H0N27_01180	QNT88773
H0N27_01185	QNT88774
H0N27_01190	QNT88775
H0N27_01195	QNT88776
H0N27_01200	QNT88777
H0N27_01205	QNT88778
H0N27_01210	QNT88779
H0N27_01215	QNT88780
H0N27_01220	QNT88781
H0N27_01225	QNT88782
H0N27_01230	QNT88783
H0N27_01235	QNT88784
H0N27_01240	QNT88785
H0N27_01255	QNT88786
H0N27_01260	QNT88787
H0N27_01270	QNT88788
H0N27_01275	QNT88789
H0N27_01280	QNT88790
H0N27_01285	QNT88791
H0N27_01290	QNT88792
H0N27_01295	QNT88793
H0N27_01300	QNT88794
H0N27_01310	QNT88795
H0N27_01315	QNT88796
H0N27_01320	QNT88797
H0N27_01325	QNT88798
H0N27_01330	QNT88799
H0N27_01335	QNT88800
H0N27_01340	QNT88801
H0N27_01345	QNT88802
H0N27_01360	QNT88803
H0N27_01365	QNT88804
H0N27_01380	QNT88805
H0N27_01385	QNT88806
H0N27_01395	QNT88807
H0N27_01400	QNT88808
H0N27_01405	QNT88809
H0N27_01410	QNT88810
H0N27_01415	QNT88811
H0N27_01420	QNT88812
H0N27_01425	QNT88813
H0N27_01430	QNT88814
H0N27_01435	QNT88815
H0N27_01440	QNT88816
H0N27_01445	QNT88817
H0N27_01450	QNT88818
H0N27_01455	QNT88819
H0N27_01460	QNT88820
H0N27_01465	QNT88821
H0N27_01470	QNT88822
H0N27_01475	QNT88823
H0N27_01480	QNT88824
H0N27_01485	QNT88825
H0N27_01490	QNT88826
H0N27_01495	QNT88827
H0N27_01500	QNT88828
H0N27_01505	QNT88829
H0N27_01510	QNT88830
H0N27_01515	QNT88831
H0N27_01520	QNT88832
H0N27_01530	QNT88833
H0N27_01535	QNT88834
H0N27_01545	QNT88835
H0N27_01550	QNT88836
H0N27_01555	QNT88837
H0N27_01560	QNT88838
H0N27_01565	QNT88839
H0N27_01570	QNT88840
H0N27_01575	QNT88841
H0N27_01580	QNT88842
H0N27_01585	QNT88843
H0N27_01590	QNT88844
H0N27_01595	QNT88845
H0N27_01600	QNT88846
H0N27_01605	QNT88847
H0N27_01610	QNT88848
H0N27_01620	QNT88849
H0N27_01625	QNT88850
H0N27_01630	QNT88851
H0N27_01635	QNT88852
H0N27_01640	QNT88853
H0N27_01645	QNT88854
H0N27_01650	QNT88855
H0N27_01655	QNT88856
H0N27_01660	QNT88857
H0N27_01665	QNT88858
H0N27_01670	QNT88859
H0N27_01675	QNT88860
H0N27_01680	QNT88861
H0N27_01685	QNT88862
H0N27_01690	QNT88863
H0N27_01695	QNT88864
H0N27_01700	QNT88865
H0N27_01705	QNT88866
H0N27_01710	QNT88867
H0N27_01715	QNT88868
H0N27_01720	QNT88869
H0N27_01725	QNT88870
H0N27_01730	QNT88871
H0N27_01735	QNT88872
H0N27_01740	QNT88873
H0N27_01745	QNT88874
H0N27_01750	QNT88875
H0N27_01755	QNT88876
H0N27_01760	QNT88877
H0N27_01765	QNT88878
H0N27_01775	QNT88879
H0N27_01780	QNT88880
H0N27_01785	QNT88881
H0N27_01790	QNT88882
H0N27_01795	QNT88883
H0N27_01800	QNT88884
H0N27_01805	QNT88885
H0N27_01810	QNT88886
H0N27_01815	QNT88887
H0N27_01820	QNT88888
H0N27_01825	QNT88889
H0N27_01830	QNT88890
H0N27_01835	QNT88891
H0N27_01840	QNT88892
H0N27_01845	QNT88893
H0N27_01850	QNT88894
H0N27_01855	QNT88895
H0N27_01860	QNT88896
H0N27_01865	QNT88897
H0N27_01870	QNT88898
H0N27_01880	QNT88899
H0N27_01890	QNT88900
H0N27_01895	QNT88901
H0N27_01900	QNT88902
H0N27_01905	QNT88903
H0N27_01910	QNT88904
H0N27_01915	QNT88905
H0N27_01920	QNT88906
H0N27_01925	QNT88907
H0N27_01930	QNT88908
H0N27_01935	QNT88909
H0N27_01940	QNT88910
H0N27_01945	QNT88911
H0N27_01950	QNT88912
[truncated: 1,400 more rows]

## Sheet: protein_id2_uniprot
	Entry	Organisms	UniProtKB
QNT87281.1	UPI00167F4F10	Acinetobacter baumannii	A0A7H1PGX1.1 (obsolete)
QNT87287.1	UPI00015A2610	Acinetobacter baumannii 118362; Acinetobacter baumannii (strain 1295743); Acinetobacter baumannii 625974; Acinetobacter baumannii 99063; Acinetobacter baumannii 21072; Acinetobacter baumannii 1571545; Acinetobacter nosocomialis; Acinetobacter sp. ABNIH27; Acinetobacter baumannii WM99c; Acinetobacter sp. FDAARGOS_558; Acinetobacter sp. FDAARGOS_559; Acinetobacter baumannii NIPH 615; Acinetobacter …	A0A009HBU6
QNT87288.1	UPI0001785BFF	Acinetobacter baumannii 118362; Acinetobacter baumannii (strain 1295743); Acinetobacter baumannii 625974; Acinetobacter baumannii 99063; Acinetobacter sp. 742879; Acinetobacter baumannii 21072; Acinetobacter pittii (Acinetobacter genomosp. 3); Acinetobacter baumannii NIPH 190; Acinetobacter sp. FDAARGOS_559; Acinetobacter sp. FDAARGOS_558; Acinetobacter sp. KU 011TH; Acinetobacter baumannii NIPH …	A0A009GSE2
QNT87283.1	UPI000165E241	Acinetobacter baumannii 118362; Acinetobacter baumannii 625974; Acinetobacter baumannii 99063; Acinetobacter baumannii MRSN 3527; Acinetobacter sp. FDAARGOS_559; Acinetobacter baumannii (strain AB307-0294); Acinetobacter baumannii (strain AB0057); Acinetobacter baumannii EGD-HP18; Acinetobacter baumannii 1499986; Acinetobacter baumannii (strain AYE); Acinetobacter baumannii (strain ATCC 19606 / D…	A0A009GEY8
QNT89624.1	UPI0000F2F6C3	Acinetobacter baumannii 118362; Acinetobacter baumannii 625974; Acinetobacter baumannii 99063; Acinetobacter baumannii 21072; Acinetobacter baumannii MRSN 3527; Acinetobacter baumannii NIPH 190; Acinetobacter sp. ABNIH27; Acinetobacter baumannii WM99c; Acinetobacter sp. FDAARGOS_558; Acinetobacter sp. FDAARGOS_559; Acinetobacter baumannii NIPH 615; Acinetobacter baumannii (strain AB307-0294); Aci…	A0A009GDR2
QNT90234.1	UPI0011135351	Acinetobacter baumannii	A0A7H1PQC4
QNT87898.1	UPI000165E421	Acinetobacter baumannii 118362; Acinetobacter baumannii 625974; Acinetobacter baumannii 99063; Acinetobacter baumannii 21072; Acinetobacter baumannii NCGM 237; Acinetobacter baumannii MRSN 3527; Acinetobacter baumannii NIPH 190; Acinetobacter baumannii WM99c; Acinetobacter baumannii NIPH 615; Acinetobacter baumannii (strain AB307-0294); Acinetobacter baumannii (strain ACICU); Acinetobacter bauman…	A0A009GPR3
QNT87897.1	UPI00144AFA2A	Acinetobacter baumannii	A0A7H1PIN7.1 (obsolete)
QNT87486.1	UPI000165ED3F	Acinetobacter baumannii; Acinetobacter baumannii NCGM 237; Acinetobacter baumannii MRSN 3527; Acinetobacter baumannii WM99c; Acinetobacter baumannii (strain AB307-0294); Acinetobacter baumannii (strain MDR-ZJ06); Acinetobacter baumannii (strain AB0057); Acinetobacter baumannii TYTH-1; Acinetobacter baumannii (strain ACICU); Acinetobacter baumannii EGD-HP18; Acinetobacter baumannii (strain AYE); A…	A0A059ZN19
QNT87291.1	UPI000172FDE9	Acinetobacter baumannii 118362; Acinetobacter baumannii (strain 1295743); Acinetobacter baumannii 21072; Acinetobacter baumannii WM99c; Acinetobacter baumannii TYTH-1; Acinetobacter baumannii (strain ACICU); Acinetobacter baumannii EGD-HP18; Acinetobacter baumannii (strain ATCC 19606 / DSM 30007 / JCM 6841 / CCUG 19606 / CIP 70.34 / NBRC 109757 / NCIMB 12457 / NCTC 12156 / 81); Acinetobacter baum…	A0A009HBN5
QNT88618.1	UPI00144AB910	Acinetobacter baumannii	A0A7H1PKQ8.1 (obsolete)
QNT87480.1	UPI000165EC8A	Acinetobacter baumannii 118362; Acinetobacter baumannii 625974; Acinetobacter baumannii 99063; Acinetobacter baumannii NCGM 237; Acinetobacter baumannii MRSN 3527; Acinetobacter baumannii NIPH 190; Acinetobacter sp. ABNIH27; Acinetobacter baumannii WM99c; Acinetobacter sp. FDAARGOS_558; Acinetobacter baumannii NIPH 615; Acinetobacter baumannii (strain AB307-0294); Acinetobacter baumannii (strain …	A0A009FWJ2
QNT87282.1	UPI0002BA4ECF	Acinetobacter sp. FDAARGOS_558; Acinetobacter baumannii; Acinetobacter baumannii 342950; Acinetobacter baumannii 1412924; Acinetobacter baumannii 318814; Acinetobacter baumannii BJAB0715; Acinetobacter baumannii UH12208; Acinetobacter baumannii UH19608; Acinetobacter baumannii UH16208; Acinetobacter baumannii UH22908; Acinetobacter baumannii UH6907; Acinetobacter baumannii UH7607; Acinetobacter; …	A0A3R9CSJ9
QNT89629.1	UPI00144A9D85	Acinetobacter baumannii	A0A7H1PNL9.1 (obsolete)
QNT87487.1	UPI0010202F68	Acinetobacter baumannii	A0A4V1W1G8
QNT87414.1	UPI00144A73EB	Acinetobacter baumannii	A0A7H1PHA4.1 (obsolete)
QNT90125.1	UPI0001730200	Acinetobacter baumannii 118362; Acinetobacter baumannii (strain 1295743); Acinetobacter baumannii 99063; Acinetobacter baumannii 21072; Acinetobacter baumannii MRSN 3527; Acinetobacter baumannii NIPH 190; Acinetobacter sp. ABNIH27; Acinetobacter baumannii WM99c; Acinetobacter sp. FDAARGOS_558; Acinetobacter sp. FDAARGOS_559; Acinetobacter baumannii NIPH 615; Acinetobacter baumannii (strain AB307-…	A0A009G1Y2
QNT89805.1	UPI000165ED0E	Acinetobacter baumannii 118362; Acinetobacter baumannii (strain 1295743); Acinetobacter baumannii MRSN 3527; Acinetobacter sp. ABNIH27; Acinetobacter baumannii (strain AB307-0294); Acinetobacter baumannii (strain AB0057); Acinetobacter baumannii EGD-HP18; Acinetobacter baumannii (strain AYE); Acinetobacter baumannii NIPH 410; Acinetobacter baumannii; Acinetobacter baumannii 1035119; Acinetobacter…	A0A009HB29
QNT88617.1	UPI00070846BE	Acinetobacter baumannii	A0A0Q2ITU7.1 (obsolete)
QNT90053.1	UPI00026E16AE	Acinetobacter baumannii 118362; Acinetobacter baumannii 99063; Acinetobacter baumannii; Acinetobacter baumannii NIPH 190; Acinetobacter sp. FDAARGOS_558; Acinetobacter sp. FDAARGOS_559; Acinetobacter pittii (Acinetobacter genomosp. 3); Acinetobacter baumannii 83444; Acinetobacter baumannii 1499986; Acinetobacter baumannii NIPH 80; Acinetobacter baumannii 984213; Acinetobacter baumannii 1429530; A…	A0A009GW38
QNT87459.1	UPI000172FF0B	Acinetobacter baumannii 625974; Acinetobacter baumannii; Acinetobacter baumannii 21072; Acinetobacter baumannii NCGM 237; Acinetobacter baumannii WM99c; Acinetobacter sp. FDAARGOS_558; Acinetobacter sp. FDAARGOS_559; Acinetobacter baumannii (strain MDR-ZJ06); Acinetobacter baumannii (strain ACICU); Acinetobacter baumannii TYTH-1; Acinetobacter baumannii 6014059; Acinetobacter baumannii (strain AT…	A0A009PEG3
QNT89626.1	UPI00144AF936	Acinetobacter baumannii	A0A7H1PNL6.1 (obsolete)
QNT87464.1	UPI000165EC7B	Acinetobacter baumannii 118362; Acinetobacter baumannii 625974; Acinetobacter baumannii 99063; Acinetobacter baumannii 21072; Acinetobacter baumannii MRSN 3527; Acinetobacter sp. ABNIH27; Acinetobacter baumannii WM99c; Acinetobacter baumannii (strain AB307-0294); Acinetobacter baumannii (strain MDR-ZJ06); Acinetobacter baumannii (strain ACICU); Acinetobacter baumannii TYTH-1; Acinetobacter bauman…	A0A009GWB5
QNT87488.1	UPI000172FED6	Acinetobacter baumannii NCGM 237; Acinetobacter baumannii; Acinetobacter baumannii WM99c; Acinetobacter baumannii (strain ACICU); Acinetobacter baumannii TYTH-1; Acinetobacter baumannii 6014059; Acinetobacter baumannii 1159076; Acinetobacter baumannii 1294217; Acinetobacter baumannii 1397084; Acinetobacter baumannii 1406750; Acinetobacter baumannii 1465485; Acinetobacter baumannii 1462234; Acinet…	A0A0E1PSJ2
QNT89826.1	UPI00144AD782	Acinetobacter baumannii	A0A7H1PP66.1 (obsolete)
QNT87286.1	UPI000165E317	Acinetobacter baumannii 118362; Acinetobacter baumannii 625974; Acinetobacter baumannii 99063; Acinetobacter baumannii NCGM 237; Acinetobacter baumannii MRSN 3527; Acinetobacter baumannii WM99c; Acinetobacter sp. FDAARGOS_559; Acinetobacter baumannii (strain AB307-0294); Acinetobacter baumannii (strain MDR-ZJ06); Acinetobacter baumannii (strain AB0057); Acinetobacter baumannii TYTH-1; Acinetobact…	A0A009HAB0
QNT89888.1	UPI00094168D0	Acinetobacter baumannii; Acinetobacter calcoaceticus/baumannii complex	A0A1T0LN93
QNT89819.1	UPI00028DC1B6	Acinetobacter baumannii 99063; Acinetobacter baumannii; Acinetobacter baumannii (strain ATCC 19606 / DSM 30007 / JCM 6841 / CCUG 19606 / CIP 70.34 / NBRC 109757 / NCIMB 12457 / NCTC 12156 / 81); Acinetobacter baumannii 1546444; Acinetobacter baumannii 144107; Acinetobacter baumannii 532279; Acinetobacter baumannii 541915; Acinetobacter baumannii Naval-72; Acinetobacter baumannii MSP4-16; Acinetob…	A0A009T5D0
QNT87463.1	UPI00144AC41C	Acinetobacter baumannii	A0A7H1PHF3.1 (obsolete)
QNT89628.1	UPI000165E64C	Acinetobacter baumannii 118362; Acinetobacter baumannii; Acinetobacter sp. ABNIH27; Acinetobacter baumannii WM99c; Acinetobacter baumannii (strain AB307-0294); Acinetobacter baumannii (strain MDR-ZJ06); Acinetobacter baumannii (strain ACICU); Acinetobacter baumannii (strain AB0057); Acinetobacter baumannii TYTH-1; Acinetobacter baumannii 6014059; Acinetobacter baumannii EGD-HP18; Acinetobacter ba…	A0A009GDS1
QNT90121.1	UPI00144A75C9	Acinetobacter baumannii	A0A7H1PQ11.1 (obsolete)
QNT88616.1	UPI00017304C2	Acinetobacter baumannii 118362; Acinetobacter baumannii (strain 1295743); Acinetobacter baumannii 625974; Acinetobacter baumannii 99063; Acinetobacter baumannii; Acinetobacter baumannii 21072; Acinetobacter baumannii MRSN 3527; Acinetobacter sp. ABNIH27; Acinetobacter baumannii WM99c; Acinetobacter sp. FDAARGOS_558; Acinetobacter sp. FDAARGOS_559; Acinetobacter baumannii NIPH 615; Acinetobacter b…	A0A009GMZ2
QNT89625.1	UPI00148FFE46	Acinetobacter baumannii	A0A7H1PNL5.1 (obsolete)
QNT89627.1	UPI00144AC5B9	Acinetobacter baumannii	A0A7H1PNL7.1 (obsolete)
QNT87285.1	UPI0002AE8D0A	Acinetobacter baumannii; Acinetobacter baumannii 846928; Acinetobacter baumannii 1391434; Acinetobacter baumannii 233846; Acinetobacter baumannii Naval-57; Acinetobacter baumannii UH6507; Acinetobacter baumannii AB_1536-8; Acinetobacter baumannii P630	A0A505ML06
QNT88614.1	UPI00003D8E73	Acinetobacter baumannii 118362; Acinetobacter baumannii (strain 1295743); Acinetobacter baumannii 625974; Acinetobacter baumannii 99063; Acinetobacter baumannii 21072; Acinetobacter baumannii NCGM 237; Acinetobacter baumannii MRSN 3527; Acinetobacter baumannii NIPH 190; Acinetobacter sp. ABNIH27; Acinetobacter sp. FDAARGOS_558; Acinetobacter sp. FDAARGOS_559; Acinetobacter baumannii (strain AB307…	A0A009GAQ5
QNT90126.1	UPI00017301FF	Acinetobacter baumannii 118362; Acinetobacter baumannii (strain 1295743); Acinetobacter baumannii 625974; Acinetobacter baumannii MRSN 3527; Acinetobacter baumannii WM99c; Acinetobacter sp. FDAARGOS_558; Acinetobacter baumannii NIPH 615; Acinetobacter baumannii (strain AB307-0294); Acinetobacter baumannii (strain MDR-ZJ06); Acinetobacter baumannii (strain ACICU); Acinetobacter baumannii TYTH-1; A…	A0A009G202
QNT89806.1	UPI000445816F	Acinetobacter baumannii 846928; Acinetobacter baumannii	A0A011LWK4.1 (obsolete)
QNT88282.1	UPI0009A1CC3A	Acinetobacter baumannii	A0A7H1PJS2
QNT87465.1	UPI0002BB8CE7	Acinetobacter baumannii; Acinetobacter baumannii 1043794; Acinetobacter baumannii 972082; Acinetobacter baumannii 655378; Klebsiella pneumoniae; Acinetobacter baumannii UH6507; Acinetobacter baumannii UMB002	A0A333VEJ7
QNT87284.1	UPI00144AE873	Acinetobacter baumannii	A0A7H1PGX4.1 (obsolete)
QNT87172.1	UPI00017302D2	Acinetobacter baumannii 118362; Acinetobacter baumannii 625974; Acinetobacter baumannii 99063; Acinetobacter baumannii; Acinetobacter baumannii NCGM 237; Acinetobacter baumannii NIPH 190; Acinetobacter baumannii WM99c; Acinetobacter sp. FDAARGOS_559; Acinetobacter sp. FDAARGOS_558; Acinetobacter baumannii NIPH 615; Acinetobacter baumannii (strain MDR-ZJ06); Acinetobacter baumannii (strain ACICU);…	A0A009GDA3
QNT89334.1	UPI0002BAF8A7	Acinetobacter baumannii; Acinetobacter baumannii 121738; Acinetobacter baumannii AB_1650-8; Acinetobacter baumannii AB_1649-8	A0A8B4MT36
QNT89807.1	UPI000C9B53C8	Acinetobacter baumannii	A0A7H1PP47.1 (obsolete)
QNT87930.1	UPI000165E5CA	Acinetobacter baumannii 118362; Acinetobacter baumannii (strain 1295743); Acinetobacter baumannii 625974; Acinetobacter baumannii 99063; Acinetobacter baumannii 21072; Acinetobacter baumannii MRSN 3527; Acinetobacter baumannii NIPH 190; Acinetobacter sp. ABNIH27; Acinetobacter baumannii WM99c; Acinetobacter sp. FDAARGOS_558; Acinetobacter sp. FDAARGOS_559; Acinetobacter baumannii NIPH 615; Acinet…	A0A009H7J9
QNT89808.1	UPI00028E48F8	Acinetobacter baumannii; Acinetobacter baumannii 299505; Acinetobacter baumannii OIFC0162; Acinetobacter baumannii WC-348	A0A2G1TN44
QNT88604.1	UPI00155879A0	Acinetobacter baumannii	A0A7H1PKP4.1 (obsolete)
QNT87489.1	UPI00144AB112	Acinetobacter baumannii	A0A7H1PHH9.1 (obsolete)
QNT89076.1	UPI00017305DB	Acinetobacter baumannii 118362; Acinetobacter baumannii 625974; Acinetobacter baumannii NCGM 237; Acinetobacter baumannii NIPH 190; Acinetobacter baumannii WM99c; Acinetobacter sp. FDAARGOS_558; Acinetobacter baumannii (strain MDR-ZJ06); Acinetobacter baumannii (strain ACICU); Acinetobacter baumannii TYTH-1; Acinetobacter baumannii 6014059; Acinetobacter baumannii EGD-HP18; Acinetobacter baumanni…	A0A009H770
QNT86964.1	UPI0001785FFA	Acinetobacter baumannii (strain 1295743); Acinetobacter baumannii 625974; Acinetobacter baumannii 99063; Acinetobacter baumannii 21072; Acinetobacter baumannii; Acinetobacter sp. ABNIH27; Acinetobacter sp. FDAARGOS_558; Acinetobacter baumannii NIPH 615; Acinetobacter baumannii 1499986; Acinetobacter baumannii (strain ATCC 19606 / DSM 30007 / JCM 6841 / CCUG 19606 / CIP 70.34 / NBRC 109757 / NCIMB…	A0A009I5S0
QNT89670.1	UPI00144ADB26	Acinetobacter baumannii	A0A7H1PNR0.1 (obsolete)
QNT86965.1	UPI000165E229	Acinetobacter baumannii 118362; Acinetobacter baumannii (strain 1295743); Acinetobacter baumannii 99063; Acinetobacter baumannii 21072; Acinetobacter baumannii MRSN 3527; Acinetobacter baumannii NIPH 190; Acinetobacter sp. ABNIH27; Acinetobacter sp. FDAARGOS_559; Acinetobacter sp. FDAARGOS_558; Acinetobacter baumannii NIPH 615; Acinetobacter baumannii (strain AB307-0294); Acinetobacter baumannii …	A0A009GYC4
QNT87290.1	UPI00144A7FB8	Acinetobacter baumannii	A0A7H1PGY0.1 (obsolete)
QNT87954.1	UPI00144AE7D9	Acinetobacter baumannii	A0A7H1PIU4.1 (obsolete)
QNT89602.1	UPI000165F625	Acinetobacter baumannii 99063; Acinetobacter baumannii 21072; Acinetobacter baumannii NIPH 190; Acinetobacter sp. ABNIH27; Acinetobacter sp. FDAARGOS_558; Acinetobacter sp. FDAARGOS_559; Acinetobacter baumannii NIPH 615; Acinetobacter baumannii EGD-HP18; Acinetobacter baumannii 83444; Acinetobacter baumannii 1499986; Acinetobacter baumannii (strain SDF); Acinetobacter baumannii NIPH 80; Acinetoba…	A0A009SEV9
QNT88547.1	UPI000165EBDA	Acinetobacter baumannii 118362; Acinetobacter baumannii (strain 1295743); Acinetobacter baumannii 625974; Acinetobacter baumannii 99063; Acinetobacter sp. 826659; Acinetobacter baumannii 21072; Acinetobacter baumannii MRSN 3527; Acinetobacter pittii (Acinetobacter genomosp. 3); Acinetobacter nosocomialis; Acinetobacter baumannii NIPH 190; Acinetobacter sp. ABNIH27; Acinetobacter oleivorans; Acine…	A0A009H1C0
QNT88602.1	UPI000165E891	Acinetobacter baumannii (strain ATCC 17978 / CIP 53.77 / LMG 1025 / NCDC KC755 / 5377); Acinetobacter baumannii (strain AYE); Acinetobacter baumannii (strain SDF); Acinetobacter baumannii (strain ACICU); Acinetobacter baumannii (strain AB307-0294); Acinetobacter baumannii (strain AB0057); Acinetobacter baumannii 118362; Acinetobacter baumannii (strain 1295743); Acinetobacter baumannii 625974; Aci…	A7FBZ7
QNT90039.1	UPI0002D0FABC	Acinetobacter baumannii; Acinetobacter baumannii NIPH 60	A0A098SKQ0.1 (obsolete)
QNT90272.1	UPI00031370F0	Acinetobacter baumannii (strain 1295743); Acinetobacter baumannii; Acinetobacter baumannii 83444; Acinetobacter baumannii 4749; Acinetobacter baumannii 1106579; Acinetobacter baumannii (strain ATCC 17978 / CIP 53.77 / LMG 1025 / NCDC KC755 / 5377); Acinetobacter baumannii NIPH 70; Acinetobacter baumannii AB_2007-09-110-01-7; Acinetobacter baumannii TG27391	A0A009IS88
QNT87663.1	UPI0002BC4DBF	Acinetobacter baumannii; Acinetobacter baumannii AB_1536-8	A0A1L9XDK4.1 (obsolete)
QNT89531.1	UPI0002818E10	Acinetobacter baumannii; Acinetobacter baumannii 1546444; Acinetobacter baumannii 1417041; Acinetobacter baumannii 318814; Acinetobacter baumannii IS-116; Acinetobacter baumannii Ab33333; Acinetobacter baumannii OIFC065	A0A334ZBD3
QNT89093.1	UPI0001730599	Acinetobacter baumannii 118362; Acinetobacter baumannii (strain 1295743); Acinetobacter baumannii; Acinetobacter baumannii NCGM 237; Acinetobacter baumannii WM99c; Acinetobacter sp. FDAARGOS_559; Acinetobacter sp. FDAARGOS_558; Acinetobacter baumannii NIPH 615; Acinetobacter baumannii (strain MDR-ZJ06); Acinetobacter baumannii (strain ACICU); Acinetobacter baumannii TYTH-1; Acinetobacter baumanni…	A0A009GVN2
QNT89922.1	UPI00144ACC64	Acinetobacter baumannii	A0A7H1PPG2.1 (obsolete)
QNT87278.1	UPI00026E1209	Acinetobacter baumannii; Acinetobacter baumannii 29280; Acinetobacter baumannii 472237-120; Acinetobacter baumannii 1188188; Acinetobacter baumannii 1271213; Acinetobacter baumannii 1237893; Acinetobacter baumannii 1412924; Acinetobacter baumannii 480175; Acinetobacter baumannii 1276470-86; Acinetobacter baumannii 1406589; Acinetobacter baumannii 1121032; Acinetobacter baumannii 42057_6; Acinetob…	A0A432APN8
QNT87057.1	UPI00144AB1F7	Acinetobacter baumannii	A0A7H1PG97.1 (obsolete)
QNT87056.1	UPI00144AE8DD	Acinetobacter baumannii	A0A7H1PG96.1 (obsolete)
QNT87430.1	UPI00144AA45D	Acinetobacter baumannii	A0A7H1PHC0.1 (obsolete)
QNT88619.1	UPI00144A68BD	Acinetobacter baumannii	A0A6S5UJD9.1 (obsolete)
QNT89803.1	UPI000165ED0C	Acinetobacter baumannii 118362; Acinetobacter baumannii (strain 1295743); Acinetobacter baumannii 99063; Acinetobacter sp. 25977_8; Acinetobacter sp. 25977_3; Acinetobacter sp. 25977_7; Acinetobacter sp. 25977_2; Acinetobacter sp. 25977_6; Acinetobacter sp. 25977_10; Acinetobacter sp. 25977_4; Acinetobacter sp. 25977_1; Acinetobacter baumannii 21072; Acinetobacter baumannii 1571545; Acinetobacter…	A0A009HB61
QNT89809.1	UPI00028EA057	Acinetobacter baumannii; Acinetobacter baumannii 541915; Acinetobacter baumannii OIFC0162; Acinetobacter baumannii WC-348; Acinetobacter baumannii OIFC047	A0A2G1TN41
QNT89885.1	UPI000283241D	Acinetobacter baumannii 21072; Acinetobacter baumannii; Acinetobacter baumannii 1499986; Acinetobacter baumannii NIPH 80; Acinetobacter baumannii 1440422; Acinetobacter baumannii 466760; Acinetobacter baumannii 951631; Acinetobacter baumannii 50595; Acinetobacter baumannii 397971; Acinetobacter baumannii 722310; Acinetobacter baumannii 1533268; Acinetobacter baumannii 3390; Acinetobacter baumanni…	A0A062IF19
QNT87929.1	UPI000165E5C9	Acinetobacter baumannii (strain 1295743); Acinetobacter baumannii 99063; Acinetobacter baumannii; Acinetobacter baumannii MRSN 3527; Acinetobacter sp. ABNIH27; Acinetobacter baumannii (strain AB307-0294); Acinetobacter baumannii (strain AB0057); Acinetobacter baumannii (strain AYE); Acinetobacter baumannii (strain ATCC 19606 / DSM 30007 / JCM 6841 / CCUG 19606 / CIP 70.34 / NBRC 109757 / NCIMB 12…	A0A009HUL0
QNT87458.1	UPI00144AF68C	Acinetobacter baumannii	A0A7H1PHE8.1 (obsolete)
QNT89653.1	UPI00144ACF25	Acinetobacter baumannii	A0A7H1PNP3.1 (obsolete)
QNT87289.1	UPI00144A5E0F	Acinetobacter baumannii	A0A7H1PGX9.1 (obsolete)
QNT89825.1	UPI000172FFCD	Acinetobacter baumannii 118362; Acinetobacter baumannii (strain 1295743); Acinetobacter baumannii 99063; Acinetobacter baumannii 21072; Acinetobacter baumannii MRSN 3527; Acinetobacter sp. ABNIH27; Acinetobacter baumannii WM99c; Acinetobacter sp. FDAARGOS_558; Acinetobacter sp. FDAARGOS_559; Acinetobacter baumannii NIPH 615; Acinetobacter baumannii (strain AB307-0294); Acinetobacter baumannii (st…	A0A009GV34
QNT90119.1	UPI0002818F4C	Acinetobacter baumannii; Acinetobacter baumannii 1412924; Acinetobacter baumannii 846928; Acinetobacter baumannii 1391434; Acinetobacter baumannii 541915; Acinetobacter calcoaceticus; Acinetobacter baumannii Naval-57; Acinetobacter baumannii IS-116; Acinetobacter baumannii WC-692; Acinetobacter baumannii Ab33333; Acinetobacter baumannii OIFC065; Acinetobacter baumannii NIPH 67; Acinetobacter baum…	A0A8F8DYD3
QNT88896.1	UPI000460C2E1	Acinetobacter baumannii; Acinetobacter baumannii 233846; Acinetobacter baumannii P630	A0A506A977
QNT87015.1	UPI000165E4C2	Acinetobacter baumannii 118362; Acinetobacter baumannii (strain 1295743); Acinetobacter baumannii 625974; Acinetobacter baumannii 21072; Acinetobacter sp. ABNIH27; Acinetobacter baumannii WM99c; Acinetobacter sp. FDAARGOS_559; Acinetobacter sp. FDAARGOS_558; Acinetobacter baumannii NIPH 615; Acinetobacter baumannii (strain AB307-0294); Acinetobacter baumannii (strain MDR-ZJ06); Acinetobacter baum…	A0A009HDI1
QNT88105.1	UPI000165E1B5	Acinetobacter baumannii MRSN 3527; Acinetobacter sp. FDAARGOS_558; Acinetobacter sp. FDAARGOS_559; Acinetobacter baumannii NIPH 615; Acinetobacter baumannii (strain AB307-0294); Acinetobacter baumannii (strain AB0057); Acinetobacter baumannii EGD-HP18; Acinetobacter baumannii 1499986; Acinetobacter baumannii (strain AYE); Acinetobacter baumannii (strain ATCC 19606 / DSM 30007 / JCM 6841 / CCUG 19…	A0A0J1A5S1
QNT87055.1	UPI00144A64D0	Acinetobacter baumannii	A0A7H1PG95.1 (obsolete)
QNT88787.1	UPI000165E389	Acinetobacter baumannii 118362; Acinetobacter baumannii 625974; Acinetobacter baumannii 99063; Acinetobacter baumannii 21072; Acinetobacter baumannii NCGM 237; Acinetobacter baumannii MRSN 3527; Acinetobacter baumannii NIPH 190; Acinetobacter sp. ABNIH27; Acinetobacter baumannii WM99c; Acinetobacter sp. FDAARGOS_558; Acinetobacter sp. FDAARGOS_559; Acinetobacter baumannii (strain AB307-0294); Aci…	A0A009FYL8
QNT89810.1	UPI00027895CC	Acinetobacter baumannii 21072; Acinetobacter baumannii; Acinetobacter sp. ABNIH27; Acinetobacter baumannii NIPH 80; Acinetobacter baumannii 1440422; Acinetobacter baumannii 781407; Acinetobacter baumannii OIFC099; Acinetobacter baumannii OIFC032; Acinetobacter baumannii OIFC087; Acinetobacter calcoaceticus/baumannii complex	A0A062IFH5
QNT90206.1	UPI000A284C8D	Acinetobacter baumannii; Acinetobacter sp. ABNIH27; Acinetobacter sp. FDAARGOS_559; Acinetobacter sp. FDAARGOS_558; Acinetobacter baumannii (strain MDR-ZJ06); Acinetobacter sp. AKBS16; Acinetobacter sp. S131434; Acinetobacter sp. FDAARGOS_494; Acinetobacter sp. FDAARGOS_493; Acinetobacter sp. FDAARGOS_560; Acinetobacter baumannii (strain ATCC 17978 / CIP 53.77 / LMG 1025 / NCDC KC755 / 5377); Aci…	A0A235DQK5
QNT89818.1	UPI00003D95E7	Acinetobacter baumannii 118362; Acinetobacter baumannii (strain 1295743); Acinetobacter baumannii 625974; Acinetobacter baumannii 99063; Acinetobacter baumannii 21072; Acinetobacter baumannii MRSN 3527; Acinetobacter sp. ABNIH27; Acinetobacter baumannii WM99c; Acinetobacter sp. FDAARGOS_559; Acinetobacter sp. FDAARGOS_558; Acinetobacter baumannii NIPH 615; Acinetobacter baumannii (strain AB307-02…	A0A009GC54
QNT86967.1	UPI0007D8A410	Acinetobacter baumannii	A0A2S5BU94.1 (obsolete)
QNT87436.1	UPI00144AA667	Acinetobacter baumannii	A0A7H1PHC6.1 (obsolete)
QNT89948.1	UPI000165F5AD	Acinetobacter calcoaceticus; Acinetobacter nosocomialis NIPH 386; Acinetobacter radioresistens DSM 6976 = NBRC 102413 = CIP 103788; Acinetobacter baumannii MRSN 3527; Acinetobacter pittii (Acinetobacter genomosp. 3); Acinetobacter sp. Leaf130; Acinetobacter nosocomialis; Acinetobacter venetianus; Acinetobacter lactucae; Acinetobacter baumannii NIPH 190; Acinetobacter sp.; Acinetobacter sp. ABNIH2…	A0A0A8XHK2
QNT90034.1	UPI00144AB70E	Acinetobacter baumannii	A0A7H1PPS4.1 (obsolete)
QNT89949.1	UPI00144ABB2C	Acinetobacter baumannii	A0A7H1PPI9.1 (obsolete)
QNT86962.1	UPI00044AFAFB	Acinetobacter baumannii 573719; Acinetobacter pittii (Acinetobacter genomosp. 3); Acinetobacter baumannii; Acinetobacter calcoaceticus/baumannii complex	A0A013RKB8
QNT87920.1	UPI000172FD55	Acinetobacter baumannii; Acinetobacter sp. ABNIH27; Acinetobacter baumannii WM99c; Acinetobacter sp. FDAARGOS_558; Acinetobacter baumannii (strain MDR-ZJ06); Acinetobacter baumannii (strain ACICU); Acinetobacter baumannii TYTH-1; Acinetobacter baumannii 6014059; Acinetobacter baumannii 1159076; Acinetobacter baumannii 1397084; Acinetobacter baumannii 1294217; Acinetobacter baumannii 1406750; Acin…	A0A059ZF50
QNT89493.1	UPI00144AE195	Acinetobacter baumannii	A0A7H1PN83.1 (obsolete)
QNT87466.1	UPI000165EC7E	Acinetobacter baumannii 118362; Acinetobacter baumannii (strain 1295743); Acinetobacter baumannii 625974; Acinetobacter baumannii 99063; Acinetobacter baumannii 21072; Acinetobacter baumannii; Acinetobacter baumannii MRSN 3527; Acinetobacter baumannii NIPH 190; Acinetobacter sp. ABNIH27; Acinetobacter baumannii WM99c; Acinetobacter sp. FDAARGOS_559; Acinetobacter baumannii NIPH 615; Acinetobacter…	A0A009GCI7
QNT90122.1	UPI00026E139B	Acinetobacter baumannii; Acinetobacter sp. FDAARGOS_558; Acinetobacter sp. FDAARGOS_559; Acinetobacter baumannii 1429530; Acinetobacter baumannii 1419130; Acinetobacter baumannii 4749; Acinetobacter baumannii 1297; Acinetobacter baumannii 121738; Acinetobacter baumannii 1598530; Acinetobacter baumannii 233846; Acinetobacter baumannii OIFC035; Acinetobacter baumannii ZW85-1; Acinetobacter baumanni…	A0A0E1FST8
QNT89570.1	UPI00144AC77D	Acinetobacter baumannii	A0A7H1PNG0.1 (obsolete)
QNT87021.1	UPI00044CF4DD	Acinetobacter baumannii 1412924; Acinetobacter baumannii	A0A011F198.1 (obsolete)
QNT89950.1	UPI00026E1218	Acinetobacter baumannii 118362; Acinetobacter baumannii 99063; Acinetobacter baumannii 21072; Acinetobacter baumannii; Acinetobacter baumannii NIPH 190; Acinetobacter sp. FDAARGOS_559; Acinetobacter baumannii EGD-HP18; Acinetobacter baumannii 83444; Acinetobacter baumannii 1499986; Acinetobacter baumannii NIPH 410; Acinetobacter baumannii 1035119; Acinetobacter baumannii 1202252; Acinetobacter ba…	A0A009H0F7
QNT87741.1	UPI00015A25A0	Acinetobacter baumannii 118362; Acinetobacter sp. 1295259; Acinetobacter sp. 1475718; Acinetobacter baumannii 625974; Acinetobacter sp. 809848; Acinetobacter sp. 1542444; Acinetobacter baumannii 573719; Acinetobacter sp. 742879; Acinetobacter sp. 826659; Acinetobacter sp. 1564232; Acinetobacter sp. 72431; Acinetobacter baumannii 21072; Acinetobacter baumannii MRSN 3527; Acinetobacter pittii (Acin…	A0A009GDV6
QNT90120.1	UPI00144A7F57	Acinetobacter baumannii	A0A7H1PQ10.1 (obsolete)
QNT89811.1	UPI00144A7A7A	Acinetobacter baumannii	A0A7H1PP51.1 (obsolete)
QNT87981.1	UPI00144ABFA5	Acinetobacter baumannii	A0A7H1PIX1.1 (obsolete)
QNT89924.1	UPI0001730185	Acinetobacter baumannii 118362; Acinetobacter baumannii (strain 1295743); Acinetobacter baumannii 625974; Acinetobacter baumannii 99063; Acinetobacter baumannii MRSN 3527; Acinetobacter baumannii NIPH 190; Acinetobacter sp. ABNIH27; Acinetobacter baumannii WM99c; Acinetobacter sp. FDAARGOS_558; Acinetobacter sp. FDAARGOS_559; Acinetobacter baumannii NIPH 615; Acinetobacter baumannii (strain AB307…	A0A009GHJ3
QNT87010.1	UPI0000F2FBE4	Acinetobacter baumannii 118362; Acinetobacter baumannii (strain 1295743); Acinetobacter baumannii 625974; Acinetobacter baumannii 99063; Acinetobacter sp. 25977_6; Acinetobacter sp. 25977_4; Acinetobacter sp. 25977_8; Acinetobacter sp. 25977_1; Acinetobacter sp. 25977_2; Acinetobacter sp. 25977_7; Acinetobacter sp. 25977_3; Acinetobacter sp. 25977_10; Acinetobacter baumannii 21072; Acinetobacter …	A0A009HDR8
QNT89943.1	UPI0000F2F88E	Acinetobacter baumannii 118362; Acinetobacter baumannii (strain 1295743); Acinetobacter baumannii 99063; Acinetobacter baumannii 21072; Acinetobacter baumannii NCGM 237; Acinetobacter baumannii MRSN 3527; Acinetobacter sp. ABNIH27; Acinetobacter baumannii WM99c; Acinetobacter sp. FDAARGOS_558; Acinetobacter sp. FDAARGOS_559; Acinetobacter baumannii NIPH 615; Acinetobacter baumannii (strain AB307-…	A0A009H0F4
QNT89400.1	UPI000165E638	Acinetobacter baumannii 21072; Acinetobacter baumannii; Acinetobacter baumannii MRSN 3527; Acinetobacter baumannii NIPH 190; Acinetobacter baumannii (strain AB307-0294); Acinetobacter baumannii (strain AB0057); Acinetobacter baumannii (strain AYE); Acinetobacter baumannii NIPH 80; Acinetobacter baumannii 1202252; Acinetobacter baumannii 1440422; Acinetobacter baumannii 342950; Acinetobacter bauma…	A0A062IDA8
QNT89777.1	UPI000165EC32	Acinetobacter baumannii 118362; Acinetobacter baumannii (strain 1295743); Acinetobacter baumannii 625974; Acinetobacter baumannii 99063; Acinetobacter baumannii 21072; Acinetobacter baumannii MRSN 3527; Acinetobacter baumannii NIPH 190; Acinetobacter sp. ABNIH27; Acinetobacter baumannii WM99c; Acinetobacter sp. FDAARGOS_559; Acinetobacter baumannii (strain AB307-0294); Acinetobacter baumannii (st…	A0A009HB49
QNT87237.1	UPI0002BB9081	Acinetobacter baumannii; Acinetobacter baumannii 1096934; Acinetobacter baumannii 144107; Acinetobacter baumannii 831240; Acinetobacter baumannii 855125; Acinetobacter sp. AKBS16; Acinetobacter baumannii UH5207; Acinetobacter; Acinetobacter baumannii 3909; Acinetobacter baumannii TG00314; Acinetobacter baumannii TG22142; Acinetobacter baumannii TG22146; Acinetobacter baumannii TG22150	A0A8F4NJM1
QNT89492.1	UPI0003456CF4	Acinetobacter baumannii; Acinetobacter baumannii ZW85-1; Acinetobacter baumannii UH6507; Acinetobacter baumannii AB4A3	A0A6H3EHV4
QNT89399.1	UPI0002AEC1A8	Acinetobacter baumannii 318814; Acinetobacter baumannii; Acinetobacter sp. AKBS16; Acinetobacter baumannii AA-014; Acinetobacter	A0A011HXE1.1 (obsolete)
QNT88006.1	UPI000172FF23	Acinetobacter baumannii 118362; Acinetobacter baumannii (strain 1295743); Acinetobacter baumannii 99063; Acinetobacter sp. 25977_7; Acinetobacter sp. 25977_3; Acinetobacter sp. 25977_4; Acinetobacter sp. 25977_8; Acinetobacter sp. 25977_10; Acinetobacter sp. 25977_2; Acinetobacter sp. 25977_6; Acinetobacter sp. 25977_1; Acinetobacter baumannii 1571545; Acinetobacter sp. 796380-1375; Acinetobacter…	A0A009GG26
QNT87711.1	UPI0006650A5B	Acinetobacter baumannii	A0A7H1PI51.1 (obsolete)
QNT89398.1	UPI0001786063	Acinetobacter baumannii 625974; Acinetobacter baumannii 21072; Acinetobacter baumannii NIPH 190; Acinetobacter sp. FDAARGOS_558; Acinetobacter sp. FDAARGOS_559; Acinetobacter baumannii EGD-HP18; Acinetobacter baumannii (strain ATCC 19606 / DSM 30007 / JCM 6841 / CCUG 19606 / CIP 70.34 / NBRC 109757 / NCIMB 12457 / NCTC 12156 / 81); Acinetobacter baumannii NIPH 80; Acinetobacter baumannii; Acineto…	A0A009Q377
QNT88867.1	UPI0001D31969	Acinetobacter baumannii 118362; Acinetobacter baumannii (strain 1295743); Acinetobacter baumannii 625974; Acinetobacter baumannii 21072; Acinetobacter baumannii WM99c; Acinetobacter baumannii (strain MDR-ZJ06); Acinetobacter baumannii TYTH-1; Acinetobacter baumannii 6014059; Acinetobacter baumannii 1499986; Acinetobacter baumannii NIPH 410; Acinetobacter baumannii; Acinetobacter baumannii 1035119…	A0A009G3B8
QNT87238.1	UPI000165EDF5	Acinetobacter baumannii (strain 1295743); Acinetobacter baumannii 21072; Acinetobacter baumannii NCGM 237; Acinetobacter baumannii MRSN 3527; Acinetobacter baumannii NIPH 190; Acinetobacter sp. ABNIH27; Acinetobacter baumannii WM99c; Acinetobacter sp. FDAARGOS_559; Acinetobacter sp. FDAARGOS_558; Acinetobacter baumannii NIPH 615; Acinetobacter baumannii (strain AB307-0294); Acinetobacter baumanni…	A0A009IMF2
QNT90292.1	UPI0012ABA9E2	Acinetobacter baumannii	A0A7H1PQI2.1 (obsolete)
QNT89491.1	UPI00144AD405	Acinetobacter baumannii	A0A7H1PN81.1 (obsolete)
QNT87054.1	UPI000419D15E	Acinetobacter baumannii; Acinetobacter baumannii TG00314	A0A1Y1P122
QNT90300.1	UPI00144A634D	Acinetobacter baumannii	A0A7H1PQJ0.1 (obsolete)
QNT88271.1	UPI00144AE08A	Acinetobacter baumannii	A0A7H1PJR1.1 (obsolete)
QNT87053.1	UPI00144AE0DA	Acinetobacter baumannii	A0A7H1PG93.1 (obsolete)
QNT89486.1	UPI00144A506D	Acinetobacter baumannii	A0A7H1PN76.1 (obsolete)
QNT88852.1	UPI000165E6F3	Acinetobacter baumannii 118362; Acinetobacter sp. 1295259; Acinetobacter baumannii (strain 1295743); Acinetobacter sp. 1475718; Acinetobacter baumannii 625974; Acinetobacter sp. 809848; Acinetobacter baumannii 99063; Acinetobacter sp. 1542444; Acinetobacter sp. 826659; Acinetobacter baumannii 573719; Acinetobacter sp. 1564232; Acinetobacter sp. 72431; Acinetobacter oleivorans; Acinetobacter bauma…	A0A009G5C0
QNT87846.1	UPI0012ABCB06	Acinetobacter baumannii	A0A7H1PII6.1 (obsolete)
QNT87239.1	UPI00144AA39C	Acinetobacter baumannii	A0A7H1PGS9.1 (obsolete)
QNT87506.1	UPI00144ACDDC	Acinetobacter baumannii	A0A7H1PHJ6.1 (obsolete)
QNT87639.1	UPI00144AD77E	Acinetobacter baumannii	A0A7H1PHX9.1 (obsolete)
QNT89397.1	UPI000165E635	Acinetobacter baumannii (strain 1295743); Acinetobacter baumannii; Acinetobacter baumannii (strain AB307-0294); Acinetobacter baumannii (strain AB0057); Acinetobacter baumannii (strain AYE); Acinetobacter baumannii NIPH 410; Acinetobacter baumannii 1035119; Acinetobacter baumannii 342950; Acinetobacter baumannii 1096934; Acinetobacter baumannii 532279; Acinetobacter baumannii 831240; Acinetobacte…	A0A009HPY0
QNT88229.1	UPI000165E79D	Acinetobacter baumannii (strain 1295743); Acinetobacter baumannii 625974; Acinetobacter baumannii 21072; Acinetobacter baumannii NCGM 237; Acinetobacter baumannii MRSN 3527; Acinetobacter nosocomialis; Acinetobacter baumannii NIPH 190; Acinetobacter sp. ABNIH27; Acinetobacter baumannii WM99c; Acinetobacter sp. FDAARGOS_559; Acinetobacter baumannii NIPH 615; Acinetobacter baumannii (strain AB307-0…	A0A009IU25
QNT89569.1	UPI000344AB4E	Acinetobacter baumannii; Acinetobacter calcoaceticus/baumannii complex; Acinetobacter baumannii AB4A3	A0A6H3EFF2
QNT90152.1	UPI000C1FE460	Acinetobacter baumannii	A0A7H1PQ42.1 (obsolete)
QNT89428.1	UPI000165E7F4	Acinetobacter baumannii 118362; Acinetobacter baumannii (strain 1295743); Acinetobacter baumannii 625974; Acinetobacter baumannii 99063; Acinetobacter baumannii NCGM 237; Acinetobacter baumannii MRSN 3527; Acinetobacter baumannii NIPH 190; Acinetobacter sp. ABNIH27; Acinetobacter baumannii WM99c; Acinetobacter sp. FDAARGOS_558; Acinetobacter sp. FDAARGOS_559; Acinetobacter baumannii NIPH 615; Aci…	A0A009H5F1
QNT87472.1	UPI000172FF00	Acinetobacter baumannii 99063; Acinetobacter baumannii 21072; Acinetobacter baumannii NCGM 237; Acinetobacter baumannii WM99c; Acinetobacter baumannii NIPH 615; Acinetobacter baumannii TYTH-1; Acinetobacter baumannii (strain ACICU); Acinetobacter baumannii 6014059; Acinetobacter baumannii 1499986; Acinetobacter baumannii; Acinetobacter baumannii 1159076; Acinetobacter baumannii 1267820; Acinetoba…	A0A009SVB9
QNT89884.1	UPI000165E21A	Acinetobacter baumannii 118362; Acinetobacter baumannii (strain 1295743); Acinetobacter baumannii 625974; Acinetobacter baumannii 21072; Acinetobacter baumannii NCGM 237; Acinetobacter baumannii MRSN 3527; Acinetobacter baumannii (strain AYE); Acinetobacter sp. ABNIH27; Acinetobacter baumannii WM99c; Acinetobacter sp. FDAARGOS_558; Acinetobacter sp. FDAARGOS_559; Acinetobacter baumannii NIPH 615;…	A0A009H801
QNT89920.1	UPI000187B798	Acinetobacter baumannii MRSN 3527; Acinetobacter baumannii (strain AB307-0294); Acinetobacter baumannii; Acinetobacter baumannii Naval-21; Acinetobacter baumannii MRSN 58; Acinetobacter baumannii NIPH 527; Acinetobacter baumannii OIFC074; Acinetobacter baumannii Naval-83; Acinetobacter baumannii ABNIH11; Acinetobacter baumannii ABNIH6; Acinetobacter baumannii ABNIH7; Acinetobacter baumannii ABNIH…	A0A0J1AAK5
QNT90181.1	UPI00144A5DBF	Acinetobacter baumannii	A0A7H1PQ71.1 (obsolete)
QNT86966.1	UPI0003DFA89D	Acinetobacter baumannii; Acinetobacter baumannii 1035119; Acinetobacter baumannii UH6507	A0A6H3SEB3
QNT89578.1	UPI000173024E	Acinetobacter baumannii 118362; Acinetobacter baumannii (strain 1295743); Acinetobacter baumannii 625974; Acinetobacter baumannii 99063; Acinetobacter sp. 25977_7; Acinetobacter sp. 25977_4; Acinetobacter sp. 25977_6; Acinetobacter sp. 25977_8; Acinetobacter sp. 25977_2; Acinetobacter sp. 25977_10; Acinetobacter sp. 25977_3; Acinetobacter sp. 25977_1; Acinetobacter baumannii 21072; Acinetobacter …	A0A009GIN3
QNT90156.1	UPI0004F51A00	Acinetobacter baumannii	A0A265AC43
QNT89497.1	UPI00144A9117	Acinetobacter baumannii	A0A7H1PN87.1 (obsolete)
QNT89672.1	UPI0002BA9B80	Acinetobacter baumannii; Acinetobacter baumannii UH5107; Acinetobacter baumannii AB_TG2030; Acinetobacter baumannii AB_TG2031; Acinetobacter baumannii AB_TG2032; Acinetobacter baumannii AB_TG2028; Acinetobacter baumannii AB405E4; Acinetobacter baumannii TG07725; Acinetobacter baumannii TG22332; Acinetobacter baumannii TG22336; Acinetobacter baumannii TG27295	A0A5P3MJX9
QNT88881.1	UPI000165E7D3	Acinetobacter baumannii (strain 1295743); Acinetobacter baumannii 99063; Acinetobacter baumannii 21072; Acinetobacter baumannii MRSN 3527; Acinetobacter sp. ABNIH27; Acinetobacter baumannii NIPH 615; Acinetobacter baumannii (strain AB307-0294); Acinetobacter baumannii (strain AB0057); Acinetobacter baumannii 1499986; Acinetobacter baumannii (strain AYE); Acinetobacter baumannii (strain SDF); Acin…	A0A009IHA1
QNT88722.1	UPI0015C5794E	Acinetobacter baumannii	A0A7H1PL12.1 (obsolete)
QNT90112.1	UPI00144ABCF6	Acinetobacter baumannii	A0A7H1PQ02.1 (obsolete)
QNT87151.1	UPI000172FF6D	Acinetobacter baumannii 118362; Acinetobacter baumannii (strain 1295743); Acinetobacter baumannii 625974; Acinetobacter baumannii 99063; Acinetobacter baumannii 21072; Acinetobacter baumannii NCGM 237; Acinetobacter baumannii NIPH 190; Acinetobacter baumannii WM99c; Acinetobacter sp. FDAARGOS_559; Acinetobacter baumannii NIPH 615; Acinetobacter baumannii (strain MDR-ZJ06); Acinetobacter baumannii…	A0A009GDG2
QNT90136.1	UPI00017301F7	Acinetobacter baumannii; Acinetobacter baumannii 21072; Acinetobacter baumannii WM99c; Acinetobacter sp. FDAARGOS_558; Acinetobacter baumannii (strain MDR-ZJ06); Acinetobacter baumannii (strain ACICU); Acinetobacter baumannii TYTH-1; Acinetobacter baumannii 83444; Acinetobacter baumannii NIPH 80; Acinetobacter baumannii NIPH 410; Acinetobacter baumannii 1159076; Acinetobacter baumannii 1294217; A…	A0A059ZBZ8
QNT88880.1	UPI0000F2FCEB	Acinetobacter baumannii 118362; Acinetobacter baumannii 99063; Acinetobacter baumannii 21072; Acinetobacter baumannii NCGM 237; Acinetobacter baumannii MRSN 3527; Acinetobacter baumannii NIPH 190; Acinetobacter baumannii WM99c; Acinetobacter sp. FDAARGOS_559; Acinetobacter sp. FDAARGOS_558; Acinetobacter baumannii NIPH 615; Acinetobacter baumannii (strain AB307-0294); Acinetobacter baumannii (str…	A0A009G857
QNT89542.1	UPI0008DC7E77	Acinetobacter baumannii	A0A246A6J4
QNT89779.1	UPI000165EC34	Acinetobacter baumannii 118362; Acinetobacter baumannii (strain 1295743); Acinetobacter baumannii 625974; Acinetobacter baumannii 21072; Acinetobacter baumannii NCGM 237; Acinetobacter baumannii MRSN 3527; Acinetobacter sp. ABNIH27; Acinetobacter baumannii WM99c; Acinetobacter sp. FDAARGOS_558; Acinetobacter sp. FDAARGOS_559; Acinetobacter baumannii NIPH 615; Acinetobacter baumannii (strain AB307…	A0A009H9I5
QNT88606.1	UPI00044C39F9	Acinetobacter baumannii (strain 1295743); Acinetobacter baumannii; Acinetobacter baumannii 342950; Acinetobacter baumannii 233846; Acinetobacter baumannii P630	A0A009IRV9
QNT88879.1	UPI0001AF06F6	Acinetobacter baumannii; Acinetobacter baumannii 1499986; Acinetobacter baumannii 1159076; Acinetobacter baumannii 1294217; Acinetobacter baumannii 1267820; Acinetobacter baumannii 1397084; Acinetobacter baumannii 1406750; Acinetobacter baumannii 1461963; Acinetobacter baumannii 1462234; Acinetobacter baumannii 1465485; Acinetobacter baumannii 400834; Acinetobacter baumannii 647609; Acinetobacter…	A0A086HZC4
QNT89946.1	UPI0008106155	Acinetobacter baumannii	A0A7H1PPI6.1 (obsolete)
QNT87749.1	UPI00050D513F	Acinetobacter baumannii	A0A1S2FTL4
QNT89673.1	UPI0002AEC58A	Acinetobacter baumannii 118362; Acinetobacter baumannii; Acinetobacter baumannii NIPH 410; Acinetobacter baumannii 342950; Acinetobacter baumannii 1598530; Acinetobacter sp. AKBS16; Klebsiella pneumoniae; Acinetobacter calcoaceticus; Acinetobacter baumannii AA-014; Acinetobacter baumannii NIPH 1734; Acinetobacter baumannii NIPH 201; Acinetobacter baumannii UH6507; Acinetobacter; Acinetobacter bau…	A0A009GB02
QNT88417.1	UPI0000F2F456	Acinetobacter baumannii (strain 1295743); Acinetobacter baumannii 625974; Acinetobacter baumannii NCGM 237; Acinetobacter baumannii MRSN 3527; Acinetobacter baumannii NIPH 190; Acinetobacter baumannii WM99c; Acinetobacter sp. FDAARGOS_559; Acinetobacter baumannii (strain AB307-0294); Acinetobacter baumannii (strain MDR-ZJ06); Acinetobacter baumannii (strain ACICU); Acinetobacter baumannii (strain…	A0A009IJG3
QNT87478.1	UPI0002CDE10B	Acinetobacter baumannii; Acinetobacter baumannii NIPH 1734; Acinetobacter baumannii NIPH 201	A0A090C1T8
QNT88863.1	UPI00017304F2	Acinetobacter baumannii 99063; Acinetobacter baumannii 21072; Acinetobacter baumannii NIPH 190; Acinetobacter sp. ABNIH27; Acinetobacter baumannii WM99c; Acinetobacter sp. FDAARGOS_559; Acinetobacter baumannii NIPH 615; Acinetobacter baumannii (strain MDR-ZJ06); Acinetobacter baumannii TYTH-1; Acinetobacter baumannii (strain ACICU); Acinetobacter baumannii 6014059; Acinetobacter baumannii 83444; …	A0A009SG67
QNT88528.1	UPI0001B8FEDB	Acinetobacter baumannii (strain 1295743); Acinetobacter baumannii; Acinetobacter pittii (Acinetobacter genomosp. 3); Acinetobacter baumannii 1499986; Acinetobacter baumannii (strain ATCC 19606 / DSM 30007 / JCM 6841 / CCUG 19606 / CIP 70.34 / NBRC 109757 / NCIMB 12457 / NCTC 12156 / 81); Acinetobacter baumannii 1035119; Acinetobacter baumannii 1202252; Acinetobacter baumannii 342950; Acinetobacte…	A0A009HLR1
QNT89487.1	UPI000DE625CC	Acinetobacter baumannii	A0A334N7I5.1 (obsolete)
QNT88236.1	UPI000172FC30	Acinetobacter baumannii 118362; Acinetobacter baumannii 625974; Acinetobacter baumannii 99063; Acinetobacter baumannii 21072; Acinetobacter baumannii NCGM 237; Acinetobacter baumannii NIPH 190; Acinetobacter sp. ABNIH27; Acinetobacter baumannii WM99c; Acinetobacter sp. FDAARGOS_558; Acinetobacter sp. FDAARGOS_559; Acinetobacter baumannii NIPH 615; Acinetobacter baumannii (strain MDR-ZJ06); Acinet…	A0A009H5N0
QNT87779.1	UPI00015A270F	Acinetobacter baumannii 118362; Acinetobacter baumannii (strain 1295743); Acinetobacter baumannii 625974; Acinetobacter sp. 809848; Acinetobacter baumannii 99063; Acinetobacter sp. 1542444; Acinetobacter baumannii 573719; Acinetobacter sp. 742879; Acinetobacter sp. 1564232; Acinetobacter baumannii 21072; Acinetobacter baumannii MRSN 3527; Acinetobacter pittii (Acinetobacter genomosp. 3); Acinetob…	A0A009GR61
QNT87240.1	UPI00017301E5	Acinetobacter baumannii (strain 1295743); Acinetobacter baumannii 625974; Acinetobacter baumannii 99063; Acinetobacter sp. 25977_8; Acinetobacter sp. 25977_2; Acinetobacter sp. 25977_10; Acinetobacter baumannii 1571545; Acinetobacter sp. 796380-1375; Acinetobacter baumannii 25977_9; Acinetobacter nosocomialis NIPH 386; Acinetobacter baumannii MRSN 3527; Acinetobacter nosocomialis; Acinetobacter b…	A0A009HNZ6
QNT89408.1	UPI0002BBDBE8	Acinetobacter baumannii; Acinetobacter baumannii AB_1650-8; Acinetobacter baumannii AB_1649-8	A0A8B4MSD9
QNT90036.1	UPI00144ABA99	Acinetobacter baumannii	A0A7H1PPS6.1 (obsolete)
QNT88283.1	UPI000A354203	Acinetobacter baumannii	A0A643CS71.1 (obsolete)
QNT89655.1	UPI0008198D07	Acinetobacter calcoaceticus; Acinetobacter baumannii	A0A1C4HKI6.1 (obsolete)
QNT88070.1	UPI0001B8F892	Acinetobacter baumannii 118362; Acinetobacter baumannii; Acinetobacter baumannii (strain ATCC 19606 / DSM 30007 / JCM 6841 / CCUG 19606 / CIP 70.34 / NBRC 109757 / NCIMB 12457 / NCTC 12156 / 81); Acinetobacter baumannii 1546444; Acinetobacter baumannii 121738; Acinetobacter baumannii 1295549; Acinetobacter baumannii 541915; Acinetobacter baumannii 277047; Acinetobacter baumannii 426863; Klebsiell…	A0A009GLU9
QNT88157.1	UPI000165F1C7	Acinetobacter baumannii 118362; Acinetobacter baumannii (strain 1295743); Acinetobacter baumannii 625974; Acinetobacter baumannii 99063; Acinetobacter baumannii 21072; Acinetobacter baumannii NCGM 237; Acinetobacter baumannii NIPH 190; Acinetobacter sp. ABNIH27; Acinetobacter baumannii WM99c; Acinetobacter sp. FDAARGOS_558; Acinetobacter sp. FDAARGOS_559; Acinetobacter baumannii NIPH 615; Acineto…	A0A009GCR2
QNT87520.1	UPI000165E18F	Acinetobacter baumannii (strain 1295743); Acinetobacter baumannii 625974; Acinetobacter baumannii 99063; Acinetobacter baumannii 21072; Acinetobacter baumannii NCGM 237; Acinetobacter baumannii MRSN 3527; Acinetobacter sp. ABNIH27; Acinetobacter baumannii WM99c; Acinetobacter sp. FDAARGOS_559; Acinetobacter baumannii NIPH 615; Acinetobacter baumannii (strain AB307-0294); Acinetobacter baumannii (…	A0A009HKV3
QNT88524.1	UPI0000F2F606	Acinetobacter baumannii 625974; Acinetobacter baumannii 21072; Acinetobacter baumannii; Acinetobacter baumannii NCGM 237; Acinetobacter baumannii MRSN 3527; Acinetobacter sp. ABNIH27; Acinetobacter sp. FDAARGOS_559; Acinetobacter baumannii NIPH 615; Acinetobacter baumannii (strain ACICU); Acinetobacter baumannii TYTH-1; Acinetobacter baumannii 6014059; Acinetobacter baumannii (strain ATCC 19606 /…	A0A009PE42
QNT87881.1	UPI000165E342	Acinetobacter baumannii (strain 1295743); Acinetobacter baumannii 625974; Acinetobacter baumannii 99063; Acinetobacter baumannii 21072; Acinetobacter baumannii NCGM 237; Acinetobacter baumannii MRSN 3527; Acinetobacter baumannii NIPH 190; Acinetobacter sp. ABNIH27; Acinetobacter baumannii WM99c; Acinetobacter sp. FDAARGOS_558; Acinetobacter sp. FDAARGOS_559; Acinetobacter baumannii NIPH 615; Acin…	A0A009IH32
QNT90183.1	UPI00144ADF41	Acinetobacter baumannii	A0A7H1PQ73.1 (obsolete)
QNT89490.1	UPI00144A9E30	Acinetobacter baumannii	A0A7H1PN80.1 (obsolete)
QNT90135.1	UPI0001B8F98E	Acinetobacter baumannii; Acinetobacter baumannii (strain ATCC 19606 / DSM 30007 / JCM 6841 / CCUG 19606 / CIP 70.34 / NBRC 109757 / NCIMB 12457 / NCTC 12156 / 81); Acinetobacter baumannii 1035119; Acinetobacter baumannii 144107; Klebsiella pneumoniae; Acinetobacter baumannii OIFC047; Acinetobacter baumannii MSP4-16; Acinetobacter baumannii AB_1536-8; Acinetobacter baumannii AB_TG19617; Acinetobac…	A0A2G1TLK8
QNT87678.1	UPI00144AEBE2	Acinetobacter baumannii	A0A7H1PI18.1 (obsolete)
QNT89484.1	UPI000300C7F4	Acinetobacter baumannii; Acinetobacter baumannii A118; Plectrotarsus	A0A7H1PN74.1 (obsolete)
QNT87259.1	UPI00144A9BAC	Acinetobacter baumannii	A0A7H1PGU9.1 (obsolete)
QNT89257.1	UPI00144ADB35	Acinetobacter baumannii	A0A7H1PMJ7.1 (obsolete)
QNT89940.1	UPI000165E4B7	Acinetobacter baumannii 118362; Acinetobacter baumannii (strain 1295743); Acinetobacter baumannii 625974; Acinetobacter baumannii 99063; Acinetobacter baumannii 21072; Acinetobacter baumannii NCGM 237; Acinetobacter baumannii MRSN 3527; Acinetobacter baumannii NIPH 190; Acinetobacter baumannii WM99c; Acinetobacter sp. FDAARGOS_559; Acinetobacter sp. FDAARGOS_558; Acinetobacter baumannii NIPH 615;…	A0A009GHK0
QNT88456.1	UPI0001F8ADB4	Acinetobacter baumannii; Acinetobacter baumannii NCGM 237; Acinetobacter baumannii WM99c; Acinetobacter baumannii (strain MDR-ZJ06); Acinetobacter baumannii TYTH-1; Acinetobacter baumannii EGD-HP18; Acinetobacter baumannii 1159076; Acinetobacter baumannii 1294217; Acinetobacter baumannii 1397084; Acinetobacter baumannii 1406750; Acinetobacter baumannii 1462234; Acinetobacter baumannii 1465485; Ac…	A0A059ZKY1
QNT87274.1	UPI0000F2FDBB	Acinetobacter baumannii 118362; Acinetobacter baumannii 625974; Acinetobacter baumannii 99063; Acinetobacter baumannii 573719; Acinetobacter baumannii NCGM 237; Acinetobacter nosocomialis NIPH 386; Acinetobacter baumannii MRSN 3527; Acinetobacter pittii (Acinetobacter genomosp. 3); Acinetobacter nosocomialis; Acinetobacter baumannii NIPH 190; Acinetobacter genomosp. 33YU; Acinetobacter sp. ABNIH2…	A0A009HA94
QNT89702.1	UPI000165EA8D	Acinetobacter baumannii; Acinetobacter baumannii NCGM 237; Acinetobacter seifertii; Acinetobacter sp. ABNIH27; Acinetobacter baumannii WM99c; Acinetobacter baumannii (strain AB307-0294); Acinetobacter nosocomialis; Acinetobacter baumannii (strain MDR-ZJ06); Acinetobacter baumannii (strain ACICU); Acinetobacter baumannii (strain AB0057); Acinetobacter baumannii 6014059; Acinetobacter baumannii EGD…	A0A059ZPQ2
QNT88457.1	UPI000165E7AF	Acinetobacter baumannii 118362; Acinetobacter baumannii (strain 1295743); Acinetobacter baumannii 99063; Acinetobacter sp. 1564232; Acinetobacter baumannii 21072; Acinetobacter baumannii NCGM 237; Acinetobacter baumannii MRSN 3527; Acinetobacter sp. ABNIH27; Acinetobacter baumannii WM99c; Acinetobacter sp. FDAARGOS_559; Acinetobacter baumannii NIPH 615; Acinetobacter baumannii (strain AB307-0294)…	A0A009H027
QNT89674.1	UPI0001785EF3	Acinetobacter baumannii (strain 1295743); Acinetobacter baumannii 625974; Acinetobacter baumannii NIPH 190; Acinetobacter sp. FDAARGOS_558; Acinetobacter baumannii 83444; Acinetobacter baumannii 1499986; Acinetobacter baumannii NIPH 410; Acinetobacter baumannii; Acinetobacter baumannii 1035119; Acinetobacter baumannii 1202252; Acinetobacter baumannii 1159076; Acinetobacter baumannii 1294217; Acin…	A0A009HS11
QNT87658.1	UPI0002CF57B6	Acinetobacter baumannii NIPH 80; Acinetobacter baumannii 1546444; Acinetobacter baumannii; Acinetobacter baumannii TG00314	N9JKV8
QNT87260.1	UPI00144A84F1	Acinetobacter baumannii	A0A7H1PGV0.1 (obsolete)
QNT89951.1	UPI0001730147	Acinetobacter baumannii NIPH 190; Acinetobacter sp. ABNIH27; Acinetobacter baumannii WM99c; Acinetobacter sp. FDAARGOS_558; Acinetobacter sp. FDAARGOS_559; Acinetobacter baumannii NIPH 615; Acinetobacter baumannii (strain AB307-0294); Acinetobacter baumannii (strain MDR-ZJ06); Acinetobacter baumannii (strain ACICU); Acinetobacter baumannii TYTH-1; Acinetobacter baumannii (strain AB0057); Acinetob…	A0A158LV99
QNT87824.1	UPI0001785C93	Acinetobacter baumannii; Acinetobacter baumannii (strain ATCC 17978 / CIP 53.77 / LMG 1025 / NCDC KC755 / 5377); Acinetobacter baumannii NIPH 70; Acinetobacter baumannii TG00314	A0A1E3MCM3
QNT87656.1	UPI00144A9789	Acinetobacter baumannii	A0A7H1PHZ6.1 (obsolete)
QNT87471.1	UPI00144AF1A4	Acinetobacter baumannii	A0A7H1PHG1.1 (obsolete)
QNT87822.1	UPI000172FE92	Acinetobacter baumannii 118362; Acinetobacter baumannii (strain 1295743); Acinetobacter baumannii; Acinetobacter baumannii 21072; Acinetobacter baumannii MRSN 3527; Acinetobacter baumannii WM99c; Acinetobacter sp. FDAARGOS_558; Acinetobacter sp. FDAARGOS_559; Acinetobacter baumannii (strain AB307-0294); Acinetobacter baumannii (strain MDR-ZJ06); Acinetobacter baumannii (strain ACICU); Acinetobact…	A0A009G7R1
QNT90146.1	UPI00144A97D5	Acinetobacter baumannii	A0A7H1PQ36.1 (obsolete)
QNT88292.1	UPI000165EA23	Acinetobacter baumannii 118362; Acinetobacter baumannii (strain 1295743); Acinetobacter baumannii 99063; Acinetobacter baumannii 21072; Acinetobacter baumannii MRSN 3527; Acinetobacter baumannii NIPH 190; Acinetobacter baumannii WM99c; Acinetobacter sp. FDAARGOS_559; Acinetobacter sp. FDAARGOS_558; Acinetobacter baumannii NIPH 615; Acinetobacter baumannii (strain AB307-0294); Acinetobacter bauman…	A0A009G5S3
QNT87657.1	UPI0002AEC818	Acinetobacter baumannii NIPH 80; Acinetobacter baumannii; Acinetobacter pittii (Acinetobacter genomosp. 3); Acinetobacter baumannii Naval-57; Acinetobacter baumannii NIPH 70; Acinetobacter; Acinetobacter nosocomialis	N9L2F5
QNT88708.1	UPI0000F2F78E	Acinetobacter baumannii 99063; Acinetobacter baumannii 21072; Acinetobacter baumannii; Acinetobacter baumannii MRSN 3527; Acinetobacter baumannii NIPH 190; Acinetobacter sp. FDAARGOS_558; Acinetobacter baumannii (strain AB307-0294); Acinetobacter baumannii (strain AB0057); Acinetobacter baumannii EGD-HP18; Acinetobacter baumannii 83444; Acinetobacter baumannii (strain AYE); Acinetobacter baumanni…	A0A009TPL9
QNT88228.1	UPI00144A5FD2	Acinetobacter baumannii	A0A7H1PJL8.1 (obsolete)
QNT87497.1	UPI00003D93CA	Acinetobacter baumannii 118362; Acinetobacter baumannii 625974; Acinetobacter baumannii 99063; Acinetobacter baumannii MRSN 3527; Acinetobacter baumannii NIPH 190; Acinetobacter sp. ABNIH27; Acinetobacter sp. FDAARGOS_558; Acinetobacter sp. FDAARGOS_559; Acinetobacter baumannii NIPH 615; Acinetobacter baumannii (strain AB307-0294); Acinetobacter baumannii (strain MDR-ZJ06); Acinetobacter baumanni…	A0A009GUQ9
QNT89701.1	UPI00144AD507	Acinetobacter baumannii	A0A7H1PNU1.1 (obsolete)
QNT87267.1	UPI00144AC239	Acinetobacter baumannii	A0A7H1PGV7.1 (obsolete)
QNT87376.1	UPI0002788F2B	Acinetobacter baumannii (strain 1295743); Acinetobacter baumannii; Acinetobacter sp. ABNIH27; Acinetobacter calcoaceticus; Acinetobacter baumannii D1279779; Acinetobacter baumannii OIFC032; Acinetobacter baumannii OIFC087; Acinetobacter baumannii AA-014; Acinetobacter calcoaceticus/baumannii complex; Acinetobacter baumannii AB_2007-16-25-01-7; Acinetobacter baumannii AB_2007-16-27-01; Acinetobact…	A0A009HK60
QNT87052.1	UPI00044C2D42	Acinetobacter baumannii (strain 1295743); Acinetobacter baumannii	A0A009IKD6
QNT89481.1	UPI00144A576C	Acinetobacter baumannii	A0A7H1PN71.1 (obsolete)
QNT90044.1	UPI0002833C99	Acinetobacter baumannii 532279; Acinetobacter baumannii; Acinetobacter calcoaceticus; Acinetobacter baumannii WC-692	A0A010LQ69.1 (obsolete)
QNT88976.1	UPI0000F2FA37	Acinetobacter baumannii 118362; Acinetobacter baumannii 625974; Acinetobacter baumannii 99063; Acinetobacter baumannii; Acinetobacter baumannii MRSN 3527; Acinetobacter baumannii NIPH 190; Acinetobacter baumannii WM99c; Acinetobacter sp. FDAARGOS_559; Acinetobacter baumannii (strain AB307-0294); Acinetobacter baumannii (strain MDR-ZJ06); Acinetobacter baumannii (strain AB0057); Acinetobacter baum…	A0A009GD96
QNT89129.1	UPI0000F2FE10	Acinetobacter baumannii 118362; Acinetobacter baumannii (strain 1295743); Acinetobacter baumannii 625974; Acinetobacter baumannii 21072; Acinetobacter baumannii; Acinetobacter sp. ABNIH27; Acinetobacter sp. FDAARGOS_558; Acinetobacter sp. FDAARGOS_559; Acinetobacter baumannii (strain MDR-ZJ06); Acinetobacter baumannii 6014059; Acinetobacter baumannii 83444; Acinetobacter baumannii 1499986; Acinet…	A0A009GF14
QNT89871.1	UPI00144AE8AF	Acinetobacter baumannii	A0A7H1PPB1.1 (obsolete)
QNT88200.1	UPI000165E5E2	Acinetobacter nosocomialis NIPH 386; Acinetobacter baumannii NIPH 190; Acinetobacter baumannii; Acinetobacter nosocomialis; Acinetobacter baumannii WM99c; Acinetobacter baumannii (strain AB307-0294); Acinetobacter baumannii TYTH-1; Acinetobacter baumannii (strain AB0057); Acinetobacter baumannii 6014059; Acinetobacter baumannii EGD-HP18; Acinetobacter seifertii; Acinetobacter baumannii (strain AY…	A0A0E2GHM6
QNT90184.1	UPI00144A5579	Acinetobacter baumannii	A0A7H1PQ74.1 (obsolete)
QNT88285.1	UPI00144A4E01	Acinetobacter baumannii	A0A7H1PJS5.1 (obsolete)
QNT88750.1	UPI000165E1D8	Acinetobacter baumannii (strain 1295743); Acinetobacter baumannii 21072; Acinetobacter baumannii NCGM 237; Acinetobacter baumannii MRSN 3527; Acinetobacter lactucae; Acinetobacter baumannii NIPH 190; Acinetobacter sp. ABNIH27; Acinetobacter baumannii WM99c; Acinetobacter sp. FDAARGOS_558; Acinetobacter baumannii NIPH 615; Acinetobacter baumannii (strain AB307-0294); Acinetobacter baumannii (strai…	A0A009HNP3
QNT87496.1	UPI0000F2F85B	Acinetobacter baumannii 118362; Acinetobacter baumannii (strain 1295743); Acinetobacter baumannii 99063; Acinetobacter baumannii 21072; Acinetobacter baumannii MRSN 3527; Acinetobacter baumannii NIPH 190; Acinetobacter sp. ABNIH27; Acinetobacter baumannii WM99c; Acinetobacter sp. FDAARGOS_558; Acinetobacter sp. FDAARGOS_559; Acinetobacter baumannii NIPH 615; Acinetobacter baumannii (strain AB307-…	A0A009FVX3
QNT88593.1	UPI00017304F4	Acinetobacter baumannii 21072; Acinetobacter baumannii; Acinetobacter sp. ABNIH27; Acinetobacter baumannii (strain MDR-ZJ06); Acinetobacter baumannii (strain ACICU); Acinetobacter baumannii 1499986; Acinetobacter baumannii (strain ATCC 19606 / DSM 30007 / JCM 6841 / CCUG 19606 / CIP 70.34 / NBRC 109757 / NCIMB 12457 / NCTC 12156 / 81); Acinetobacter baumannii 1035119; Acinetobacter baumannii 1159…	A0A062I8F2
QNT87446.1	UPI000165EACD	Acinetobacter baumannii 118362; Acinetobacter baumannii (strain 1295743); Acinetobacter baumannii 625974; Acinetobacter baumannii 21072; Acinetobacter baumannii NCGM 237; Acinetobacter baumannii MRSN 3527; Acinetobacter baumannii NIPH 190; Acinetobacter sp. ABNIH27; Acinetobacter baumannii WM99c; Acinetobacter sp. FDAARGOS_558; Acinetobacter baumannii NIPH 615; Acinetobacter baumannii (strain AB3…	A0A009GV89
QNT89431.1	UPI000165E7F7	Acinetobacter baumannii 118362; Acinetobacter baumannii (strain 1295743); Acinetobacter baumannii 625974; Acinetobacter baumannii 99063; Acinetobacter baumannii 21072; Acinetobacter baumannii NCGM 237; Acinetobacter baumannii MRSN 3527; Acinetobacter baumannii NIPH 190; Acinetobacter sp. ABNIH27; Acinetobacter baumannii WM99c; Acinetobacter baumannii (strain AB307-0294); Acinetobacter baumannii (…	A0A009H6Q1
QNT89240.1	UPI00017303F7	Acinetobacter baumannii 118362; Acinetobacter baumannii 99063; Acinetobacter baumannii NCGM 237; Acinetobacter baumannii WM99c; Acinetobacter sp. FDAARGOS_558; Acinetobacter sp. FDAARGOS_559; Acinetobacter baumannii NIPH 615; Acinetobacter baumannii (strain MDR-ZJ06); Acinetobacter pittii (Acinetobacter genomosp. 3); Acinetobacter baumannii (strain ACICU); Acinetobacter baumannii TYTH-1; Acinetob…	A0A009GXE5
QNT87877.1	UPI00144AAB9A	Acinetobacter baumannii	A0A7H1PIL7.1 (obsolete)
QNT88699.1	UPI00144A5C45	Acinetobacter baumannii	A0A7H1PKY9.1 (obsolete)
QNT90045.1	UPI000172FFB9	Acinetobacter baumannii; Acinetobacter baumannii NIPH 190; Acinetobacter baumannii WM99c; Acinetobacter sp. FDAARGOS_558; Acinetobacter baumannii (strain AB307-0294); Acinetobacter baumannii (strain MDR-ZJ06); Acinetobacter baumannii (strain ACICU); Acinetobacter baumannii (strain AB0057); Acinetobacter baumannii TYTH-1; Acinetobacter baumannii EGD-HP18; Acinetobacter baumannii 83444; Acinetobact…	A0A059ZTU2
QNT89882.1	UPI000165E218	Acinetobacter baumannii (strain 1295743); Acinetobacter baumannii 625974; Acinetobacter baumannii 99063; Acinetobacter sp. 25977_8; Acinetobacter sp. 25977_6; Acinetobacter sp. 25977_1; Acinetobacter sp. 25977_10; Acinetobacter sp. 25977_2; Acinetobacter sp. 25977_7; Acinetobacter sp. 25977_4; Acinetobacter sp. 25977_3; Acinetobacter baumannii 1571545; Acinetobacter sp. 796380-1375; Acinetobacter…	A0A009IGA4
QNT87498.1	UPI000165F21E	Acinetobacter baumannii 625974; Acinetobacter baumannii; Acinetobacter baumannii (strain MDR-ZJ06); Acinetobacter baumannii (strain SDF); Acinetobacter baumannii 1297549; Acinetobacter baumannii 1202252; Acinetobacter baumannii 1040094; Acinetobacter baumannii 1032241; Acinetobacter baumannii 1075025; Acinetobacter baumannii 29280; Acinetobacter baumannii 1297; Acinetobacter baumannii 562700; Aci…	A0A009PUG2
QNT89395.1	UPI00144ABB82	Acinetobacter baumannii	A0A7H1PMY5.1 (obsolete)
QNT87642.1	UPI00144AAF17	Acinetobacter baumannii	A0A7H1PHY2.1 (obsolete)
QNT89350.1	UPI00017305C6	Acinetobacter baumannii (strain 1295743); Acinetobacter baumannii NCGM 237; Acinetobacter baumannii WM99c; Acinetobacter baumannii (strain MDR-ZJ06); Acinetobacter baumannii (strain ACICU); Acinetobacter baumannii TYTH-1; Acinetobacter baumannii 6014059; Acinetobacter baumannii; Acinetobacter baumannii NIPH 410; Acinetobacter baumannii 1159076; Acinetobacter baumannii 1294217; Acinetobacter bauma…	A0A009IKX6
QNT88746.1	UPI0000F3007E	Acinetobacter baumannii 118362; Acinetobacter baumannii (strain 1295743); Acinetobacter sp. 1475718; Acinetobacter baumannii 625974; Acinetobacter baumannii 99063; Acinetobacter baumannii 573719; Acinetobacter sp. 72431; Acinetobacter baumannii 21072; Acinetobacter baumannii NCGM 237; Acinetobacter baumannii MRSN 3527; Acinetobacter pittii (Acinetobacter genomosp. 3); Acinetobacter nosocomialis; …	A0A009HAP8
QNT89427.1	UPI000173008C	Acinetobacter baumannii; Acinetobacter baumannii NCGM 237; Acinetobacter sp. ABNIH27; Acinetobacter baumannii WM99c; Acinetobacter sp. FDAARGOS_558; Acinetobacter baumannii (strain MDR-ZJ06); Acinetobacter baumannii (strain ACICU); Acinetobacter baumannii TYTH-1; Acinetobacter baumannii 6014059; Acinetobacter baumannii (strain ATCC 19606 / DSM 30007 / JCM 6841 / CCUG 19606 / CIP 70.34 / NBRC 1097…	A0A059ZEK3
QNT88782.1	UPI0001AF0017	Acinetobacter baumannii 118362; Acinetobacter baumannii (strain 1295743); Acinetobacter baumannii; Acinetobacter baumannii NIPH 190; Acinetobacter sp. FDAARGOS_559; Acinetobacter baumannii EGD-HP18; Acinetobacter baumannii 83444; Acinetobacter baumannii (strain ATCC 19606 / DSM 30007 / JCM 6841 / CCUG 19606 / CIP 70.34 / NBRC 109757 / NCIMB 12457 / NCTC 12156 / 81); Acinetobacter baumannii 103511…	A0A009GFT2
QNT89284.1	UPI00144AA4EE	Acinetobacter baumannii	A0A7H1PMM4.1 (obsolete)
QNT89883.1	UPI0001859F84	Acinetobacter baumannii; Acinetobacter baumannii MRSN 3527; Acinetobacter baumannii (strain AB307-0294); Acinetobacter baumannii (strain AB0057); Acinetobacter baumannii 29280; Acinetobacter baumannii 144107; Acinetobacter baumannii 472237-120; Acinetobacter baumannii 1188188; Acinetobacter baumannii 1237893; Acinetobacter baumannii 1271213; Acinetobacter baumannii 480175; Acinetobacter baumannii…	A0A0D5YGP1
QNT89842.1	UPI000165EE79	Acinetobacter baumannii 118362; Acinetobacter baumannii (strain 1295743); Acinetobacter baumannii 99063; Acinetobacter baumannii 21072; Acinetobacter baumannii; Acinetobacter baumannii MRSN 3527; Acinetobacter baumannii NIPH 190; Acinetobacter sp. FDAARGOS_559; Acinetobacter sp. FDAARGOS_558; Acinetobacter baumannii (strain AB307-0294); Acinetobacter baumannii (strain AB0057); Acinetobacter bauma…	A0A009H7Y0
QNT88116.1	UPI000165E264	Acinetobacter baumannii 118362; Acinetobacter baumannii (strain 1295743); Acinetobacter baumannii 625974; Acinetobacter baumannii (strain AYE); Acinetobacter sp. FDAARGOS_558; Acinetobacter sp. FDAARGOS_559; Acinetobacter baumannii (strain MDR-ZJ06); Acinetobacter baumannii (strain ACICU); Acinetobacter baumannii (strain AB0057); Acinetobacter baumannii 1499986; Acinetobacter baumannii; Acinetoba…	A0A009GG31
QNT88732.1	UPI0002832A48	Acinetobacter baumannii 118362; Acinetobacter baumannii 99063; Acinetobacter baumannii; Acinetobacter baumannii NIPH 615; Acinetobacter baumannii 342950; Acinetobacter baumannii 121738; Acinetobacter baumannii 846928; Acinetobacter baumannii 1295549; Acinetobacter baumannii 277047; Acinetobacter baumannii 426863; Acinetobacter sp. AKBS16; Klebsiella pneumoniae; Acinetobacter calcoaceticus; Acinet…	A0A009HAP0
QNT88893.1	UPI00062C1254	Acinetobacter baumannii	A0A0M3FEE8.1 (obsolete)
QNT87166.1	UPI00017302D9	Acinetobacter baumannii (strain 1295743); Acinetobacter baumannii 625974; Acinetobacter baumannii 99063; Acinetobacter baumannii WM99c; Acinetobacter sp. FDAARGOS_558; Acinetobacter sp. FDAARGOS_559; Acinetobacter baumannii (strain MDR-ZJ06); Acinetobacter baumannii (strain ACICU); Acinetobacter baumannii TYTH-1; Acinetobacter baumannii EGD-HP18; Acinetobacter baumannii 83444; Acinetobacter bauma…	A0A009IIH9
QNT88829.1	UPI0001AEFA07	Acinetobacter baumannii; Acinetobacter sp. FDAARGOS_558; Acinetobacter baumannii NIPH 615; Acinetobacter baumannii (strain ATCC 19606 / DSM 30007 / JCM 6841 / CCUG 19606 / CIP 70.34 / NBRC 109757 / NCIMB 12457 / NCTC 12156 / 81); Acinetobacter baumannii 1159076; Acinetobacter baumannii 1294217; Acinetobacter baumannii 1461963; Acinetobacter baumannii 1462234; Acinetobacter baumannii 400834; Acine…	A0A077GUV7
QNT90035.1	UPI00144AE2DE	Acinetobacter baumannii	A0A7H1PPS5.1 (obsolete)
QNT89656.1	UPI0002788F86	Acinetobacter baumannii; Acinetobacter sp. ABNIH27; Acinetobacter baumannii 1202252; Acinetobacter baumannii 1032241; Acinetobacter baumannii 1040094; Acinetobacter baumannii 1075025; Acinetobacter baumannii 1297; Acinetobacter baumannii 562700; Acinetobacter baumannii 781407; Acinetobacter baumannii 942194; Acinetobacter baumannii 1525283; Acinetobacter baumannii 43926; Acinetobacter baumannii 4…	A0A1S2FMA9
QNT88590.1	UPI00144ADBC8	Acinetobacter baumannii	A0A7H1PKN0.1 (obsolete)
QNT88027.1	UPI000165EAE3	Acinetobacter baumannii (strain ATCC 17978 / CIP 53.77 / LMG 1025 / NCDC KC755 / 5377); Acinetobacter baumannii (strain AYE); Acinetobacter baumannii (strain SDF); Acinetobacter baumannii (strain ACICU); Acinetobacter baumannii (strain AB307-0294); Acinetobacter baumannii (strain AB0057); Acinetobacter baumannii 118362; Acinetobacter sp. 1295259; Acinetobacter baumannii (strain 1295743); Acinetob…	A3M2B0
QNT90177.1	UPI00136B54FB	Acinetobacter baumannii	A0A7H1PQ67.1 (obsolete)
QNT87986.1	UPI0002BBD073	Acinetobacter baumannii; Acinetobacter baumannii 1499986; Acinetobacter baumannii 951631; Acinetobacter baumannii 397971; Acinetobacter baumannii 722310; Acinetobacter baumannii 1533268; Acinetobacter baumannii 457946; Acinetobacter baumannii 607805; Acinetobacter baumannii 1170863; Acinetobacter baumannii 1413735; Acinetobacter baumannii 14216; Acinetobacter baumannii 214216; Acinetobacter bauma…	A0A1S2FL56
QNT89147.1	UPI000B6A01AA	Acinetobacter baumannii	A0A7H1PM87.1 (obsolete)
QNT87827.1	UPI0000F2F900	Acinetobacter baumannii 118362; Acinetobacter baumannii 21072; Acinetobacter baumannii MRSN 3527; Acinetobacter baumannii WM99c; Acinetobacter sp. FDAARGOS_558; Acinetobacter sp. FDAARGOS_559; Acinetobacter baumannii NIPH 615; Acinetobacter baumannii (strain AB307-0294); Acinetobacter baumannii (strain MDR-ZJ06); Acinetobacter baumannii (strain ACICU); Acinetobacter baumannii (strain AB0057); Aci…	A0A009GK27
QNT89170.1	UPI00017304AE	Acinetobacter baumannii; Acinetobacter baumannii MRSN 3527; Acinetobacter baumannii WM99c; Acinetobacter baumannii (strain AB307-0294); Acinetobacter baumannii (strain MDR-ZJ06); Acinetobacter baumannii (strain ACICU); Acinetobacter baumannii TYTH-1; Acinetobacter baumannii (strain AB0057); Acinetobacter baumannii 1499986; Acinetobacter baumannii 1297549; Acinetobacter baumannii 1159076; Acinetob…	A0A059ZNJ4
QNT89494.1	UPI0003535903	Acinetobacter baumannii NIPH 410; Acinetobacter baumannii 342950; Acinetobacter baumannii	S3TGF6
QNT87051.1	UPI00144A5E4D	Acinetobacter baumannii	A0A7H1PG91.1 (obsolete)
QNT90302.1	UPI00144A834C	Acinetobacter baumannii	A0A7H1PQJ2.1 (obsolete)
QNT89941.1	UPI0001785F33	Acinetobacter nosocomialis NIPH 386; Acinetobacter baumannii NIPH 190; Acinetobacter sp. ABNIH27; Acinetobacter nosocomialis; Acinetobacter sp. FDAARGOS_558; Acinetobacter sp. FDAARGOS_559; Acinetobacter baumannii NIPH 615; Acinetobacter baumannii EGD-HP18; Acinetobacter baumannii (strain ATCC 19606 / DSM 30007 / JCM 6841 / CCUG 19606 / CIP 70.34 / NBRC 109757 / NCIMB 12457 / NCTC 12156 / 81); Ac…	A0A0E2G8G0
QNT88509.1	UPI000165EA2C	Acinetobacter baumannii 118362; Acinetobacter baumannii (strain 1295743); Acinetobacter baumannii 625974; Acinetobacter baumannii 99063; Acinetobacter baumannii 21072; Acinetobacter baumannii 1571545; Acinetobacter baumannii NCGM 237; Acinetobacter pittii (Acinetobacter genomosp. 3); Acinetobacter baumannii NIPH 190; Acinetobacter sp. ABNIH27; Acinetobacter sp. FDAARGOS_559; Acinetobacter sp. FDA…	A0A009G524
QNT89403.1	UPI00144A96B0	Acinetobacter baumannii	A0A7H1PMZ3.1 (obsolete)
QNT87629.1	UPI00144A8038	Acinetobacter baumannii	A0A7H1PHW9.1 (obsolete)
QNT90165.1	UPI0014393A80	Acinetobacter baumannii	A0A7H1PQ55.1 (obsolete)
QNT88917.1	UPI000165E988	Acinetobacter baumannii (strain 1295743); Acinetobacter baumannii 625974; Acinetobacter baumannii; Acinetobacter baumannii NCGM 237; Acinetobacter baumannii MRSN 3527; Acinetobacter baumannii NIPH 190; Acinetobacter sp. ABNIH27; Acinetobacter baumannii WM99c; Acinetobacter pittii (Acinetobacter genomosp. 3); Acinetobacter sp. FDAARGOS_558; Acinetobacter sp. FDAARGOS_559; Acinetobacter baumannii (…	A0A009I830
QNT89998.1	UPI00144AE3D4	Acinetobacter baumannii	A0A7H1PPN8.1 (obsolete)
QNT87888.1	UPI0003A8FEDA	Acinetobacter baumannii (strain 1295743); Acinetobacter baumannii; Acinetobacter baumannii 1440422; Acinetobacter baumannii 4749; Acinetobacter baumannii PR07	A0A009HI99
QNT88828.1	UPI00144AF60D	Acinetobacter baumannii	A0A7H1PLB8.1 (obsolete)
QNT89646.1	UPI00144ABF9D	Acinetobacter baumannii	A0A7H1PNN6.1 (obsolete)
QNT89944.1	UPI000165E4B9	Acinetobacter baumannii (strain 1295743); Acinetobacter baumannii 625974; Acinetobacter baumannii; Acinetobacter baumannii MRSN 3527; Acinetobacter sp. FDAARGOS_558; Acinetobacter baumannii (strain AB307-0294); Acinetobacter baumannii (strain AB0057); Acinetobacter baumannii (strain AYE); Acinetobacter baumannii (strain ATCC 19606 / DSM 30007 / JCM 6841 / CCUG 19606 / CIP 70.34 / NBRC 109757 / NC…	A0A009IIT5
QNT87643.1	UPI00144AC0B3	Acinetobacter baumannii	A0A7H1PHY3.1 (obsolete)
QNT88654.1	UPI00144AC4EA	Acinetobacter baumannii	A0A7H1PKU4.1 (obsolete)
QNT88529.1	UPI00015A25E8	Acinetobacter baumannii 118362; Acinetobacter sp. 1295259; Acinetobacter baumannii (strain 1295743); Acinetobacter sp. 1475718; Acinetobacter sp. 809848; Acinetobacter baumannii 99063; Acinetobacter sp. 1542444; Acinetobacter sp. 826659; Acinetobacter baumannii 573719; Acinetobacter sp. 742879; Acinetobacter sp. 1564232; Acinetobacter sp. 72431; Acinetobacter baumannii 21072; Acinetobacter calcoa…	A0A009G2I8
QNT89109.1	UPI00029743DA	Acinetobacter baumannii; Acinetobacter baumannii 1035119; Acinetobacter calcoaceticus; Acinetobacter baumannii Naval-57; Acinetobacter baumannii OIFC035; Acinetobacter baumannii NIPH 1734; Acinetobacter baumannii NIPH 329; Acinetobacter baumannii NIPH 67; Acinetobacter baumannii TG00314	A0A6H3T436
QNT90113.1	UPI0001730231	Acinetobacter baumannii; Acinetobacter baumannii NCGM 237; Acinetobacter baumannii WM99c; Acinetobacter baumannii (strain MDR-ZJ06); Acinetobacter baumannii (strain ACICU); Acinetobacter baumannii TYTH-1; Acinetobacter baumannii 1294217; Acinetobacter baumannii 1462234; Acinetobacter baumannii 1043794; Acinetobacter baumannii 472237-1196; Acinetobacter baumannii 993520; Acinetobacter baumannii 14…	A0A0D8GYC9
QNT89034.1	UPI0001D31B19	Acinetobacter baumannii; Acinetobacter baumannii WM99c; Acinetobacter baumannii (strain MDR-ZJ06); Acinetobacter baumannii TYTH-1; Acinetobacter baumannii 299505; Acinetobacter baumannii 466760; Acinetobacter baumannii 1036938; Acinetobacter baumannii 1051176; Acinetobacter baumannii 1046051; Acinetobacter baumannii 1247182; Acinetobacter baumannii 29280; Acinetobacter baumannii 532413; Acinetoba…	A0A0D7RF15
QNT87148.1	UPI000165EAAC	Acinetobacter baumannii 118362; Acinetobacter baumannii (strain 1295743); Acinetobacter sp. 1475718; Acinetobacter baumannii 625974; Acinetobacter sp. 809848; Acinetobacter baumannii 99063; Acinetobacter sp. 1542444; Acinetobacter sp. 742879; Acinetobacter baumannii 573719; Acinetobacter sp. 826659; Acinetobacter sp. 72431; Acinetobacter baumannii 21072; Acinetobacter baumannii MRSN 3527; Acineto…	A0A009GUD4
QNT88857.1	UPI000173052F	Acinetobacter baumannii 99063; Acinetobacter sp. ABNIH27; Acinetobacter baumannii WM99c; Acinetobacter sp. FDAARGOS_558; Acinetobacter sp. FDAARGOS_559; Acinetobacter baumannii NIPH 615; Acinetobacter baumannii (strain MDR-ZJ06); Acinetobacter baumannii (strain ACICU); Acinetobacter baumannii TYTH-1; Acinetobacter baumannii 1499986; Acinetobacter baumannii NIPH 80; Acinetobacter baumannii NIPH 41…	A0A009T0P7
QNT90149.1	UPI000962B4B9	Acinetobacter baumannii; Acinetobacter sp. FDAARGOS_559; Acinetobacter sp. FDAARGOS_558; Acinetobacter baumannii (strain MDR-ZJ06); Acinetobacter sp. AKBS16; Acinetobacter sp. S131434; Acinetobacter sp. FDAARGOS_494; Acinetobacter sp. FDAARGOS_493; Acinetobacter sp. FDAARGOS_560; Acinetobacter baumannii (strain ATCC 17978 / CIP 53.77 / LMG 1025 / NCDC KC755 / 5377); Acinetobacter sp. AB116925; Ac…	A0A237VBZ8
QNT88981.1	UPI0001859F1A	Acinetobacter baumannii; Acinetobacter baumannii MRSN 3527; Acinetobacter baumannii (strain AB307-0294); Acinetobacter baumannii (strain AB0057); Acinetobacter baumannii 1297; Acinetobacter baumannii R1B; Acinetobacter baumannii AB5075; Acinetobacter baumannii Naval-21; Acinetobacter baumannii Canada BC1; Acinetobacter baumannii MRSN 7339; Acinetobacter baumannii MRSN 4106; Acinetobacter baumanni…	A0A0D5YDC5
QNT87923.1	UPI000165E50C	Acinetobacter baumannii 21072; Acinetobacter baumannii; Acinetobacter baumannii MRSN 3527; Acinetobacter sp. FDAARGOS_559; Acinetobacter baumannii (strain AB307-0294); Acinetobacter baumannii (strain AB0057); Acinetobacter baumannii EGD-HP18; Acinetobacter baumannii (strain AYE); Acinetobacter baumannii NIPH 80; Acinetobacter baumannii 984213; Acinetobacter baumannii 1429530; Acinetobacter bauman…	A0A062IDN4
QNT88827.1	UPI000165E548	Acinetobacter baumannii 118362; Acinetobacter baumannii (strain 1295743); Acinetobacter baumannii 625974; Acinetobacter baumannii 21072; Acinetobacter baumannii MRSN 3527; Acinetobacter baumannii NIPH 190; Acinetobacter sp. ABNIH27; Acinetobacter baumannii WM99c; Acinetobacter sp. FDAARGOS_558; Acinetobacter baumannii NIPH 615; Acinetobacter baumannii (strain AB307-0294); Acinetobacter baumannii …	A0A009GL45
QNT88853.1	UPI00144AD1CD	Acinetobacter baumannii	A0A7H1PLE3.1 (obsolete)
QNT88698.1	UPI000165ECD8	Acinetobacter baumannii 118362; Acinetobacter baumannii (strain 1295743); Acinetobacter baumannii 625974; Acinetobacter baumannii 99063; Acinetobacter baumannii NCGM 237; Acinetobacter baumannii MRSN 3527; Acinetobacter baumannii (strain AYE); Acinetobacter baumannii NIPH 190; Acinetobacter sp. ABNIH27; Acinetobacter baumannii WM99c; Acinetobacter sp. FDAARGOS_558; Acinetobacter baumannii NIPH 61…	A0A009GFG5
QNT87672.1	UPI00144AA974	Acinetobacter baumannii	A0A7H1PI12.1 (obsolete)
QNT87477.1	UPI000165EC88	Acinetobacter baumannii 625974; Acinetobacter baumannii 99063; Acinetobacter baumannii 21072; Acinetobacter baumannii MRSN 3527; Acinetobacter baumannii NIPH 190; Acinetobacter sp. ABNIH27; Acinetobacter baumannii WM99c; Acinetobacter sp. FDAARGOS_558; Acinetobacter sp. FDAARGOS_559; Acinetobacter baumannii NIPH 615; Acinetobacter baumannii (strain AB307-0294); Acinetobacter baumannii (strain MDR…	A0A009PAY8
QNT88182.1	UPI0001859C96	Acinetobacter baumannii (strain 1295743); Acinetobacter baumannii 625974; Acinetobacter baumannii MRSN 3527; Acinetobacter baumannii NIPH 190; Acinetobacter baumannii WM99c; Acinetobacter baumannii NIPH 615; Acinetobacter baumannii (strain AB307-0294); Acinetobacter baumannii TYTH-1; Acinetobacter baumannii 6014059; Acinetobacter baumannii EGD-HP18; Acinetobacter baumannii 1499986; Acinetobacter …	A0A009HSM3
QNT88656.1	UPI0002833325	Acinetobacter baumannii; Acinetobacter baumannii IS-116; Acinetobacter baumannii OIFC065; Acinetobacter baumannii AB_TG5064; Acinetobacter baumannii AB_TG2022; Acinetobacter baumannii AB_TG2023; Acinetobacter baumannii AB4A3; Acinetobacter baumannii TG2012; Acinetobacter baumannii TG22110; Acinetobacter baumannii TG22192; Acinetobacter baumannii TG22212	A0A368MV89
QNT89419.1	UPI0009387BB2	Acinetobacter sp. ABNIH27; Acinetobacter baumannii; Acinetobacter calcoaceticus/baumannii complex	A0A2S4T7Z9
QNT88744.1	UPI0001B8FE57	Acinetobacter sp. 809848; Acinetobacter sp. 1542444; Acinetobacter pittii (Acinetobacter genomosp. 3); Acinetobacter baumannii; Acinetobacter baumannii (strain ATCC 19606 / DSM 30007 / JCM 6841 / CCUG 19606 / CIP 70.34 / NBRC 109757 / NCIMB 12457 / NCTC 12156 / 81); Acinetobacter sp. 263903-2; Acinetobacter pittii ATCC 19004 = CIP 70.29; 903916; Acinetobacter baumannii MSP4-16; 1217672; Acinetoba…	A0A009RRA6
QNT88270.1	UPI000165F4D6	Acinetobacter baumannii 118362; Acinetobacter baumannii (strain 1295743); Acinetobacter baumannii 625974; Acinetobacter baumannii 99063; Acinetobacter baumannii 21072; Acinetobacter baumannii MRSN 3527; Acinetobacter baumannii NIPH 190; Acinetobacter sp. ABNIH27; Acinetobacter baumannii WM99c; Acinetobacter sp. FDAARGOS_559; Acinetobacter sp. FDAARGOS_558; Acinetobacter baumannii NIPH 615; Acinet…	A0A009H1X0
QNT88548.1	UPI00144AD1E6	Acinetobacter baumannii	A0A7H1PKI8.1 (obsolete)
QNT89820.1	UPI000165EDC5	Acinetobacter baumannii 99063; Acinetobacter baumannii 21072; Acinetobacter baumannii NCGM 237; Acinetobacter sp. ABNIH27; Acinetobacter baumannii WM99c; Acinetobacter sp. FDAARGOS_558; Acinetobacter sp. FDAARGOS_559; Acinetobacter baumannii NIPH 615; Acinetobacter baumannii (strain AB307-0294); Acinetobacter baumannii (strain MDR-ZJ06); Acinetobacter baumannii (strain ACICU); Acinetobacter bauma…	A0A009SWA9
QNT88657.1	UPI00144A515E	Acinetobacter baumannii	A0A7H1PKU7.1 (obsolete)
QNT89239.1	UPI00017303F9	Acinetobacter baumannii 21072; Acinetobacter baumannii MRSN 3527; Acinetobacter baumannii WM99c; Acinetobacter sp. FDAARGOS_558; Acinetobacter baumannii (strain AB307-0294); Acinetobacter baumannii (strain MDR-ZJ06); Acinetobacter baumannii (strain ACICU); Acinetobacter baumannii TYTH-1; Acinetobacter baumannii (strain AB0057); Acinetobacter baumannii 6014059; Acinetobacter baumannii 1499986; Aci…	A0A062IA76
QNT88715.1	UPI000165ED88	Acinetobacter baumannii (strain 1295743); Acinetobacter baumannii 625974; Acinetobacter baumannii 99063; Acinetobacter baumannii NCGM 237; Acinetobacter baumannii MRSN 3527; Acinetobacter baumannii NIPH 190; Acinetobacter sp. ABNIH27; Acinetobacter baumannii WM99c; Acinetobacter sp. FDAARGOS_558; Acinetobacter baumannii NIPH 615; Acinetobacter baumannii (strain AB307-0294); Acinetobacter baumanni…	A0A009ISB7
QNT88269.1	UPI000165E949	Acinetobacter baumannii 118362; Acinetobacter baumannii (strain 1295743); Acinetobacter baumannii 21072; Acinetobacter baumannii MRSN 3527; Acinetobacter sp. ABNIH27; Acinetobacter baumannii WM99c; Acinetobacter sp. FDAARGOS_558; Acinetobacter baumannii (strain AB307-0294); Acinetobacter baumannii (strain MDR-ZJ06); Acinetobacter baumannii (strain ACICU); Acinetobacter baumannii (strain AB0057); …	A0A009H111
QNT89778.1	UPI0001AF06A0	Acinetobacter baumannii; Acinetobacter baumannii EGD-HP18; Acinetobacter baumannii 1461963; Acinetobacter baumannii 1293320; Acinetobacter baumannii OIFC111; Acinetobacter baumannii Naval-57; Acinetobacter baumannii AA-014; Acinetobacter baumannii AB900; Acinetobacter baumannii AB405E4; Acinetobacter baumannii TG00314	A0A0N8Y4V1
QNT87673.1	UPI0004507F06	Acinetobacter baumannii LAC-4; Acinetobacter baumannii	A0A028IRF5.1 (obsolete)
QNT87928.1	UPI00015A264A	Acinetobacter baumannii 99063; Acinetobacter baumannii 21072; Acinetobacter baumannii; Acinetobacter baumannii MRSN 3527; Acinetobacter nosocomialis; Acinetobacter sp. ABNIH27; Acinetobacter baumannii WM99c; Acinetobacter sp. FDAARGOS_559; Acinetobacter baumannii NIPH 615; Acinetobacter baumannii (strain AB307-0294); Acinetobacter baumannii (strain MDR-ZJ06); Acinetobacter baumannii (strain ACICU…	A0A009SBN9
QNT89590.1	UPI000165F596	Acinetobacter baumannii 118362; Acinetobacter baumannii (strain 1295743); Acinetobacter baumannii 625974; Acinetobacter baumannii 99063; Acinetobacter sp. 826659; Acinetobacter baumannii 573719; Acinetobacter baumannii; Acinetobacter baumannii MRSN 3527; Acinetobacter baumannii NIPH 190; Acinetobacter pittii (Acinetobacter genomosp. 3); Acinetobacter sp. ABNIH27; Acinetobacter baumannii WM99c; Ac…	A0A009H1J0
QNT89573.1	UPI000450078A	Acinetobacter baumannii 1295549; Acinetobacter baumannii 277047; Acinetobacter baumannii 426863; Acinetobacter baumannii	A0A013IQR4.1 (obsolete)
QNT88374.1	UPI00144AAE1D	Acinetobacter baumannii	A0A7H1PK14.1 (obsolete)
QNT87541.1	UPI000297B52E	Acinetobacter baumannii 118362; Acinetobacter baumannii; Acinetobacter baumannii 144107; Acinetobacter baumannii 532279; Acinetobacter baumannii OIFC035; Klebsiella pneumoniae; Acinetobacter calcoaceticus; Acinetobacter baumannii AB_2007-16-25-01-7; Acinetobacter baumannii AB_2007-16-27-01; Acinetobacter baumannii AB_TG27339; Acinetobacter baumannii TG22198	A0A009GJM9
QNT89212.1	UPI00028D0744	Acinetobacter baumannii NIPH 615; Acinetobacter baumannii; Acinetobacter baumannii OIFC110; Acinetobacter baumannii NIPH 60; Acinetobacter baumannii AB_1536-8	A0A5K1MJT9
QNT87948.1	UPI000165E6B9	Acinetobacter baumannii 625974; Acinetobacter baumannii 99063; Acinetobacter baumannii 21072; Acinetobacter baumannii NCGM 237; Acinetobacter baumannii MRSN 3527; Acinetobacter baumannii NIPH 190; Acinetobacter baumannii WM99c; Acinetobacter baumannii NIPH 615; Acinetobacter baumannii (strain ACICU); Acinetobacter baumannii (strain AB0057); Acinetobacter baumannii TYTH-1; Acinetobacter baumannii …	A0A009QNH2
QNT88655.1	UPI000173043E	Acinetobacter baumannii (strain 1295743); Acinetobacter baumannii 625974; Acinetobacter baumannii NCGM 237; Acinetobacter baumannii NIPH 190; Acinetobacter baumannii WM99c; Acinetobacter sp. FDAARGOS_558; Acinetobacter sp. FDAARGOS_559; Acinetobacter baumannii NIPH 615; Acinetobacter baumannii (strain MDR-ZJ06); Acinetobacter baumannii (strain ACICU); Acinetobacter baumannii TYTH-1; Acinetobacter…	A0A009IUM8
QNT89828.1	UPI000165EDCC	Acinetobacter baumannii 118362; Acinetobacter baumannii (strain 1295743); Acinetobacter baumannii 99063; Acinetobacter baumannii; Acinetobacter baumannii 21072; Acinetobacter baumannii NCGM 237; Acinetobacter baumannii MRSN 3527; Acinetobacter baumannii NIPH 190; Acinetobacter sp. ABNIH27; Acinetobacter baumannii WM99c; Acinetobacter sp. FDAARGOS_559; Acinetobacter baumannii NIPH 615; Acinetobact…	A0A009G9A8
QNT88117.1	UPI0001B8F8FA	Acinetobacter baumannii (strain 1295743); Acinetobacter baumannii 21072; Acinetobacter baumannii; Acinetobacter baumannii NIPH 190; Acinetobacter baumannii EGD-HP18; Acinetobacter baumannii 83444; Acinetobacter baumannii (strain ATCC 19606 / DSM 30007 / JCM 6841 / CCUG 19606 / CIP 70.34 / NBRC 109757 / NCIMB 12457 / NCTC 12156 / 81); Acinetobacter baumannii NIPH 80; Acinetobacter baumannii NIPH 4…	A0A009IGT5
QNT90124.1	UPI000165E161	Acinetobacter baumannii 625974; Acinetobacter baumannii 99063; Acinetobacter baumannii 21072; Acinetobacter baumannii; Acinetobacter baumannii MRSN 3527; Acinetobacter baumannii NIPH 190; Acinetobacter sp. FDAARGOS_559; Acinetobacter sp. FDAARGOS_558; Acinetobacter baumannii NIPH 615; Acinetobacter baumannii (strain AB307-0294); Acinetobacter baumannii (strain AB0057); Acinetobacter baumannii EGD…	A0A009P919
QNT87462.1	UPI00144ABC81	Acinetobacter baumannii	A0A7H1PHF2.1 (obsolete)
QNT89675.1	UPI000165E8DB	Acinetobacter baumannii 118362; Acinetobacter baumannii (strain 1295743); Acinetobacter baumannii 625974; Acinetobacter baumannii NCGM 237; Acinetobacter baumannii MRSN 3527; Acinetobacter baumannii NIPH 190; Acinetobacter sp. ABNIH27; Acinetobacter baumannii WM99c; Acinetobacter sp. FDAARGOS_559; Acinetobacter baumannii NIPH 615; Acinetobacter baumannii (strain AB307-0294); Acinetobacter baumann…	A0A009HB08
QNT87651.1	UPI00144AE378	Acinetobacter baumannii	A0A7H1PHZ1.1 (obsolete)
QNT87771.1	UPI00144AF486	Acinetobacter baumannii	A0A7H1PIB1.1 (obsolete)
QNT89450.1	UPI0001730102	Acinetobacter baumannii 625974; Acinetobacter baumannii 21072; Acinetobacter baumannii NCGM 237; Acinetobacter baumannii; Acinetobacter baumannii NIPH 190; Acinetobacter sp. ABNIH27; Acinetobacter baumannii WM99c; Acinetobacter sp. FDAARGOS_559; Acinetobacter baumannii NIPH 615; Acinetobacter baumannii (strain MDR-ZJ06); Acinetobacter baumannii TYTH-1; Acinetobacter baumannii (strain ACICU); Acin…	A0A009PLE0
QNT86986.1	UPI0002B9DC98	Acinetobacter baumannii; Acinetobacter baumannii 1096934; Acinetobacter baumannii 831240; Acinetobacter baumannii 541915; Acinetobacter baumannii 855125; Acinetobacter baumannii ZW85-1; Acinetobacter baumannii UH5207; Acinetobacter baumannii 3909; Acinetobacter baumannii AB_2007-09-110-01-7; Acinetobacter baumannii TG02017; Acinetobacter baumannii TG22142; Acinetobacter baumannii TG22146; Acineto…	A0A3R9RJQ2
QNT88747.1	UPI0000F3007D	Acinetobacter baumannii 118362; Acinetobacter baumannii 625974; Acinetobacter baumannii 21072; Acinetobacter baumannii; Acinetobacter sp. ABNIH27; Acinetobacter sp. FDAARGOS_558; Acinetobacter baumannii (strain ACICU); Acinetobacter baumannii EGD-HP18; Acinetobacter baumannii NIPH 80; Acinetobacter baumannii 1419130; Acinetobacter baumannii 1440422; Acinetobacter baumannii 4749; Acinetobacter bau…	A0A009GT27
QNT89660.1	UPI0000F3002D	Acinetobacter baumannii 118362; Acinetobacter baumannii (strain 1295743); Acinetobacter baumannii 625974; Acinetobacter baumannii 99063; Acinetobacter sp. 25977_8; Acinetobacter sp. 25977_7; Acinetobacter sp. 25977_3; Acinetobacter sp. 25977_4; Acinetobacter sp. 25977_2; Acinetobacter sp. 25977_1; Acinetobacter sp. 25977_6; Acinetobacter sp. 25977_10; Acinetobacter baumannii 21072; Acinetobacter …	A0A009G0D7
QNT89340.1	UPI0000F30045	Acinetobacter baumannii 118362; Acinetobacter baumannii (strain 1295743); Acinetobacter baumannii 99063; Acinetobacter baumannii 21072; Acinetobacter baumannii MRSN 3527; Acinetobacter baumannii NIPH 190; Acinetobacter sp. ABNIH27; Acinetobacter baumannii WM99c; Acinetobacter sp. FDAARGOS_559; Acinetobacter baumannii (strain AB307-0294); Acinetobacter baumannii (strain MDR-ZJ06); Acinetobacter ba…	A0A009GDB7
QNT89383.1	UPI000165E560	Acinetobacter baumannii 118362; Acinetobacter baumannii (strain 1295743); Acinetobacter baumannii 625974; Acinetobacter baumannii 99063; Acinetobacter baumannii; Acinetobacter baumannii MRSN 3527; Acinetobacter baumannii NIPH 190; Acinetobacter sp. ABNIH27; Acinetobacter baumannii WM99c; Acinetobacter sp. FDAARGOS_559; Acinetobacter sp. FDAARGOS_558; Acinetobacter baumannii (strain AB307-0294); A…	A0A009GYH9
QNT89925.1	UPI00144AEABF	Acinetobacter baumannii	A0A7H1PPG5.1 (obsolete)
QNT87236.1	UPI00144A6456	Acinetobacter baumannii	A0A7H1PGS6.1 (obsolete)
QNT89265.1	UPI000297BEC8	Acinetobacter baumannii 21072; Acinetobacter baumannii; Acinetobacter baumannii NIPH 190; Acinetobacter baumannii NIPH 615; Acinetobacter baumannii NIPH 80; Acinetobacter baumannii 1440422; Acinetobacter baumannii 4749; Acinetobacter baumannii 532279; Acinetobacter baumannii Naval-82; Acinetobacter baumannii PR07; Acinetobacter baumannii NIPH 601; Acinetobacter baumannii BZICU-2; Acinetobacter ba…	A0A062IHE2
QNT88605.1	UPI000165F4E7	Acinetobacter baumannii 118362; Acinetobacter baumannii (strain 1295743); Acinetobacter baumannii 99063; Acinetobacter baumannii 1571545; Acinetobacter baumannii; Acinetobacter baumannii NIPH 190; Acinetobacter sp. FDAARGOS_558; Acinetobacter nosocomialis; Acinetobacter baumannii TYTH-1; Acinetobacter baumannii EGD-HP18; Acinetobacter baumannii (strain SDF); Acinetobacter baumannii (strain ATCC 1…	A0A009G790
QNT87081.1	UPI0000F2F9DD	Acinetobacter baumannii (strain ATCC 17978 / CIP 53.77 / LMG 1025 / NCDC KC755 / 5377); Acinetobacter baumannii (strain AYE); Acinetobacter baumannii (strain SDF); Acinetobacter baumannii (strain ACICU); Acinetobacter baumannii (strain AB307-0294); Acinetobacter baumannii (strain AB0057); Acinetobacter baumannii 118362; Acinetobacter baumannii (strain 1295743); Acinetobacter baumannii 625974; Aci…	A3M550
QNT87343.1	UPI000165E5A3	Acinetobacter baumannii 625974; Acinetobacter baumannii 99063; Acinetobacter baumannii; Acinetobacter baumannii 21072; Acinetobacter baumannii NCGM 237; Acinetobacter baumannii MRSN 3527; Acinetobacter nosocomialis; Acinetobacter pittii (Acinetobacter genomosp. 3); Acinetobacter baumannii WM99c; Acinetobacter sp. FDAARGOS_559; Acinetobacter baumannii (strain AB307-0294); Acinetobacter baumannii (…	A0A009Q071
QNT89179.1	UPI00144A4CFB	Acinetobacter baumannii	A0A7H1PMB9.1 (obsolete)
QNT87579.1	UPI00144A8ED1	Acinetobacter baumannii	A0A7H1PHR9.1 (obsolete)
QNT86950.1	UPI000173019C	Acinetobacter baumannii 21072; Acinetobacter baumannii; Acinetobacter sp. ABNIH27; Acinetobacter baumannii (strain AB0057); Acinetobacter baumannii (strain ACICU); Acinetobacter baumannii 1440422; Acinetobacter baumannii 1462234; Acinetobacter baumannii 24860_10; Acinetobacter baumannii 1146103; Acinetobacter baumannii 15827; Acinetobacter baumannii 1284800; Acinetobacter baumannii 25750_1; Acine…	A0A062I344
QNT89720.1	UPI000165EB60	Acinetobacter baumannii; Acinetobacter baumannii (strain AB0057); Acinetobacter baumannii (strain AYE); Acinetobacter baumannii (strain SDF); Acinetobacter baumannii MRSN 3405; Acinetobacter baumannii MRSN 4106; Acinetobacter baumannii MRSN 3942; Acinetobacter baumannii 6013150; Acinetobacter baumannii Canada BC-5; Acinetobacter baumannii IS-235; Acinetobacter baumannii Naval-83; Acinetobacter ba…	A0A0E1JL39
QNT87789.1	UPI00144A7DF5	Acinetobacter baumannii	A0A7H1PIC9.1 (obsolete)
QNT88554.1	UPI000172FBF5	Acinetobacter baumannii 118362; Acinetobacter baumannii (strain 1295743); Acinetobacter baumannii 625974; Acinetobacter baumannii 99063; Acinetobacter baumannii 21072; Acinetobacter baumannii MRSN 3527; Acinetobacter baumannii NIPH 190; Acinetobacter sp. ABNIH27; Acinetobacter sp. FDAARGOS_558; Acinetobacter sp. FDAARGOS_559; Acinetobacter baumannii NIPH 615; Acinetobacter baumannii (strain AB307…	A0A009GIA9
QNT88300.1	UPI000165EAF8	Acinetobacter baumannii 118362; Acinetobacter baumannii (strain 1295743); Acinetobacter baumannii 625974; Acinetobacter baumannii 99063; Acinetobacter baumannii; Acinetobacter baumannii NCGM 237; Acinetobacter baumannii MRSN 3527; Acinetobacter baumannii NIPH 190; Acinetobacter sp. ABNIH27; Acinetobacter baumannii WM99c; Acinetobacter sp. FDAARGOS_559; Acinetobacter sp. FDAARGOS_558; Acinetobacte…	A0A009H0X6
QNT89475.1	UPI00144A921B	Acinetobacter baumannii	A0A7H1PN65.1 (obsolete)
QNT89917.1	UPI00144AD89C	Acinetobacter baumannii	A0A7H1PPF7.1 (obsolete)
QNT87338.1	UPI00144A4EAB	Acinetobacter baumannii	A0A7H1PH28.1 (obsolete)
QNT89776.1	UPI000187B76E	Acinetobacter baumannii (strain SDF); Acinetobacter baumannii (strain AB307-0294); Acinetobacter baumannii 118362; Acinetobacter baumannii 625974; Acinetobacter baumannii; Acinetobacter baumannii WM99c; Acinetobacter baumannii NIPH 615; Acinetobacter baumannii (strain MDR-ZJ06); Acinetobacter baumannii TYTH-1; Acinetobacter baumannii 6014059; Acinetobacter baumannii 1035119; Acinetobacter baumann…	B0VM56
QNT88400.1	UPI0001612CAD	Acinetobacter baumannii (strain ATCC 17978 / CIP 53.77 / LMG 1025 / NCDC KC755 / 5377); Acinetobacter baumannii (strain AYE); Acinetobacter baumannii (strain SDF); Acinetobacter baumannii (strain ACICU); Acinetobacter baumannii (strain AB307-0294); Acinetobacter baumannii 118362; Acinetobacter baumannii (strain 1295743); Acinetobacter baumannii 625974; Acinetobacter baumannii 99063; Acinetobacter…	A3M143
QNT88299.1	UPI000165EAF7	Acinetobacter baumannii (strain ATCC 17978 / CIP 53.77 / LMG 1025 / NCDC KC755 / 5377); Acinetobacter baumannii (strain AYE); Acinetobacter baumannii (strain SDF); Acinetobacter baumannii (strain ACICU); Acinetobacter baumannii (strain AB307-0294); Acinetobacter baumannii (strain AB0057); Acinetobacter baumannii 118362; Acinetobacter sp. 1295259; Acinetobacter baumannii (strain 1295743); Acinetob…	A3M1F9
QNT89204.1	UPI000165EA66	Acinetobacter baumannii (strain ATCC 17978 / CIP 53.77 / LMG 1025 / NCDC KC755 / 5377); Acinetobacter baumannii (strain AYE); Acinetobacter baumannii (strain SDF); Acinetobacter baumannii (strain ACICU); Acinetobacter baumannii (strain AB307-0294); Acinetobacter baumannii (strain AB0057); Acinetobacter baumannii 118362; Acinetobacter sp. 1295259; Acinetobacter baumannii (strain 1295743); Acinetob…	A3M8A0
QNT88940.1	UPI0000F2FB7A	Acinetobacter baumannii (strain ATCC 17978 / CIP 53.77 / LMG 1025 / NCDC KC755 / 5377); Acinetobacter baumannii (strain AYE); Acinetobacter baumannii (strain SDF); Acinetobacter baumannii (strain ACICU); Acinetobacter baumannii (strain AB307-0294); Acinetobacter baumannii (strain AB0057); Acinetobacter baumannii 118362; Acinetobacter baumannii (strain 1295743); Acinetobacter baumannii 625974; Aci…	A3M965
QNT87084.1	UPI00015A2584	Acinetobacter baumannii (strain 1295743); Acinetobacter baumannii 625974; Acinetobacter baumannii 99063; Acinetobacter baumannii 21072; Acinetobacter baumannii NCGM 237; Acinetobacter baumannii MRSN 3527; Acinetobacter baumannii NIPH 190; Acinetobacter sp. ABNIH27; Acinetobacter baumannii WM99c; Acinetobacter sp. FDAARGOS_558; Acinetobacter sp. FDAARGOS_559; Acinetobacter baumannii NIPH 615; Acin…	A0A009IM83
QNT88287.1	UPI000172FEE1	Acinetobacter baumannii; Acinetobacter baumannii NCGM 237; Acinetobacter baumannii WM99c; Acinetobacter sp. FDAARGOS_559; Acinetobacter baumannii (strain MDR-ZJ06); Acinetobacter baumannii (strain ACICU); Acinetobacter baumannii TYTH-1; Acinetobacter baumannii 6014059; Acinetobacter baumannii 1499986; Acinetobacter baumannii 1202252; Acinetobacter baumannii 299505; Acinetobacter baumannii 951631;…	A0A0D7R8B4
QNT88550.1	UPI0000F2F978	Acinetobacter baumannii 118362; Acinetobacter baumannii (strain 1295743); Acinetobacter baumannii 625974; Acinetobacter baumannii 99063; Acinetobacter baumannii 21072; Acinetobacter baumannii MRSN 3527; Acinetobacter baumannii NIPH 190; Acinetobacter pittii (Acinetobacter genomosp. 3); Acinetobacter sp. ABNIH27; Acinetobacter baumannii WM99c; Acinetobacter sp. FDAARGOS_558; Acinetobacter sp. FDAA…	A0A009GIA4
QNT89067.1	UPI00144A7571	Acinetobacter baumannii	A0A7H1PM07.1 (obsolete)
QNT87548.1	UPI00026E1A4A	Acinetobacter baumannii (strain 1295743); Acinetobacter baumannii; Acinetobacter sp. FDAARGOS_559; Acinetobacter pittii (Acinetobacter genomosp. 3); Acinetobacter baumannii NIPH 615; Acinetobacter baumannii 1499986; Acinetobacter sp. OIFC021; Acinetobacter baumannii 1202252; Acinetobacter baumannii 984213; Acinetobacter baumannii 1429530; Acinetobacter baumannii 299505; Acinetobacter baumannii 95…	A0A009HSX3
QNT88585.1	UPI000165E7C4	Acinetobacter baumannii (strain ATCC 17978 / CIP 53.77 / LMG 1025 / NCDC KC755 / 5377); Acinetobacter baumannii (strain AYE); Acinetobacter baumannii (strain SDF); Acinetobacter baumannii (strain ACICU); Acinetobacter baumannii (strain AB307-0294); Acinetobacter baumannii (strain AB0057); Acinetobacter baumannii 118362; Acinetobacter baumannii (strain 1295743); Acinetobacter baumannii 625974; Aci…	A3MA88
QNT87132.1	UPI00026E173C	Acinetobacter baumannii; Acinetobacter baumannii 4749; Acinetobacter baumannii 318814; Acinetobacter baumannii WC-A-694; Klebsiella pneumoniae; Acinetobacter sp. FDAARGOS_493; Acinetobacter baumannii PR07; Acinetobacter baumannii OIFC109; Acinetobacter baumannii OIFC137; Acinetobacter baumannii IS-123; Acinetobacter baumannii Ab11111; Acinetobacter baumannii Naval-81; Acinetobacter baumannii Nava…	A0A2I8CQG2
QNT90030.1	UPI0001730039	Acinetobacter baumannii (strain ATCC 17978 / CIP 53.77 / LMG 1025 / NCDC KC755 / 5377); Acinetobacter baumannii; Acinetobacter baumannii WM99c; Acinetobacter baumannii (strain AB307-0294); Acinetobacter baumannii (strain AB0057); Acinetobacter baumannii (strain ACICU); Acinetobacter baumannii TYTH-1; Acinetobacter baumannii EGD-HP18; Acinetobacter baumannii NIPH 80; Acinetobacter baumannii 44467_…	P0DPR4
QNT88503.1	UPI00062A8AC2	Acinetobacter pittii (Acinetobacter genomosp. 3); Acinetobacter baumannii; Acinetobacter calcoaceticus/baumannii complex	A0A4S1DGC4
QNT88398.1	UPI000165E51F	Acinetobacter baumannii (strain ATCC 17978 / CIP 53.77 / LMG 1025 / NCDC KC755 / 5377); Acinetobacter baumannii (strain AYE); Acinetobacter baumannii (strain ACICU); Acinetobacter baumannii (strain AB307-0294); Acinetobacter baumannii (strain AB0057); Acinetobacter baumannii 118362; Acinetobacter baumannii (strain 1295743); Acinetobacter baumannii 625974; Acinetobacter baumannii 99063; Acinetobac…	A3M145
QNT90266.1	UPI0009BF34E1	Acinetobacter sp. ABNIH27; Acinetobacter baumannii; Acinetobacter sp. FDAARGOS_493; Acinetobacter; Acinetobacter baumannii A424; Acinetobacter sp. FDAARGOS_495	A0A2S4T9J7
QNT87968.1	UPI0001785DB5	Acinetobacter baumannii 625974; Acinetobacter baumannii; Acinetobacter baumannii MRSN 3527; Acinetobacter sp. FDAARGOS_559; Acinetobacter baumannii NIPH 615; Acinetobacter baumannii (strain AB307-0294); Acinetobacter baumannii (strain AB0057); Acinetobacter baumannii 984213; Acinetobacter baumannii 1202252; Acinetobacter baumannii 1267820; Acinetobacter baumannii 1429530; Acinetobacter baumannii …	A0A009QFB7
QNT87208.1	UPI0004452BC8	Acinetobacter baumannii 532279; Acinetobacter baumannii	A0A010L006.1 (obsolete)
QNT88849.1	UPI0002818791	Acinetobacter sp. AKBS16; Acinetobacter baumannii; Acinetobacter baumannii Ab33333; Acinetobacter	A0A2K2YGL5.1 (obsolete)
QNT87469.1	UPI0000F2F918	Acinetobacter baumannii 118362; Acinetobacter baumannii (strain 1295743); Acinetobacter baumannii 625974; Acinetobacter baumannii 99063; Acinetobacter baumannii 21072; Acinetobacter baumannii MRSN 3527; Acinetobacter baumannii NIPH 190; Acinetobacter sp. ABNIH27; Acinetobacter baumannii WM99c; Acinetobacter sp. FDAARGOS_558; Acinetobacter sp. FDAARGOS_559; Acinetobacter baumannii NIPH 615; Acinet…	A0A009GVG1
QNT87295.1	UPI00144A64AC	Acinetobacter baumannii	A0A7H1PGY5.1 (obsolete)
QNT89723.1	UPI000165EB64	Acinetobacter baumannii; Acinetobacter baumannii NCGM 237; Acinetobacter sp. ABNIH27; Acinetobacter baumannii WM99c; Acinetobacter sp. FDAARGOS_559; Acinetobacter baumannii (strain AB307-0294); Acinetobacter baumannii (strain MDR-ZJ06); Acinetobacter baumannii (strain ACICU); Acinetobacter baumannii (strain AB0057); Acinetobacter baumannii TYTH-1; Acinetobacter baumannii (strain AYE); Acinetobact…	A0A086HZ30
QNT87582.1	UPI00144A77F2	Acinetobacter baumannii	A0A7H1PHS2.1 (obsolete)
QNT87470.1	UPI000165EC81	Acinetobacter baumannii; Acinetobacter baumannii (strain AB307-0294); Acinetobacter baumannii (strain AB0057); Acinetobacter baumannii (strain AYE); Acinetobacter baumannii 1461963; Acinetobacter baumannii 1043794; Acinetobacter baumannii 972082; Acinetobacter baumannii 1293320; Acinetobacter baumannii 655378; Acinetobacter baumannii R1B; Acinetobacter baumannii AB5075; Acinetobacter baumannii Ca…	A0A0D5YKD6
QNT90102.1	UPI00144AEE8E	Acinetobacter baumannii	A0A7H1PPZ2.1 (obsolete)
QNT88298.1	UPI000165EAF6	Acinetobacter baumannii (strain ATCC 17978 / CIP 53.77 / LMG 1025 / NCDC KC755 / 5377); Acinetobacter baumannii (strain AYE); Acinetobacter baumannii (strain AB307-0294); Acinetobacter baumannii 118362; Acinetobacter baumannii (strain 1295743); Acinetobacter baumannii 625974; Acinetobacter baumannii 99063; Acinetobacter baumannii 21072; Acinetobacter baumannii NCGM 237; Acinetobacter baumannii MR…	A3M1G0
QNT88899.1	UPI0000F2FC40	Acinetobacter baumannii 118362; Acinetobacter baumannii (strain 1295743); Acinetobacter baumannii 625974; Acinetobacter baumannii MRSN 3527; Acinetobacter baumannii NIPH 190; Acinetobacter sp. FDAARGOS_559; Acinetobacter sp. FDAARGOS_558; Acinetobacter baumannii (strain AB307-0294); Acinetobacter baumannii EGD-HP18; Acinetobacter baumannii 83444; Acinetobacter baumannii (strain ATCC 19606 / DSM 3…	A0A009GNU9
QNT88337.1	UPI000165ECBB	Acinetobacter baumannii 118362; Acinetobacter baumannii (strain 1295743); Acinetobacter baumannii 625974; Acinetobacter baumannii 99063; Acinetobacter sp. 25977_7; Acinetobacter sp. 25977_8; Acinetobacter sp. 25977_6; Acinetobacter sp. 25977_2; Acinetobacter sp. 25977_4; Acinetobacter sp. 25977_1; Acinetobacter sp. 25977_3; Acinetobacter baumannii 21072; Acinetobacter sp. 796380-1375; Acinetobact…	A0A009H529
QNT89161.1	UPI000165E7EE	Acinetobacter baumannii 118362; Acinetobacter baumannii (strain 1295743); Acinetobacter baumannii 99063; Acinetobacter baumannii 21072; Acinetobacter baumannii MRSN 3527; Acinetobacter baumannii NIPH 190; Acinetobacter sp. ABNIH27; Acinetobacter baumannii WM99c; Acinetobacter sp. FDAARGOS_559; Acinetobacter sp. FDAARGOS_558; Acinetobacter baumannii NIPH 615; Acinetobacter baumannii (strain AB307-…	A0A009G090
QNT89258.1	UPI000165F588	Acinetobacter baumannii (strain SDF); Acinetobacter baumannii (strain ACICU); Acinetobacter baumannii 118362; Acinetobacter baumannii (strain 1295743); Acinetobacter baumannii 625974; Acinetobacter baumannii 99063; Acinetobacter baumannii 21072; Acinetobacter baumannii NCGM 237; Acinetobacter baumannii NIPH 190; Acinetobacter sp. ABNIH27; Acinetobacter baumannii WM99c; Acinetobacter sp. FDAARGOS_…	B0VSN6
QNT90264.1	UPI000A33AF6C	Acinetobacter baumannii	A0A2S5BYM7.1 (obsolete)
QNT87073.1	UPI00034890AA	Acinetobacter baumannii; Acinetobacter baumannii AB4A3	A0A6H3EJP1
QNT87739.1	UPI000172FC4E	Acinetobacter baumannii; Acinetobacter baumannii NCGM 237; Acinetobacter baumannii WM99c; Acinetobacter sp. FDAARGOS_558; Acinetobacter baumannii (strain MDR-ZJ06); Acinetobacter baumannii (strain ACICU); Acinetobacter baumannii TYTH-1; Acinetobacter baumannii 6014059; Acinetobacter baumannii 1159076; Acinetobacter baumannii 1294217; Acinetobacter baumannii 1397084; Acinetobacter baumannii 140675…	A0A059ZH99
QNT89623.1	UPI00144A8F97	Acinetobacter baumannii	A0A7H1PNL3.1 (obsolete)
QNT87199.1	UPI000173025C	Acinetobacter baumannii 118362; Acinetobacter baumannii 625974; Acinetobacter baumannii 99063; Acinetobacter baumannii NIPH 190; Acinetobacter baumannii WM99c; Acinetobacter baumannii NIPH 615; Acinetobacter baumannii (strain MDR-ZJ06); Acinetobacter baumannii (strain ACICU); Acinetobacter baumannii TYTH-1; Acinetobacter baumannii 1499986; Acinetobacter baumannii; Acinetobacter baumannii 1297549;…	A0A009HCM2
QNT88847.1	UPI00144AD083	Acinetobacter baumannii	A0A7H1PLD7.1 (obsolete)
QNT88848.1	UPI0000F2FE14	Acinetobacter baumannii (strain ATCC 17978 / CIP 53.77 / LMG 1025 / NCDC KC755 / 5377); Acinetobacter baumannii (strain AYE); Acinetobacter baumannii (strain SDF); Acinetobacter baumannii (strain ACICU); Acinetobacter baumannii (strain AB307-0294); Acinetobacter baumannii (strain AB0057); Acinetobacter baumannii 118362; Acinetobacter baumannii (strain 1295743); Acinetobacter baumannii 625974; Aci…	A3M9G4
QNT87303.1	UPI0001B8F792	Acinetobacter sp. FDAARGOS_558; Acinetobacter baumannii; Acinetobacter baumannii (strain ATCC 19606 / DSM 30007 / JCM 6841 / CCUG 19606 / CIP 70.34 / NBRC 109757 / NCIMB 12457 / NCTC 12156 / 81); Acinetobacter baumannii 1202252; Acinetobacter baumannii 1040094; Acinetobacter baumannii 1032241; Acinetobacter baumannii 1075025; Acinetobacter baumannii 29280; Acinetobacter baumannii 562700; Acinetob…	A0A427R4J5
QNT87816.1	UPI00000BA5BD	Acinetobacter baumannii 118362; Acinetobacter baumannii (strain 1295743); Acinetobacter baumannii 625974; Acinetobacter baumannii 99063; Acinetobacter baumannii 21072; Acinetobacter baumannii MRSN 3527; Acinetobacter baumannii NIPH 190; Acinetobacter sp. ABNIH27; Acinetobacter baumannii WM99c; Acinetobacter sp. FDAARGOS_558; Acinetobacter sp. FDAARGOS_559; Acinetobacter baumannii NIPH 615; Acinet…	A0A009GK30
QNT88937.1	UPI000165EA5B	Acinetobacter baumannii (strain ATCC 17978 / CIP 53.77 / LMG 1025 / NCDC KC755 / 5377); Acinetobacter baumannii (strain AYE); Acinetobacter baumannii (strain AB307-0294); Acinetobacter baumannii (strain AB0057); Acinetobacter baumannii 118362; Acinetobacter baumannii (strain 1295743); Acinetobacter baumannii 625974; Acinetobacter baumannii 99063; Acinetobacter baumannii 21072; Acinetobacter bauma…	A3M968
QNT89637.1	UPI00144ABA52	Acinetobacter baumannii	A0A7H1PNM7.1 (obsolete)
QNT88939.1	UPI0000F2FB7B	Acinetobacter baumannii (strain ATCC 17978 / CIP 53.77 / LMG 1025 / NCDC KC755 / 5377); Acinetobacter baumannii (strain AYE); Acinetobacter baumannii (strain SDF); Acinetobacter baumannii (strain ACICU); Acinetobacter baumannii (strain AB307-0294); Acinetobacter baumannii (strain AB0057); Acinetobacter baumannii 118362; Acinetobacter sp. 1295259; Acinetobacter baumannii (strain 1295743); Acinetob…	A3M966
QNT87431.1	UPI0001B8F941	Acinetobacter baumannii (strain 1295743); Acinetobacter baumannii 625974; Acinetobacter baumannii 99063; Acinetobacter baumannii; Acinetobacter sp. ABNIH27; Acinetobacter sp. FDAARGOS_558; Acinetobacter baumannii (strain MDR-ZJ06); Acinetobacter baumannii 6014059; Acinetobacter baumannii (strain ATCC 19606 / DSM 30007 / JCM 6841 / CCUG 19606 / CIP 70.34 / NBRC 109757 / NCIMB 12457 / NCTC 12156 / …	A0A009HYE1
QNT89689.1	UPI00144AD589	Acinetobacter baumannii	A0A7H1PNS9.1 (obsolete)
QNT87133.1	UPI000288F4DB	Acinetobacter baumannii (strain 1295743); Acinetobacter baumannii 625974; Acinetobacter baumannii 99063; Acinetobacter baumannii; Acinetobacter baumannii NIPH 410; Acinetobacter baumannii 299505; Acinetobacter baumannii 4749; Acinetobacter baumannii 532279; Acinetobacter baumannii 1062314; Acinetobacter baumannii 1412924; Acinetobacter baumannii 318814; Klebsiella pneumoniae; Acinetobacter bauman…	A0A009IKK0
QNT87549.1	UPI000928E5B5	Acinetobacter baumannii	A0A1L9XB72.1 (obsolete)
QNT87796.1	UPI000DE78ABB	Acinetobacter baumannii	A0A335F8W5
QNT88944.1	UPI0001568097	Acinetobacter baumannii (strain ATCC 17978 / CIP 53.77 / LMG 1025 / NCDC KC755 / 5377); Acinetobacter baumannii (strain AYE); Acinetobacter baumannii (strain SDF); Acinetobacter baumannii (strain AB307-0294); Acinetobacter baumannii (strain AB0057); Acinetobacter baumannii 118362; Acinetobacter sp. 1295259; Acinetobacter baumannii (strain 1295743); Acinetobacter sp. 1475718; Acinetobacter baumann…	A3M960
QNT89564.1	UPI000165E1FD	Acinetobacter baumannii NCGM 237; Acinetobacter baumannii MRSN 3527; Acinetobacter baumannii NIPH 190; Acinetobacter baumannii WM99c; Acinetobacter sp. FDAARGOS_558; Acinetobacter baumannii (strain AB307-0294); Acinetobacter baumannii (strain MDR-ZJ06); Acinetobacter baumannii (strain AB0057); Acinetobacter baumannii TYTH-1; Acinetobacter baumannii (strain ACICU); Acinetobacter baumannii 6014059;…	A0A0E1PPD8
QNT87755.1	UPI0003DF3286	Acinetobacter baumannii 625974; Acinetobacter baumannii 1096934; Acinetobacter baumannii 831240; Acinetobacter baumannii 855125; Acinetobacter baumannii; Acinetobacter baumannii UH5207; Acinetobacter baumannii TG22142; Acinetobacter baumannii TG22146; Acinetobacter baumannii TG22150	A0A009QQM5
QNT90160.1	UPI0001FFC447	Acinetobacter baumannii; Acinetobacter baumannii DU202; Acinetobacter baumannii Naval-2; Acinetobacter baumannii (strain TCDC-AB0715); Acinetobacter baumannii AB210; Acinetobacter baumannii OIFC109; Acinetobacter baumannii OIFC137; Acinetobacter baumannii OIFC143; Acinetobacter baumannii BJAB0868; Acinetobacter; Acinetobacter baumannii TYTH-1; Acinetobacter baumannii AB5711; Acinetobacter baumann…	A0A7D6WCA8
QNT88938.1	UPI000165EA5C	Acinetobacter baumannii (strain AYE); Acinetobacter baumannii (strain SDF); Acinetobacter baumannii (strain ACICU); Acinetobacter baumannii (strain AB307-0294); Acinetobacter baumannii (strain AB0057); Acinetobacter baumannii 118362; Acinetobacter sp. 1295259; Acinetobacter baumannii (strain 1295743); Acinetobacter sp. 1475718; Acinetobacter baumannii 625974; Acinetobacter sp. 809848; Acinetobact…	B0V6W2
QNT90077.1	UPI00144A5CFA	Acinetobacter baumannii	A0A7H1PPW7.1 (obsolete)
QNT90050.1	UPI00144AE62A	Acinetobacter baumannii	A0A7H1PPU0.1 (obsolete)
QNT89539.1	UPI0000F2F960	Acinetobacter baumannii (strain ATCC 17978 / CIP 53.77 / LMG 1025 / NCDC KC755 / 5377); Acinetobacter baumannii (strain AYE); Acinetobacter baumannii (strain SDF); Acinetobacter baumannii (strain ACICU); Acinetobacter baumannii (strain AB307-0294); Acinetobacter baumannii (strain AB0057); Acinetobacter baumannii 118362; Acinetobacter baumannii (strain 1295743); Acinetobacter baumannii 625974; Aci…	A3M750
QNT88931.1	UPI0000F2FB83	Acinetobacter baumannii (strain ATCC 17978 / CIP 53.77 / LMG 1025 / NCDC KC755 / 5377); Acinetobacter baumannii (strain AYE); Acinetobacter baumannii (strain ACICU); Acinetobacter baumannii (strain AB307-0294); Acinetobacter baumannii (strain AB0057); Acinetobacter baumannii 348935; Acinetobacter sp. 1295259; Acinetobacter baumannii 118362; Acinetobacter baumannii (strain 1295743); Acinetobacter …	A3M974
QNT88454.1	UPI000165E7AB	Acinetobacter baumannii 118362; Acinetobacter baumannii (strain 1295743); Acinetobacter baumannii 625974; Acinetobacter sp. 1542444; Acinetobacter sp. 25977_8; Acinetobacter sp. 25977_4; Acinetobacter sp. 25977_2; Acinetobacter sp. 25977_6; Acinetobacter sp. 25977_10; Acinetobacter sp. 25977_7; Acinetobacter sp. 25977_1; Acinetobacter sp. 25977_3; Acinetobacter baumannii 21072; Acinetobacter baum…	A0A009H0V4
QNT87756.1	UPI000165EAD9	Acinetobacter baumannii 99063; Acinetobacter baumannii; Acinetobacter baumannii MRSN 3527; Acinetobacter baumannii (strain AB307-0294); Acinetobacter baumannii (strain AB0057); Acinetobacter baumannii (strain AYE); Acinetobacter baumannii 1096934; Acinetobacter baumannii 1546444; Acinetobacter baumannii 532279; Acinetobacter baumannii 144107; Acinetobacter baumannii 831240; Acinetobacter baumanni…	A0A009SZ76
QNT89814.1	UPI0001730004	Acinetobacter baumannii 99063; Acinetobacter baumannii; Acinetobacter sp. ABNIH27; Acinetobacter sp. FDAARGOS_559; Acinetobacter sp. FDAARGOS_558; Acinetobacter baumannii (strain MDR-ZJ06); Acinetobacter baumannii (strain ACICU); Acinetobacter baumannii 984213; Acinetobacter baumannii 1035119; Acinetobacter baumannii 1159076; Acinetobacter baumannii 1267820; Acinetobacter baumannii 1294217; Acine…	A0A009SUR4
QNT88933.1	UPI000165EA58	Acinetobacter baumannii (strain ATCC 17978 / CIP 53.77 / LMG 1025 / NCDC KC755 / 5377); Acinetobacter baumannii (strain AYE); Acinetobacter baumannii (strain SDF); Acinetobacter baumannii (strain AB307-0294); Acinetobacter baumannii (strain AB0057); Acinetobacter baumannii 118362; Acinetobacter baumannii (strain 1295743); Acinetobacter baumannii 625974; Acinetobacter baumannii 99063; Acinetobacte…	A3M972
QNT87072.1	UPI000165E67C	Acinetobacter baumannii (strain ATCC 17978 / CIP 53.77 / LMG 1025 / NCDC KC755 / 5377); Acinetobacter baumannii (strain AYE); Acinetobacter baumannii (strain ACICU); Acinetobacter baumannii (strain AB307-0294); Acinetobacter baumannii (strain AB0057); Acinetobacter baumannii 118362; Acinetobacter baumannii (strain 1295743); Acinetobacter baumannii 625974; Acinetobacter baumannii 99063; Acinetobac…	A3M562
QNT87340.1	UPI0001B8F81A	Acinetobacter baumannii (strain 1295743); Acinetobacter pittii (Acinetobacter genomosp. 3); Acinetobacter baumannii; Acinetobacter baumannii EGD-HP18; Acinetobacter baumannii (strain ATCC 19606 / DSM 30007 / JCM 6841 / CCUG 19606 / CIP 70.34 / NBRC 109757 / NCIMB 12457 / NCTC 12156 / 81); Acinetobacter baumannii 1096934; Acinetobacter baumannii 1546444; Acinetobacter baumannii 831240; Acinetobact…	A0A009I6V4
QNT87685.1	UPI0002CDB29C	Acinetobacter baumannii 299505; Acinetobacter baumannii; Acinetobacter sp. AKBS16; Acinetobacter baumannii NIPH 1734; Acinetobacter baumannii NIPH 67; Acinetobacter	A0A009MWN2.1 (obsolete)
QNT90076.1	UPI00026E15AE	Acinetobacter baumannii; Acinetobacter sp. FDAARGOS_559; Acinetobacter baumannii NIPH 615; Acinetobacter baumannii 984213; Acinetobacter baumannii 1297; Acinetobacter baumannii 121738; Acinetobacter baumannii 1412924; Acinetobacter baumannii 318814; Klebsiella pneumoniae; Acinetobacter baumannii OIFC143; Acinetobacter baumannii Naval-18; Acinetobacter baumannii CI86; Acinetobacter baumannii CI79;…	A0A0G4QRL5
QNT87738.1	UPI000165E9F3	Acinetobacter baumannii (strain ATCC 17978 / CIP 53.77 / LMG 1025 / NCDC KC755 / 5377); Acinetobacter baumannii (strain AYE); Acinetobacter baumannii (strain ACICU); Acinetobacter baumannii (strain AB307-0294); Acinetobacter baumannii (strain AB0057); Acinetobacter baumannii 118362; Acinetobacter baumannii (strain 1295743); Acinetobacter baumannii 625974; Acinetobacter baumannii 99063; Acinetobac…	A3M3B7
QNT88625.1	UPI0001AF1215	Acinetobacter baumannii 118362; Acinetobacter baumannii (strain 1295743); Acinetobacter baumannii 21072; Acinetobacter sp. ABNIH27; Acinetobacter baumannii WM99c; Acinetobacter sp. FDAARGOS_558; Acinetobacter sp. FDAARGOS_559; Acinetobacter baumannii NIPH 615; Acinetobacter baumannii (strain MDR-ZJ06); Acinetobacter baumannii 6014059; Acinetobacter baumannii EGD-HP18; Acinetobacter baumannii (str…	A0A009G7A0
QNT88472.1	UPI000165E87A	Acinetobacter baumannii 118362; Acinetobacter baumannii (strain 1295743); Acinetobacter sp. 25977_7; Acinetobacter sp. 25977_3; Acinetobacter sp. 25977_2; Acinetobacter sp. 25977_1; Acinetobacter sp. 25977_4; Acinetobacter sp. 25977_10; Acinetobacter sp. 1564232; Acinetobacter baumannii; Acinetobacter baumannii 21072; Acinetobacter sp. 796380-1375; Acinetobacter baumannii 25977_9; Acinetobacter b…	A0A009H4T2
QNT88995.1	UPI000165ECE2	Acinetobacter baumannii 118362; Acinetobacter baumannii (strain 1295743); Acinetobacter baumannii 625974; Acinetobacter baumannii 99063; Acinetobacter baumannii 21072; Acinetobacter baumannii NCGM 237; Acinetobacter baumannii MRSN 3527; Acinetobacter baumannii (strain AYE); Acinetobacter baumannii NIPH 190; Acinetobacter sp. ABNIH27; Acinetobacter baumannii WM99c; Acinetobacter sp. FDAARGOS_558; …	A0A009G209
QNT89538.1	UPI000165EDC0	Acinetobacter baumannii 118362; Acinetobacter baumannii (strain 1295743); Acinetobacter baumannii 625974; Acinetobacter baumannii 99063; Acinetobacter sp. 25977_8; Acinetobacter sp. 25977_7; Acinetobacter sp. 25977_4; Acinetobacter sp. 25977_3; Acinetobacter sp. 25977_6; Acinetobacter sp. 25977_2; Acinetobacter sp. 25977_10; Acinetobacter sp. 25977_1; Acinetobacter baumannii 21072; Acinetobacter …	A0A009G819
QNT87503.1	UPI000278957D	Acinetobacter baumannii; Acinetobacter sp. ABNIH27; Acinetobacter sp. FDAARGOS_558; Acinetobacter baumannii NIPH 80; Acinetobacter baumannii NIPH 410; Acinetobacter baumannii 781407; Acinetobacter baumannii 1525283; Acinetobacter baumannii 541915; Klebsiella pneumoniae; Acinetobacter baumannii OIFC032; Acinetobacter baumannii WC-692; Acinetobacter baumannii Naval-72; Acinetobacter baumannii OIFC1…	A0A0E1FJG7
QNT88942.1	UPI0000F2FB78	Acinetobacter baumannii (strain ATCC 17978 / CIP 53.77 / LMG 1025 / NCDC KC755 / 5377); Acinetobacter baumannii (strain AYE); Acinetobacter baumannii (strain SDF); Acinetobacter baumannii (strain ACICU); Acinetobacter baumannii (strain AB307-0294); Acinetobacter baumannii (strain AB0057); Acinetobacter baumannii 118362; Acinetobacter sp. 1295259; Acinetobacter baumannii 146457; Acinetobacter baum…	A3M962
QNT89162.1	UPI0001AF2345	Acinetobacter baumannii (strain 1295743); Acinetobacter baumannii MRSN 3527; Acinetobacter baumannii; Acinetobacter baumannii 1035119; Acinetobacter baumannii 1202252; Acinetobacter baumannii 1397084; Acinetobacter baumannii 1406750; Acinetobacter baumannii 1465485; Acinetobacter baumannii 1461963; Acinetobacter baumannii 1032241; Acinetobacter baumannii 1040094; Acinetobacter baumannii 1075025; …	A0A009HXN5
QNT87857.1	UPI000165E259	Acinetobacter baumannii (strain ATCC 19606 / DSM 30007 / JCM 6841 / CCUG 19606 / CIP 70.34 / NBRC 109757 / NCIMB 12457 / NCTC 12156 / 81); Acinetobacter baumannii; Acinetobacter baumannii NCGM 237; Acinetobacter baumannii MRSN 3527; Acinetobacter sp. FDAARGOS_558; Acinetobacter sp. FDAARGOS_559; Acinetobacter baumannii (strain MDR-ZJ06); Acinetobacter baumannii 6014059; Acinetobacter baumannii 14…	D0C9N4
QNT88296.1	UPI00144A92FF	Acinetobacter baumannii	A0A7H1PJT6.1 (obsolete)
QNT88936.1	UPI000165EA5A	Acinetobacter baumannii (strain ATCC 17978 / CIP 53.77 / LMG 1025 / NCDC KC755 / 5377); Acinetobacter baumannii (strain AYE); Acinetobacter baumannii (strain AB307-0294); Acinetobacter baumannii (strain AB0057); Acinetobacter baumannii 118362; Acinetobacter baumannii (strain 1295743); Acinetobacter baumannii 625974; Acinetobacter baumannii 99063; Acinetobacter baumannii; Acinetobacter baumannii 2…	A3M969
QNT87157.1	UPI0002B9AF19	Acinetobacter baumannii EGD-HP18; Acinetobacter baumannii 1297; Acinetobacter baumannii 318814; Acinetobacter baumannii; Acinetobacter sp. AKBS16; Acinetobacter baumannii UH5107; Acinetobacter; Acinetobacter baumannii AB_TG2030; Acinetobacter baumannii AB_TG2031; Acinetobacter baumannii AB_TG2032; Acinetobacter baumannii AB_TG2028; Acinetobacter baumannii TG00314; Acinetobacter baumannii TG07725;…	A0A829KBS3
QNT88941.1	UPI00003B7D20	!!! TO LONG IT DOES NOT FIT IN EXCELL, NOT REPRESENTABLE IN EXCELL !!!	A3M963
QNT87574.1	UPI00144AD74C	Acinetobacter baumannii	A0A7H1PHR4.1 (obsolete)
QNT88582.1	UPI00017304FC	Acinetobacter baumannii; Acinetobacter baumannii NCGM 237; Acinetobacter sp. ABNIH27; Acinetobacter baumannii WM99c; Acinetobacter sp. FDAARGOS_558; Acinetobacter baumannii (strain MDR-ZJ06); Acinetobacter baumannii (strain ACICU); Acinetobacter baumannii NIPH 410; Acinetobacter baumannii 1247182; Acinetobacter baumannii 532413; Acinetobacter baumannii 1552865; Acinetobacter baumannii 1207552; Ac…	A0A081GUF4
QNT88624.1	UPI001559A623	Acinetobacter baumannii	A0A7H1PKR4.1 (obsolete)
QNT88945.1	UPI00015888B8	Acinetobacter baumannii (strain ATCC 17978 / CIP 53.77 / LMG 1025 / NCDC KC755 / 5377); Acinetobacter baumannii (strain AYE); Acinetobacter baumannii (strain SDF); Acinetobacter baumannii (strain ACICU); Acinetobacter baumannii (strain AB307-0294); Acinetobacter baumannii (strain AB0057); Acinetobacter baumannii 118362; Acinetobacter baumannii (strain 1295743); Acinetobacter baumannii 625974; Aci…	A3M959
QNT87759.1	UPI0001785D20	Acinetobacter baumannii 625974; Acinetobacter baumannii; Acinetobacter baumannii EGD-HP18; Acinetobacter baumannii 1419130; Acinetobacter baumannii 1461963; Acinetobacter baumannii 466760; Acinetobacter baumannii 1297; Acinetobacter baumannii 1096934; Acinetobacter baumannii 50595; Acinetobacter baumannii 1417041; Acinetobacter baumannii 831240; Acinetobacter baumannii 1412924; Acinetobacter baum…	A0A009PKT3
QNT88943.1	UPI00003B7D1E	!!! TO LONG IT DOES NOT FIT IN EXCELL, NOT REPRESENTABLE IN EXCELL !!!	A3M961
QNT89678.1	UPI0000F2FF91	Acinetobacter baumannii (strain ATCC 17978 / CIP 53.77 / LMG 1025 / NCDC KC755 / 5377); Acinetobacter baumannii (strain AYE); Acinetobacter baumannii (strain ACICU); Acinetobacter baumannii (strain AB307-0294); Acinetobacter baumannii (strain AB0057); Acinetobacter sp. 1295259; Acinetobacter baumannii 118362; Acinetobacter baumannii (strain 1295743); Acinetobacter sp. 1475718; Acinetobacter bauma…	A3M6Q6
QNT89918.1	UPI00144AAE06	Acinetobacter baumannii	A0A7H1PPF8.1 (obsolete)
QNT87317.1	UPI00144A9EB8	Acinetobacter baumannii	A0A7H1PH07.1 (obsolete)
QNT88946.1	UPI000165EA5D	Acinetobacter baumannii (strain ATCC 17978 / CIP 53.77 / LMG 1025 / NCDC KC755 / 5377); Acinetobacter baumannii (strain AYE); Acinetobacter baumannii (strain SDF); Acinetobacter baumannii (strain AB307-0294); Acinetobacter baumannii 118362; Acinetobacter baumannii (strain 1295743); Acinetobacter baumannii 625974; Acinetobacter baumannii 99063; Acinetobacter baumannii 21072; Acinetobacter baumanni…	A3M958
QNT87339.1	UPI0002832447	Acinetobacter baumannii (strain 1295743); Acinetobacter pittii (Acinetobacter genomosp. 3); Acinetobacter baumannii; Acinetobacter baumannii 342950; Acinetobacter baumannii 4749; Acinetobacter baumannii 1297; Acinetobacter baumannii 532279; Acinetobacter baumannii 1295549; Acinetobacter baumannii 277047; Acinetobacter baumannii 426863; Acinetobacter baumannii 1598530; Acinetobacter baumannii OIFC…	A0A009HT52
QNT88553.1	UPI0000F2F97C	Acinetobacter baumannii (strain ATCC 17978 / CIP 53.77 / LMG 1025 / NCDC KC755 / 5377); Acinetobacter baumannii (strain AYE); Acinetobacter baumannii (strain ACICU); Acinetobacter baumannii (strain AB307-0294); Acinetobacter baumannii (strain AB0057); Acinetobacter baumannii 118362; Acinetobacter baumannii (strain 1295743); Acinetobacter baumannii 625974; Acinetobacter baumannii 99063; Acinetobac…	A3M8Z1
QNT90073.1	UPI0004450D7E	Acinetobacter baumannii 318814; Acinetobacter baumannii	A0A011HUB6.1 (obsolete)
QNT87344.1	UPI000283277D	Acinetobacter sp. 1542444; Acinetobacter baumannii; Acinetobacter baumannii WC-692; Acinetobacter baumannii OIFC0162; Acinetobacter baumannii OIFC110; Acinetobacter baumannii WC-348; Acinetobacter baumannii OIFC047; Acinetobacter calcoaceticus/baumannii complex; Acinetobacter baumannii AB_1650-8; Acinetobacter baumannii AB_1649-8	A0A010J1R5
QNT89576.1	UPI00027895E5	Acinetobacter baumannii 118362; Acinetobacter baumannii NIPH 190; Acinetobacter sp. ABNIH27; Acinetobacter baumannii; Acinetobacter baumannii 1297549; Acinetobacter baumannii 466760; Acinetobacter baumannii 342950; Acinetobacter baumannii 4749; Acinetobacter baumannii 1043794; Acinetobacter baumannii 781407; Acinetobacter baumannii 972082; Acinetobacter baumannii 50595; Acinetobacter baumannii 11…	A0A009H1K2
QNT88932.1	UPI000165EA57	Acinetobacter baumannii (strain ATCC 17978 / CIP 53.77 / LMG 1025 / NCDC KC755 / 5377); Acinetobacter baumannii (strain AYE); Acinetobacter baumannii (strain SDF); Acinetobacter baumannii (strain ACICU); Acinetobacter baumannii (strain AB307-0294); Acinetobacter baumannii (strain AB0057); Acinetobacter baumannii 118362; Acinetobacter baumannii (strain 1295743); Acinetobacter baumannii 625974; Aci…	A3M973
QNT88934.1	UPI000165EA59	Acinetobacter baumannii (strain ATCC 17978 / CIP 53.77 / LMG 1025 / NCDC KC755 / 5377); Acinetobacter baumannii (strain AYE); Acinetobacter baumannii (strain ACICU); Acinetobacter baumannii (strain AB307-0294); Acinetobacter baumannii (strain AB0057); Acinetobacter baumannii 118362; Acinetobacter baumannii (strain 1295743); Acinetobacter baumannii 625974; Acinetobacter baumannii 99063; Acinetobac…	A3M971
QNT88935.1	UPI00015CE7C9	Acinetobacter baumannii (strain ATCC 17978 / CIP 53.77 / LMG 1025 / NCDC KC755 / 5377); Acinetobacter baumannii (strain AYE); Acinetobacter baumannii (strain SDF); Acinetobacter baumannii (strain AB307-0294); Acinetobacter baumannii (strain AB0057); Acinetobacter baumannii 118362; Acinetobacter baumannii (strain 1295743); Acinetobacter baumannii 625974; Acinetobacter baumannii 99063; Acinetobacte…	A3M970
QNT90199.1	UPI000DEEC235	Acinetobacter baumannii; Acinetobacter baumannii (strain ATCC 17978 / CIP 53.77 / LMG 1025 / NCDC KC755 / 5377)	A0A6B2QGU9
QNT87761.1	UPI000165EADD	Acinetobacter baumannii NCGM 237; Acinetobacter baumannii MRSN 3527; Acinetobacter nosocomialis; Acinetobacter baumannii NIPH 190; Acinetobacter sp. ABNIH27; Acinetobacter baumannii WM99c; Acinetobacter sp. FDAARGOS_559; Acinetobacter sp. FDAARGOS_558; Acinetobacter baumannii (strain AB307-0294); Acinetobacter baumannii (strain MDR-ZJ06); Acinetobacter baumannii (strain ACICU); Acinetobacter baum…	A0A0E1PT86
QNT87747.1	UPI0002832410	Acinetobacter baumannii; Acinetobacter baumannii IS-116; Acinetobacter baumannii OIFC065	A0A333DN09
QNT87306.1	UPI0002CFD8C9	Acinetobacter pittii (Acinetobacter genomosp. 3); Acinetobacter baumannii NIPH 615; Acinetobacter baumannii; Acinetobacter baumannii NIPH 60; Acinetobacter calcoaceticus/baumannii complex; Acinetobacter baumannii TG02017	A0A1E2YK05
QNT88996.1	UPI00003D907A	Acinetobacter baumannii (strain ATCC 17978 / CIP 53.77 / LMG 1025 / NCDC KC755 / 5377); Acinetobacter baumannii (strain AYE); Acinetobacter baumannii (strain SDF); Acinetobacter baumannii (strain ACICU); Acinetobacter baumannii (strain AB307-0294); Acinetobacter baumannii (strain AB0057); Acinetobacter baumannii 118362; Acinetobacter baumannii (strain 1295743); Acinetobacter baumannii 625974; Aci…	A3M907
QNT89068.1	UPI00144A6BCC	Acinetobacter baumannii	A0A7H1PM08.1 (obsolete)
QNT89679.1	UPI0000F2FF90	Acinetobacter baumannii (strain ATCC 17978 / CIP 53.77 / LMG 1025 / NCDC KC755 / 5377); Acinetobacter baumannii (strain AYE); Acinetobacter baumannii (strain SDF); Acinetobacter baumannii (strain ACICU); Acinetobacter baumannii (strain AB307-0294); Acinetobacter baumannii (strain AB0057); Acinetobacter baumannii 118362; Acinetobacter baumannii (strain 1295743); Acinetobacter sp. 1295259; Acinetob…	A3M6Q5
QNT90249.1	UPI00144A68C4	Acinetobacter baumannii	A0A7H1PQD9.1 (obsolete)
QNT87853.1	UPI0001785C5F	Acinetobacter baumannii; Acinetobacter baumannii 1297549; Acinetobacter baumannii 1461963; Acinetobacter baumannii 1293320; Acinetobacter baumannii 541915; Acinetobacter baumannii OIFC111; Acinetobacter baumannii (strain ATCC 17978 / CIP 53.77 / LMG 1025 / NCDC KC755 / 5377); Acinetobacter baumannii NIPH 1734; Acinetobacter calcoaceticus/baumannii complex; Acinetobacter baumannii AB900; Acinetoba…	A0A098SKH2
QNT88297.1	UPI000165EAF5	Acinetobacter baumannii (strain ATCC 17978 / CIP 53.77 / LMG 1025 / NCDC KC755 / 5377); Acinetobacter baumannii (strain AYE); Acinetobacter baumannii (strain SDF); Acinetobacter baumannii (strain ACICU); Acinetobacter baumannii (strain AB307-0294); Acinetobacter baumannii (strain AB0057); Acinetobacter baumannii 118362; Acinetobacter baumannii (strain 1295743); Acinetobacter baumannii 625974; Aci…	A3M1G1
QNT88891.1	UPI00062C5860	Acinetobacter baumannii	A0A0M3FCL8.1 (obsolete)
QNT88929.1	UPI0000F2FB85	Acinetobacter baumannii (strain ATCC 17978 / CIP 53.77 / LMG 1025 / NCDC KC755 / 5377); Acinetobacter baumannii (strain AYE); Acinetobacter baumannii (strain SDF); Acinetobacter baumannii (strain ACICU); Acinetobacter baumannii (strain AB307-0294); Acinetobacter baumannii (strain AB0057); Acinetobacter sp. 1295259; Acinetobacter baumannii 118362; Acinetobacter baumannii (strain 1295743); Acinetob…	A3M976
QNT87341.1	UPI0002CF1D1B	Acinetobacter pittii (Acinetobacter genomosp. 3); Acinetobacter pittii ATCC 19004 = CIP 70.29; Acinetobacter baumannii; 1217672; Acinetobacter calcoaceticus/baumannii complex	A0A8F3LVV4
QNT89680.1	UPI000165E8DE	Acinetobacter baumannii (strain ATCC 17978 / CIP 53.77 / LMG 1025 / NCDC KC755 / 5377); Acinetobacter baumannii (strain AYE); Acinetobacter baumannii (strain SDF); Acinetobacter baumannii (strain AB307-0294); Acinetobacter baumannii (strain AB0057); Acinetobacter baumannii 118362; Acinetobacter baumannii (strain 1295743); Acinetobacter baumannii 625974; Acinetobacter baumannii 99063; Acinetobacte…	A3M6Q4
QNT88629.1	UPI00144A74A1	Acinetobacter baumannii	A0A7H1PKR9.1 (obsolete)
QNT90100.1	UPI00144AE119	Acinetobacter baumannii; Acinetobacter calcoaceticus/baumannii complex	A0A7H1PPZ0.1 (obsolete)
QNT88926.1	UPI000165EA54	Acinetobacter baumannii (strain AYE); Acinetobacter baumannii (strain SDF); Acinetobacter baumannii (strain ACICU); Acinetobacter baumannii (strain AB307-0294); Acinetobacter baumannii (strain AB0057); Acinetobacter baumannii 118362; Acinetobacter sp. 1295259; Acinetobacter baumannii (strain 1295743); Acinetobacter sp. 1475718; Acinetobacter baumannii 625974; Acinetobacter sp. 809848; Acinetobact…	B0V6X2
QNT88921.1	UPI0000F2FB8D	!!! TO LONG IT DOES NOT FIT IN EXCELL, NOT REPRESENTABLE IN EXCELL !!!	A3M984
QNT89181.1	UPI0001859F77	Acinetobacter baumannii; Acinetobacter baumannii MRSN 3527; Acinetobacter sp. FDAARGOS_558; Acinetobacter baumannii (strain AB307-0294); Acinetobacter baumannii (strain AB0057); Acinetobacter baumannii R1B; Acinetobacter baumannii AB5075; Acinetobacter baumannii Naval-21; Acinetobacter baumannii MRSN 7339; Acinetobacter baumannii MRSN 4106; Acinetobacter baumannii MRSN 58; Acinetobacter baumannii…	A0A0B9X9I7
QNT88450.1	UPI00006AB16D	Acinetobacter baumannii 118362; Acinetobacter baumannii 21072; Acinetobacter baumannii NCGM 237; Acinetobacter baumannii MRSN 3527; Acinetobacter baumannii WM99c; Acinetobacter sp. FDAARGOS_559; Acinetobacter sp. FDAARGOS_558; Acinetobacter baumannii (strain AB307-0294); Acinetobacter baumannii (strain MDR-ZJ06); Acinetobacter baumannii (strain ACICU); Acinetobacter baumannii (strain AB0057); Aci…	A0A009H0S9
QNT90213.1	UPI00144A7D63	Acinetobacter baumannii	A0A7H1PQA3.1 (obsolete)
QNT88925.1	UPI00015E1659	Acinetobacter baumannii (strain ATCC 17978 / CIP 53.77 / LMG 1025 / NCDC KC755 / 5377); Acinetobacter baumannii (strain AYE); Acinetobacter baumannii (strain SDF); Acinetobacter baumannii (strain AB307-0294); Acinetobacter baumannii (strain AB0057); Acinetobacter baumannii 118362; Acinetobacter baumannii 625974; Acinetobacter baumannii 99063; Acinetobacter baumannii 21072; Acinetobacter baumannii…	A3M980
QNT88623.1	UPI000165E971	Acinetobacter baumannii 118362; Acinetobacter baumannii 625974; Acinetobacter baumannii 21072; Acinetobacter baumannii NCGM 237; Acinetobacter baumannii MRSN 3527; Acinetobacter baumannii NIPH 190; Acinetobacter sp. ABNIH27; Acinetobacter baumannii WM99c; Acinetobacter sp. FDAARGOS_559; Acinetobacter baumannii NIPH 615; Acinetobacter baumannii (strain AB307-0294); Acinetobacter baumannii (strain …	A0A009GMX3
QNT87572.1	UPI000172FE4A	Acinetobacter baumannii 118362; Acinetobacter baumannii (strain 1295743); Acinetobacter baumannii 625974; Acinetobacter baumannii NCGM 237; Acinetobacter baumannii MRSN 3527; Acinetobacter baumannii NIPH 190; Acinetobacter sp. ABNIH27; Acinetobacter baumannii WM99c; Acinetobacter sp. FDAARGOS_558; Acinetobacter sp. FDAARGOS_559; Acinetobacter baumannii NIPH 615; Acinetobacter baumannii (strain AB…	A0A009H3V0
QNT87855.1	UPI00144A52FF	Acinetobacter baumannii	A0A7H1PIJ5.1 (obsolete)
QNT88930.1	UPI0000F2FB84	Acinetobacter baumannii (strain ATCC 17978 / CIP 53.77 / LMG 1025 / NCDC KC755 / 5377); Acinetobacter baumannii (strain AYE); Acinetobacter baumannii (strain SDF); Acinetobacter baumannii (strain ACICU); Acinetobacter baumannii (strain AB307-0294); Acinetobacter baumannii (strain AB0057); Acinetobacter baumannii 625974; Acinetobacter sp. 25977_8; Acinetobacter sp. 25977_3; Acinetobacter sp. 25977…	A3M975
QNT89466.1	UPI000185A017	Acinetobacter baumannii; Acinetobacter pittii (Acinetobacter genomosp. 3); Acinetobacter baumannii (strain AB0057); Acinetobacter baumannii R1B; Acinetobacter baumannii 1598530; Acinetobacter baumannii AB5075; Acinetobacter baumannii MRSN 7339; Acinetobacter baumannii MRSN 58; Acinetobacter baumannii NIPH 527; Acinetobacter baumannii Canada BC-5; Acinetobacter baumannii IS-58; Acinetobacter bauma…	A0A0D5YGL0
QNT88927.1	UPI000156808F	Acinetobacter baumannii (strain ATCC 17978 / CIP 53.77 / LMG 1025 / NCDC KC755 / 5377); Acinetobacter baumannii (strain AYE); Acinetobacter baumannii (strain ACICU); Acinetobacter baumannii (strain AB307-0294); Acinetobacter baumannii 118362; Acinetobacter baumannii (strain 1295743); Acinetobacter baumannii 625974; Acinetobacter baumannii 99063; Acinetobacter baumannii 21072; Acinetobacter bauman…	A3M978
QNT88727.1	UPI00028EAE1F	Acinetobacter baumannii (strain 1295743); Acinetobacter baumannii; Acinetobacter baumannii 342950; Acinetobacter baumannii 1295549; Acinetobacter baumannii 277047; Acinetobacter baumannii 541915; Acinetobacter baumannii 426863; Acinetobacter calcoaceticus; Acinetobacter baumannii Naval-72; Acinetobacter baumannii NIPH 60; Acinetobacter baumannii AB4A3	A0A009HKH7
QNT88124.1	UPI00144A618C	Acinetobacter baumannii	A0A7H1PJB4.1 (obsolete)
QNT88928.1	UPI000165EA56	Acinetobacter baumannii (strain ATCC 17978 / CIP 53.77 / LMG 1025 / NCDC KC755 / 5377); Acinetobacter baumannii (strain AYE); Acinetobacter baumannii (strain ACICU); Acinetobacter baumannii (strain AB307-0294); Acinetobacter baumannii (strain AB0057); Acinetobacter baumannii 118362; Acinetobacter baumannii (strain 1295743); Acinetobacter baumannii 625974; Acinetobacter baumannii 99063; Acinetobac…	A3M977
QNT90155.1	UPI000CCE2C08	Acinetobacter sp. AKBS16; Acinetobacter baumannii; Acinetobacter	A0A2K2YHR8.1 (obsolete)
QNT88872.1	UPI000165F482	Acinetobacter baumannii 118362; Acinetobacter baumannii (strain 1295743); Acinetobacter baumannii 625974; Acinetobacter baumannii 99063; Acinetobacter baumannii; Acinetobacter baumannii NIPH 190; Acinetobacter sp. ABNIH27; Acinetobacter baumannii WM99c; Acinetobacter sp. FDAARGOS_558; Acinetobacter sp. FDAARGOS_559; Acinetobacter baumannii NIPH 615; Acinetobacter baumannii (strain MDR-ZJ06); Acin…	A0A009H216
QNT88627.1	UPI0001730486	Acinetobacter baumannii 118362; Acinetobacter baumannii 21072; Acinetobacter baumannii MRSN 3527; Acinetobacter sp. ABNIH27; Acinetobacter baumannii WM99c; Acinetobacter sp. FDAARGOS_559; Acinetobacter baumannii NIPH 615; Acinetobacter baumannii (strain AB307-0294); Acinetobacter baumannii (strain MDR-ZJ06); Acinetobacter baumannii TYTH-1; Acinetobacter baumannii (strain ACICU); Acinetobacter bau…	A0A009G7B1
QNT89437.1	UPI0001730109	Acinetobacter baumannii 118362; Acinetobacter baumannii (strain 1295743); Acinetobacter baumannii 21072; Acinetobacter baumannii NCGM 237; Acinetobacter baumannii WM99c; Acinetobacter sp. FDAARGOS_559; Acinetobacter baumannii NIPH 615; Acinetobacter baumannii (strain MDR-ZJ06); Acinetobacter baumannii (strain ACICU); Acinetobacter baumannii TYTH-1; Acinetobacter baumannii 6014059; Acinetobacter b…	A0A009GAE8
QNT90051.1	UPI00144A8088	Acinetobacter baumannii	A0A7H1PPU1.1 (obsolete)
QNT87854.1	UPI00144A53AC	Acinetobacter baumannii	A0A7H1PIJ4.1 (obsolete)
QNT88923.1	UPI0000F2FB8B	Acinetobacter baumannii (strain ATCC 17978 / CIP 53.77 / LMG 1025 / NCDC KC755 / 5377); Acinetobacter baumannii (strain AYE); Acinetobacter baumannii (strain SDF); Acinetobacter baumannii (strain ACICU); Acinetobacter baumannii (strain AB307-0294); Acinetobacter baumannii (strain AB0057); Acinetobacter baumannii 118362; Acinetobacter baumannii (strain 1295743); Acinetobacter baumannii 625974; Aci…	A3M982
QNT88922.1	UPI000165E98D	Acinetobacter baumannii (strain ATCC 17978 / CIP 53.77 / LMG 1025 / NCDC KC755 / 5377); Acinetobacter baumannii (strain AYE); Acinetobacter baumannii (strain AB307-0294); Acinetobacter baumannii (strain AB0057); Acinetobacter baumannii 118362; Acinetobacter baumannii (strain 1295743); Acinetobacter baumannii 625974; Acinetobacter baumannii 99063; Acinetobacter baumannii 21072; Acinetobacter bauma…	A3M983
QNT87765.1	UPI000165EAE1	Acinetobacter baumannii 118362; Acinetobacter baumannii 625974; Acinetobacter baumannii 99063; Acinetobacter baumannii 21072; Acinetobacter baumannii 1571545; Acinetobacter baumannii NCGM 237; Acinetobacter baumannii MRSN 3527; Acinetobacter baumannii NIPH 190; Acinetobacter nosocomialis; Acinetobacter baumannii WM99c; Acinetobacter baumannii (strain AB307-0294); Acinetobacter sp.; Acinetobacter …	A0A009GDS7
QNT87554.1	UPI00144AF490	Acinetobacter baumannii	A0A7H1PHP4.1 (obsolete)
QNT87856.1	UPI00144AF61F	Acinetobacter baumannii	A0A7H1PIJ6.1 (obsolete)
QNT87351.1	UPI00028E8C4A	Acinetobacter baumannii; Acinetobacter baumannii 466760; Acinetobacter baumannii 50595; Acinetobacter baumannii 3390; Acinetobacter baumannii LAC-4; Acinetobacter baumannii 1262761-105; Acinetobacter baumannii OIFC098; Acinetobacter baumannii NIPH 335	A0A5N0G424
QNT86952.1	UPI0004536B37	Acinetobacter baumannii 1391434; Acinetobacter baumannii	A0A013KUZ7.1 (obsolete)
QNT90159.1	UPI000178621B	Acinetobacter baumannii 118362; Acinetobacter sp. 1295259; Acinetobacter baumannii (strain 1295743); Acinetobacter sp. 1475718; Acinetobacter baumannii 625974; Acinetobacter sp. 809848; Acinetobacter baumannii 99063; Acinetobacter sp. 1542444; Acinetobacter baumannii 573719; Acinetobacter sp. 826659; Acinetobacter sp. 742879; Acinetobacter sp. 25977_7; Acinetobacter sp. 25977_4; Acinetobacter sp.…	A0A009G7Z1
QNT87686.1	UPI000187B7FB	Acinetobacter baumannii 118362; Acinetobacter baumannii (strain 1295743); Acinetobacter baumannii 625974; Acinetobacter baumannii 21072; Acinetobacter baumannii; Acinetobacter baumannii MRSN 3527; Acinetobacter baumannii NIPH 190; Acinetobacter sp. ABNIH27; Acinetobacter sp. FDAARGOS_559; Acinetobacter sp. FDAARGOS_558; Acinetobacter baumannii NIPH 615; Acinetobacter baumannii (strain AB307-0294)…	A0A009GC64
QNT87767.1	UPI000165EB9E	Acinetobacter baumannii 625974; Acinetobacter baumannii 99063; Acinetobacter baumannii 21072; Acinetobacter baumannii 1571545; Acinetobacter nosocomialis NIPH 386; Acinetobacter baumannii MRSN 3527; Acinetobacter nosocomialis; Acinetobacter baumannii; Acinetobacter pittii (Acinetobacter genomosp. 3); Acinetobacter baumannii NIPH 190; Acinetobacter sp. ABNIH27; Acinetobacter baumannii WM99c; Acine…	A0A009PMV4
QNT89458.1	UPI0015584D79	Acinetobacter baumannii	A0A7H1PN48.1 (obsolete)
QNT87762.1	UPI00144A93DF	Acinetobacter baumannii	A0A7H1PIA2.1 (obsolete)
QNT87543.1	UPI00044ED210	Acinetobacter baumannii 532279; Acinetobacter baumannii	A0A010M0J0.1 (obsolete)
QNT89262.1	UPI000165ECF6	Acinetobacter baumannii (strain ATCC 17978 / CIP 53.77 / LMG 1025 / NCDC KC755 / 5377); Acinetobacter baumannii (strain AYE); Acinetobacter baumannii (strain AB307-0294); Acinetobacter baumannii (strain AB0057); Acinetobacter baumannii 118362; Acinetobacter baumannii (strain 1295743); Acinetobacter baumannii 625974; Acinetobacter baumannii 99063; Acinetobacter baumannii NCGM 237; Acinetobacter ba…	A3M836
QNT87320.1	UPI0004F9222D	Acinetobacter baumannii	A0A1S2FW25
QNT86949.1	UPI000173047D	Acinetobacter baumannii; Acinetobacter baumannii NIPH 190; Acinetobacter baumannii (strain AB307-0294); Acinetobacter baumannii (strain ACICU); Acinetobacter baumannii 6014059; Acinetobacter baumannii NIPH 80; Acinetobacter baumannii NIPH 410; Acinetobacter baumannii LAC-4; Acinetobacter baumannii R1B; Acinetobacter baumannii NIPH 527; Acinetobacter baumannii DU202; Klebsiella pneumoniae; Acineto…	A0A0D5YE22
QNT88924.1	UPI0000F2FB8A	Acinetobacter baumannii (strain ATCC 17978 / CIP 53.77 / LMG 1025 / NCDC KC755 / 5377); Acinetobacter baumannii (strain AYE); Acinetobacter baumannii (strain ACICU); Acinetobacter baumannii (strain AB307-0294); Acinetobacter baumannii (strain AB0057); Acinetobacter baumannii 118362; Acinetobacter baumannii (strain 1295743); Acinetobacter baumannii 625974; Acinetobacter baumannii 99063; Acinetobac…	A3M981
QNT87766.1	UPI000165EB9D	Acinetobacter baumannii 118362; Acinetobacter baumannii 99063; Acinetobacter baumannii 21072; Acinetobacter baumannii 1571545; Acinetobacter nosocomialis NIPH 386; Acinetobacter baumannii MRSN 3527; Acinetobacter nosocomialis; Acinetobacter baumannii; Acinetobacter pittii (Acinetobacter genomosp. 3); Acinetobacter sp. FDAARGOS_558; Acinetobacter baumannii (strain AB307-0294); Acinetobacter sp.; A…	A0A009GDW3
QNT87561.1	UPI00144A6555	Acinetobacter baumannii	A0A7H1PHQ1.1 (obsolete)
QNT90267.1	UPI00144A9015	Acinetobacter baumannii	A0A7H1PQF7.1 (obsolete)
QNT87544.1	UPI00028190A3	Acinetobacter baumannii (strain 1295743); Acinetobacter baumannii; Acinetobacter baumannii NIPH 80; Acinetobacter baumannii NIPH 410; Acinetobacter baumannii 1267820; Acinetobacter baumannii 342950; Acinetobacter baumannii 1546444; Acinetobacter baumannii 532279; Acinetobacter baumannii 1598530; Acinetobacter calcoaceticus; Acinetobacter baumannii ZW85-1; Acinetobacter baumannii WC-692; Acinetoba…	A0A009IN16
QNT88360.1	UPI000165E35F	Acinetobacter baumannii (strain 1295743); Acinetobacter baumannii MRSN 3527; Acinetobacter baumannii NIPH 190; Acinetobacter sp. ABNIH27; Acinetobacter sp. FDAARGOS_559; Acinetobacter sp. FDAARGOS_558; Acinetobacter baumannii (strain AB307-0294); Acinetobacter baumannii (strain AB0057); Acinetobacter baumannii EGD-HP18; Acinetobacter baumannii 83444; Acinetobacter baumannii (strain AYE); Acinetob…	A0A009HV13
QNT87342.1	UPI000165E5A2	Acinetobacter baumannii (strain 1295743); Acinetobacter baumannii 625974; Acinetobacter baumannii 99063; Acinetobacter sp. 1542444; Acinetobacter sp. 742879; Acinetobacter baumannii; Acinetobacter baumannii 21072; Acinetobacter baumannii MRSN 3527; Acinetobacter pittii (Acinetobacter genomosp. 3); Acinetobacter nosocomialis; Acinetobacter lactucae; Acinetobacter sp. JW; Acinetobacter baumannii WM…	A0A009IQU6
QNT87019.1	UPI00003D9960	Acinetobacter baumannii 118362; Acinetobacter baumannii (strain 1295743); Acinetobacter baumannii 99063; Acinetobacter baumannii 21072; Acinetobacter baumannii MRSN 3527; Acinetobacter baumannii NIPH 190; Acinetobacter sp. ABNIH27; Acinetobacter sp. FDAARGOS_559; Acinetobacter baumannii (strain AB307-0294); Acinetobacter baumannii (strain AB0057); Acinetobacter baumannii EGD-HP18; Acinetobacter b…	A0A009GUM3
QNT90241.1	UPI00144A8E35	Acinetobacter baumannii	A0A7H1PQD1.1 (obsolete)
QNT87763.1	UPI0009E1223B	Acinetobacter nosocomialis; Acinetobacter baumannii; Acinetobacter calcoaceticus/baumannii complex	A0A2L1VJ21
QNT88628.1	UPI000396B8CD	Acinetobacter baumannii EGD-HP18; Acinetobacter baumannii	A0A829KGY2
QNT90269.1	UPI00148F7DFF	Acinetobacter baumannii	A0A7H1PQF9.1 (obsolete)
QNT90027.1	UPI000926F841	Acinetobacter baumannii; Acinetobacter sp. AKBS16; Acinetobacter	A0A1L9XAE2.1 (obsolete)
QNT87318.1	UPI00144AEF40	Acinetobacter baumannii	A0A7H1PH08.1 (obsolete)
QNT88531.1	UPI000165EB0A	Acinetobacter baumannii (strain ATCC 17978 / CIP 53.77 / LMG 1025 / NCDC KC755 / 5377); Acinetobacter baumannii (strain AYE); Acinetobacter baumannii (strain ACICU); Acinetobacter baumannii (strain AB307-0294); Acinetobacter baumannii (strain AB0057); Acinetobacter baumannii 118362; Acinetobacter baumannii (strain 1295743); Acinetobacter baumannii 625974; Acinetobacter baumannii 99063; Acinetobac…	A3M8W8
QNT87562.1	UPI00144A5133	Acinetobacter baumannii	A0A7H1PHQ2.1 (obsolete)
QNT88532.1	UPI000172FC07	Acinetobacter baumannii (strain ATCC 17978 / CIP 53.77 / LMG 1025 / NCDC KC755 / 5377); Acinetobacter baumannii (strain ACICU); Acinetobacter baumannii 118362; Acinetobacter baumannii (strain 1295743); Acinetobacter baumannii 21072; Acinetobacter sp. FDAARGOS_558; Acinetobacter sp. FDAARGOS_559; Acinetobacter baumannii NIPH 615; Acinetobacter pittii (Acinetobacter genomosp. 3); Acinetobacter baum…	A3M8W9
QNT86959.1	UPI00017301BF	Acinetobacter baumannii; Acinetobacter baumannii NCGM 237; Acinetobacter baumannii NIPH 190; Acinetobacter baumannii WM99c; Acinetobacter baumannii (strain MDR-ZJ06); Acinetobacter baumannii (strain ACICU); Acinetobacter baumannii TYTH-1; Acinetobacter baumannii 6014059; Acinetobacter baumannii 1289546; Acinetobacter baumannii 1426993; Acinetobacter baumannii AC30; Acinetobacter baumannii 1032359…	A0A059ZGG2
QNT89261.1	UPI0000F2FA1D	Acinetobacter baumannii (strain ATCC 17978 / CIP 53.77 / LMG 1025 / NCDC KC755 / 5377); Acinetobacter baumannii (strain AYE); Acinetobacter baumannii (strain SDF); Acinetobacter baumannii (strain AB307-0294); Acinetobacter baumannii (strain AB0057); Acinetobacter baumannii 118362; Acinetobacter baumannii (strain 1295743); Acinetobacter baumannii 625974; Acinetobacter baumannii 99063; Acinetobacte…	A3M837
QNT90257.1	UPI0002AED005	Acinetobacter baumannii; Acinetobacter baumannii Naval-57	A0A505WW90.1 (obsolete)
QNT87859.1	UPI0001AF2791	Acinetobacter baumannii 118362; Acinetobacter baumannii 625974; Acinetobacter baumannii; Acinetobacter baumannii 21072; Acinetobacter baumannii NCGM 237; Acinetobacter baumannii NIPH 190; Acinetobacter baumannii WM99c; Acinetobacter sp. FDAARGOS_558; Acinetobacter sp. FDAARGOS_559; Acinetobacter baumannii NIPH 615; Acinetobacter baumannii (strain MDR-ZJ06); Acinetobacter baumannii 6014059; Acinet…	A0A009GD39
QNT88439.1	UPI000165E6D6	Acinetobacter baumannii; Acinetobacter sp. FDAARGOS_559; Acinetobacter baumannii (strain AB307-0294); Acinetobacter baumannii (strain ACICU); Acinetobacter baumannii (strain AB0057); Acinetobacter pittii (Acinetobacter genomosp. 3); Acinetobacter baumannii (strain AYE); Acinetobacter baumannii 984213; Acinetobacter baumannii R1B; Acinetobacter baumannii NIPH 527; Acinetobacter baumannii 6013150; …	A0A0D5YNH1
QNT88471.1	UPI000165EFA9	Acinetobacter sp. 25977_8; Acinetobacter sp. 25977_6; Acinetobacter sp. 25977_4; Acinetobacter sp. 25977_2; Acinetobacter sp. 25977_1; Acinetobacter sp. 25977_10; Acinetobacter sp. 25977_7; Acinetobacter sp. 25977_3; Acinetobacter sp. 796380-1375; Acinetobacter baumannii 25977_9; Acinetobacter nosocomialis; Acinetobacter baumannii (strain AB0057); Acinetobacter baumannii (strain SDF); Acinetobact…	A0A014B4Z0
QNT90101.1	UPI00144AB2DB	Acinetobacter baumannii; Acinetobacter calcoaceticus/baumannii complex	A0A7H1PPZ1.1 (obsolete)
QNT87209.1	UPI000165ED2E	Acinetobacter baumannii; Acinetobacter baumannii MRSN 3527; Acinetobacter baumannii NIPH 190; Acinetobacter sp. ABNIH27; Acinetobacter sp. FDAARGOS_558; Acinetobacter sp. FDAARGOS_559; Acinetobacter baumannii NIPH 615; Acinetobacter baumannii (strain AB307-0294); Acinetobacter baumannii (strain AB0057); Acinetobacter baumannii (strain AYE); Acinetobacter baumannii (strain ATCC 19606 / DSM 30007 /…	A0A077GKV3
QNT87764.1	UPI00144AE9FA	Acinetobacter baumannii	A0A7H1PIA4.1 (obsolete)
QNT87217.1	UPI0008DC926D	Acinetobacter baumannii	A0A7H1PGQ7.1 (obsolete)
QNT88772.1	UPI00144ACC65	Acinetobacter baumannii	A0A7H1PL62.1 (obsolete)
QNT90068.1	UPI00167F5CB4	Acinetobacter baumannii	A0A7H1PPV8.1 (obsolete)
QNT87571.1	UPI0001785BED	Acinetobacter baumannii; Acinetobacter sp. ABNIH27; Acinetobacter sp. FDAARGOS_559; Acinetobacter baumannii NIPH 615; Acinetobacter baumannii 1297549; Acinetobacter baumannii 984213; Acinetobacter baumannii 1429530; Acinetobacter baumannii 1419130; Acinetobacter baumannii 342950; Acinetobacter baumannii 781407; Acinetobacter baumannii 121738; Acinetobacter baumannii 233846; Acinetobacter baumanni…	A0A090BAW5
QNT89596.1	UPI000165E2EB	Acinetobacter baumannii (strain ATCC 17978 / CIP 53.77 / LMG 1025 / NCDC KC755 / 5377); Acinetobacter baumannii (strain AYE); Acinetobacter baumannii (strain ACICU); Acinetobacter baumannii (strain AB307-0294); Acinetobacter baumannii (strain AB0057); Acinetobacter baumannii 118362; Acinetobacter sp. 1295259; Acinetobacter baumannii (strain 1295743); Acinetobacter sp. 1475718; Acinetobacter bauma…	A3M6Z4
QNT87020.1	UPI0001859E76	Acinetobacter baumannii 118362; Acinetobacter baumannii; Acinetobacter baumannii MRSN 3527; Acinetobacter sp. FDAARGOS_559; Acinetobacter baumannii NIPH 615; Acinetobacter baumannii (strain AB307-0294); Acinetobacter baumannii (strain AB0057); Acinetobacter baumannii (strain ATCC 19606 / DSM 30007 / JCM 6841 / CCUG 19606 / CIP 70.34 / NBRC 109757 / NCIMB 12457 / NCTC 12156 / 81); Acinetobacter ba…	A0A009HDK4
QNT88671.1	UPI000173041B	Acinetobacter baumannii; Acinetobacter baumannii NCGM 237; Acinetobacter baumannii (strain ACICU); Acinetobacter baumannii 1202252; Acinetobacter baumannii 1159076; Acinetobacter baumannii 1294217; Acinetobacter baumannii 1397084; Acinetobacter baumannii 1465485; Acinetobacter baumannii 1462234; Acinetobacter baumannii 400834; Acinetobacter baumannii 647609; Acinetobacter baumannii 724909; Acinet…	A0A090B6K0
QNT90117.1	UPI0002BB36A8	Acinetobacter baumannii 625974; Acinetobacter baumannii; Acinetobacter baumannii 1297549; Acinetobacter baumannii NIPH 601; Acinetobacter; Acinetobacter baumannii AB_1536-8; Acinetobacter baumannii TYTH-7; Acinetobacter baumannii TG27387; Acinetobacter baumannii LY1; Acinetobacter baumannii LY2; Acinetobacter baumannii A118; Plectrotarsus	A0A009PAM6
QNT90056.1	UPI00144AC773	Acinetobacter baumannii	A0A7H1PPU6.1 (obsolete)
QNT89597.1	UPI0000F2F7F2	Acinetobacter baumannii 118362; Acinetobacter baumannii (strain 1295743); Acinetobacter baumannii 625974; Acinetobacter baumannii 99063; Acinetobacter baumannii 21072; Acinetobacter baumannii NCGM 237; Acinetobacter nosocomialis NIPH 386; Acinetobacter baumannii MRSN 3527; Acinetobacter nosocomialis; Acinetobacter baumannii NIPH 190; Acinetobacter baumannii WM99c; Acinetobacter sp. FDAARGOS_559; …	A0A009G2W8
QNT90055.1	UPI0002BB79AC	Acinetobacter baumannii; Acinetobacter sp. FDAARGOS_559; Acinetobacter baumannii NIPH 146; Acinetobacter baumannii 107m; Acinetobacter; Acinetobacter baumannii 4190; Acinetobacter baumannii AB_2008-15-69; Acinetobacter baumannii UMB003	A0A0M3FRM6
QNT88469.1	UPI00144ADE48	Acinetobacter baumannii; Acinetobacter calcoaceticus/baumannii complex	A0A7H1PKA9.1 (obsolete)
QNT87216.1	UPI0001730227	Acinetobacter baumannii (strain 1295743); Acinetobacter baumannii 625974; Acinetobacter sp. 809848; Acinetobacter baumannii 99063; Acinetobacter sp. 826659; Acinetobacter sp. 1564232; Acinetobacter baumannii; Acinetobacter baumannii 21072; Acinetobacter pittii (Acinetobacter genomosp. 3); Acinetobacter lactucae; Acinetobacter baumannii NIPH 190; Acinetobacter calcoaceticus; Acinetobacter baumanni…	A0A009ILK3
QNT88470.1	UPI0001859C50	Acinetobacter baumannii 99063; Acinetobacter baumannii; Acinetobacter baumannii NCGM 237; Acinetobacter baumannii NIPH 190; Acinetobacter baumannii WM99c; Acinetobacter baumannii (strain MDR-ZJ06); Acinetobacter baumannii (strain AB0057); Acinetobacter baumannii TYTH-1; Acinetobacter baumannii 6014059; Acinetobacter baumannii 1035119; Acinetobacter baumannii 984213; Acinetobacter baumannii 115907…	A0A009TNE6
QNT87564.1	UPI00028191DD	Acinetobacter baumannii; Acinetobacter baumannii 466760; Acinetobacter baumannii 342950; Acinetobacter baumannii 50595; Acinetobacter baumannii 3390; Acinetobacter baumannii 1007214; Acinetobacter baumannii 1262761-105; Acinetobacter baumannii OIFC035; Klebsiella pneumoniae; Acinetobacter baumannii Ab33333	A0A4Q4HEX0
QNT90023.1	UPI000165E8E2	Acinetobacter baumannii 118362; Acinetobacter baumannii 625974; Acinetobacter baumannii 21072; Acinetobacter baumannii NCGM 237; Acinetobacter baumannii MRSN 3527; Acinetobacter sp. JXCC2D; Acinetobacter baumannii NIPH 190; Acinetobacter sp. ABNIH27; Acinetobacter baumannii WM99c; Acinetobacter sp. FDAARGOS_559; Acinetobacter baumannii NIPH 615; Acinetobacter baumannii (strain AB307-0294); Acinet…	A0A009FZL1
QNT90191.1	UPI000165E2EC	Acinetobacter baumannii 118362; Acinetobacter baumannii (strain 1295743); Acinetobacter baumannii 625974; Acinetobacter baumannii 99063; Acinetobacter baumannii 21072; Acinetobacter baumannii NCGM 237; Acinetobacter baumannii MRSN 3527; Acinetobacter baumannii NIPH 190; Acinetobacter baumannii WM99c; Acinetobacter sp. FDAARGOS_558; Acinetobacter sp. FDAARGOS_559; Acinetobacter baumannii NIPH 615;…	A0A009H2J2
QNT90054.1	UPI00071846AA	Acinetobacter baumannii	A0A0T6RD74.1 (obsolete)
QNT88875.1	UPI00144AB1DF	Acinetobacter baumannii	A0A7H1PLG5.1 (obsolete)
QNT87336.1	UPI0001B8F7E9	Acinetobacter pittii (Acinetobacter genomosp. 3); Acinetobacter baumannii; Acinetobacter baumannii EGD-HP18; Acinetobacter baumannii (strain ATCC 19606 / DSM 30007 / JCM 6841 / CCUG 19606 / CIP 70.34 / NBRC 109757 / NCIMB 12457 / NCTC 12156 / 81); Acinetobacter baumannii 342950; Acinetobacter baumannii 1297; Acinetobacter baumannii 1546444; Acinetobacter baumannii Naval-72; Acinetobacter baumanni…	A0A1E2YPQ0
QNT88877.1	UPI000165F4F4	Acinetobacter baumannii (strain ATCC 17978 / CIP 53.77 / LMG 1025 / NCDC KC755 / 5377); Acinetobacter baumannii (strain SDF); Acinetobacter baumannii; Acinetobacter baumannii EGD-HP18; Acinetobacter baumannii 1461963; Acinetobacter baumannii 1062314; Acinetobacter baumannii 1293320; Acinetobacter baumannii 318814; Acinetobacter baumannii 1391434; Acinetobacter baumannii OIFC111; Acinetobacter bau…	A3M9D1
QNT87319.1	UPI0002B9F2E2	Acinetobacter baumannii NIPH 615; Acinetobacter baumannii; Acinetobacter baumannii 1419130; Klebsiella pneumoniae; Acinetobacter baumannii AB_1650-8; Acinetobacter baumannii AB_1649-8; Acinetobacter baumannii TG02017	A0A5K1MKN5
QNT88873.1	UPI00044E44D9	Acinetobacter baumannii 1035119; Acinetobacter baumannii	A0A009EH84.1 (obsolete)
QNT87305.1	UPI000165E401	Acinetobacter baumannii; Acinetobacter pittii (Acinetobacter genomosp. 3); Acinetobacter nosocomialis; Acinetobacter sp. FDAARGOS_558; Acinetobacter sp. FDAARGOS_559; Acinetobacter sp. KU 011TH; Acinetobacter seifertii; Acinetobacter baumannii (strain AYE); Acinetobacter baumannii (strain ATCC 19606 / DSM 30007 / JCM 6841 / CCUG 19606 / CIP 70.34 / NBRC 109757 / NCIMB 12457 / NCTC 12156 / 81); Ac…	A0A235DJ39
QNT88876.1	UPI0001612C96	Acinetobacter baumannii (strain ATCC 17978 / CIP 53.77 / LMG 1025 / NCDC KC755 / 5377); Acinetobacter baumannii (strain AYE); Acinetobacter baumannii (strain AB307-0294); Acinetobacter baumannii (strain AB0057); Acinetobacter baumannii 118362; Acinetobacter baumannii (strain 1295743); Acinetobacter baumannii 625974; Acinetobacter baumannii 21072; Acinetobacter baumannii; Acinetobacter baumannii M…	A3M9D2
QNT88541.1	UPI0001AF0AC5	Acinetobacter baumannii 99063; Acinetobacter baumannii 21072; Acinetobacter baumannii NIPH 190; Acinetobacter pittii (Acinetobacter genomosp. 3); Acinetobacter sp. ABNIH27; Acinetobacter baumannii WM99c; Acinetobacter sp. FDAARGOS_558; Acinetobacter baumannii NIPH 615; Acinetobacter baumannii (strain MDR-ZJ06); Acinetobacter baumannii (strain ATCC 19606 / DSM 30007 / JCM 6841 / CCUG 19606 / CIP 7…	A0A009TFQ3
QNT88874.1	UPI000165E7CD	Acinetobacter baumannii 118362; Acinetobacter baumannii (strain 1295743); Acinetobacter baumannii 625974; Acinetobacter baumannii 99063; Acinetobacter baumannii 21072; Acinetobacter baumannii NCGM 237; Acinetobacter baumannii MRSN 3527; Acinetobacter baumannii (strain AYE); Acinetobacter baumannii NIPH 190; Acinetobacter sp. ABNIH27; Acinetobacter baumannii WM99c; Acinetobacter sp. FDAARGOS_558; …	A0A009GNS6
QNT87547.1	UPI00144A7DB6	Acinetobacter baumannii	A0A7H1PHN7.1 (obsolete)
QNT87257.1	UPI00017301AD	Acinetobacter baumannii; Acinetobacter baumannii NCGM 237; Acinetobacter baumannii WM99c; Acinetobacter sp. FDAARGOS_558; Acinetobacter baumannii (strain MDR-ZJ06); Acinetobacter baumannii (strain ACICU); Acinetobacter baumannii TYTH-1; Acinetobacter baumannii 6014059; Acinetobacter baumannii 1499986; Acinetobacter baumannii 1159076; Acinetobacter baumannii 1294217; Acinetobacter baumannii 139708…	A0A059ZLV9
QNT90238.1	UPI0001FFC354	Acinetobacter baumannii; Acinetobacter sp. ABNIH27; Acinetobacter baumannii (strain MDR-ZJ06); Acinetobacter baumannii 1465485; Acinetobacter baumannii 724909; Acinetobacter baumannii 653020; Acinetobacter baumannii 947299; Acinetobacter baumannii 959073; Acinetobacter baumannii 1593273; Acinetobacter baumannii 121738; Acinetobacter baumannii 1178044; Acinetobacter baumannii 24975_1; Acinetobacte…	A0A238B7D7
QNT88322.1	UPI000165EBCD	Acinetobacter baumannii (strain ATCC 17978 / CIP 53.77 / LMG 1025 / NCDC KC755 / 5377); Acinetobacter baumannii (strain AYE); Acinetobacter baumannii (strain ACICU); Acinetobacter baumannii (strain AB307-0294); Acinetobacter baumannii (strain AB0057); Acinetobacter baumannii 118362; Acinetobacter baumannii (strain 1295743); Acinetobacter baumannii 625974; Acinetobacter sp. 809848; Acinetobacter b…	A3M1D2
QNT87555.1	UPI00155915BE	Acinetobacter baumannii	A0A7H1PHP5.1 (obsolete)
QNT87563.1	UPI00167F650D	Acinetobacter baumannii	A0A7H1PHQ3.1 (obsolete)
QNT89794.1	UPI001360A25A	Acinetobacter baumannii	A0A6H3SSY3.1 (obsolete)
QNT88884.1	UPI0001AF06F3	Acinetobacter baumannii; Acinetobacter baumannii 1461963; Acinetobacter baumannii 299505; Acinetobacter baumannii 1293320; Acinetobacter baumannii 846928; Acinetobacter baumannii OIFC111; Acinetobacter baumannii AB900	A0A837Q788
QNT87559.1	UPI00144AF65D	Acinetobacter baumannii	A0A7H1PHP9.1 (obsolete)
QNT87575.1	UPI00144A5B91	Acinetobacter baumannii	A0A7H1PHR5.1 (obsolete)
QNT89798.1	UPI000165ED07	Acinetobacter baumannii 118362; Acinetobacter baumannii (strain 1295743); Acinetobacter baumannii 99063; Acinetobacter baumannii; Acinetobacter baumannii 21072; Acinetobacter baumannii MRSN 3527; Acinetobacter sp. ABNIH27; Acinetobacter baumannii WM99c; Acinetobacter sp. FDAARGOS_559; Acinetobacter sp. FDAARGOS_558; Acinetobacter baumannii (strain AB307-0294); Acinetobacter baumannii (strain MDR-…	A0A009GRS2
QNT88871.1	UPI00035442E7	Acinetobacter baumannii; Acinetobacter baumannii NIPH 410	A0A7S8ZU08
QNT86970.1	UPI000165E22F	Acinetobacter baumannii (strain 1295743); Acinetobacter baumannii 21072; Acinetobacter baumannii; Acinetobacter baumannii MRSN 3527; Acinetobacter baumannii NIPH 190; Acinetobacter sp. FDAARGOS_559; Acinetobacter sp. FDAARGOS_558; Acinetobacter baumannii NIPH 615; Acinetobacter baumannii (strain AB307-0294); Acinetobacter baumannii (strain AB0057); Acinetobacter baumannii EGD-HP18; Acinetobacter …	A0A009IM73
QNT90116.1	UPI0002832D50	Acinetobacter baumannii; Acinetobacter baumannii ZW85-1; Acinetobacter baumannii IS-116; Acinetobacter baumannii OIFC065	A0A432AJS6
QNT87553.1	UPI0000F2FFE9	Acinetobacter baumannii; Acinetobacter nosocomialis; Acinetobacter baumannii (strain ATCC 17978 / CIP 53.77 / LMG 1025 / NCDC KC755 / 5377); Acinetobacter baumannii OIFC0162; Acinetobacter	A0A7H1PHP3
QNT87558.1	UPI00144AC4BA	Acinetobacter baumannii	A0A7H1PHP8.1 (obsolete)
QNT90220.1	UPI0001F8AF00	Acinetobacter nosocomialis; Acinetobacter baumannii; Acinetobacter sp. ABNIH27; Acinetobacter sp. FDAARGOS_558; Acinetobacter sp. FDAARGOS_559; Acinetobacter sp.; Acinetobacter baumannii (strain MDR-ZJ06); Acinetobacter baumannii 1202252; Acinetobacter baumannii 1294217; Acinetobacter baumannii 1429530; Acinetobacter baumannii 1031433; Acinetobacter baumannii 1042969-1265; Acinetobacter baumannii…	A0A1V0YX68
QNT87322.1	UPI0002AE8D37	Acinetobacter baumannii 342950; Acinetobacter baumannii 1297; Acinetobacter baumannii; Acinetobacter baumannii AA-014	A0A009PPU8.1 (obsolete)
QNT87337.1	UPI0001B8F817	Acinetobacter baumannii; Acinetobacter nosocomialis; Acinetobacter baumannii EGD-HP18; Acinetobacter baumannii (strain ATCC 19606 / DSM 30007 / JCM 6841 / CCUG 19606 / CIP 70.34 / NBRC 109757 / NCIMB 12457 / NCTC 12156 / 81); Acinetobacter baumannii 1096934; Acinetobacter baumannii 532279; Acinetobacter baumannii 831240; Acinetobacter baumannii 318814; Acinetobacter baumannii 1295549; Acinetobact…	A0A3A0GIT7
QNT87567.1	UPI000172FE4F	Acinetobacter baumannii; Acinetobacter baumannii (strain ACICU); Acinetobacter baumannii LAC-4; Acinetobacter calcoaceticus; Acinetobacter baumannii NIPH 601; Acinetobacter baumannii OIFC137; Acinetobacter baumannii NIPH 1669; Acinetobacter baumannii NIPH 1362; Acinetobacter baumannii NIPH 60; Acinetobacter baumannii NIPH 335; Acinetobacter baumannii NIPH 528; Acinetobacter; Acinetobacter baumann…	A0A6H3U115
QNT87552.1	UPI0002AEC467	Acinetobacter baumannii; Acinetobacter baumannii Naval-57; Acinetobacter calcoaceticus/baumannii complex	A0A6H3SCK6
QNT88058.1	UPI000165EEE1	Acinetobacter baumannii NCGM 237; Acinetobacter nosocomialis NIPH 386; Acinetobacter nosocomialis; Acinetobacter baumannii WM99c; Acinetobacter sp. FDAARGOS_558; Acinetobacter sp. FDAARGOS_559; Acinetobacter baumannii NIPH 615; Acinetobacter sp.; Acinetobacter baumannii (strain MDR-ZJ06); Acinetobacter baumannii (strain ACICU); Acinetobacter baumannii TYTH-1; Acinetobacter baumannii 6014059; Acin…	A0A0E1PV83
QNT90115.1	UPI00144AF8E8	Acinetobacter baumannii	A0A7H1PQ05.1 (obsolete)
QNT87308.1	UPI000165E404	Acinetobacter baumannii (strain 1295743); Acinetobacter baumannii 625974; Acinetobacter baumannii 99063; Acinetobacter baumannii MRSN 3527; Acinetobacter sp. ABNIH27; Acinetobacter baumannii WM99c; Acinetobacter sp. FDAARGOS_559; Acinetobacter sp. FDAARGOS_558; Acinetobacter baumannii (strain AB307-0294); Acinetobacter baumannii (strain MDR-ZJ06); Acinetobacter baumannii (strain ACICU); Acinetoba…	A0A009I6S4
QNT87321.1	UPI00144ABA85	Acinetobacter baumannii	A0A7H1PH11.1 (obsolete)
QNT88059.1	UPI000165EBBC	Acinetobacter baumannii 118362; Acinetobacter sp. 1295259; Acinetobacter baumannii (strain 1295743); Acinetobacter sp. 1475718; Acinetobacter baumannii 625974; Acinetobacter sp. 809848; Acinetobacter baumannii 99063; Acinetobacter sp. 1542444; Acinetobacter sp. 742879; Acinetobacter baumannii 573719; Acinetobacter sp. 826659; Acinetobacter sp. 25977_7; Acinetobacter sp. 25977_6; Acinetobacter sp.…	A0A009H4R7
QNT88060.1	UPI000165EBBD	Acinetobacter baumannii 118362; Acinetobacter baumannii (strain 1295743); Acinetobacter baumannii 625974; Acinetobacter baumannii 99063; Acinetobacter baumannii 21072; Acinetobacter baumannii NCGM 237; Acinetobacter baumannii MRSN 3527; Acinetobacter baumannii NIPH 190; Acinetobacter sp. ABNIH27; Acinetobacter baumannii WM99c; Acinetobacter sp. FDAARGOS_559; Acinetobacter sp. FDAARGOS_558; Acinet…	A0A009G9P1
QNT88883.1	UPI00144A93B1	Acinetobacter baumannii	A0A7H1PLH3.1 (obsolete)
QNT90114.1	UPI000165EDDD	Acinetobacter baumannii 118362; Acinetobacter baumannii (strain 1295743); Acinetobacter baumannii 625974; Acinetobacter baumannii 99063; Acinetobacter baumannii 573719; Acinetobacter baumannii MRSN 3527; Acinetobacter pittii (Acinetobacter genomosp. 3); Acinetobacter lactucae; Acinetobacter oleivorans; Acinetobacter baumannii WM99c; Acinetobacter sp. FDAARGOS_558; Acinetobacter baumannii (strain …	A0A009H1N2
QNT87000.1	UPI00028F0B2A	Acinetobacter baumannii; Acinetobacter baumannii NIPH 190; Acinetobacter baumannii 83444; Acinetobacter baumannii 466760; Acinetobacter baumannii 1106579; Acinetobacter baumannii 50595; Acinetobacter baumannii 3390; Acinetobacter baumannii 1007214; Acinetobacter baumannii LAC-4; Acinetobacter baumannii 1262761-105; Acinetobacter baumannii BJAB0715; Acinetobacter baumannii Naval-82; Acinetobacter …	A0A090C1I1
QNT89575.1	UPI0001B8F97B	Acinetobacter baumannii; Acinetobacter baumannii (strain ATCC 19606 / DSM 30007 / JCM 6841 / CCUG 19606 / CIP 70.34 / NBRC 109757 / NCIMB 12457 / NCTC 12156 / 81); Acinetobacter baumannii 1267820; Acinetobacter baumannii MSP4-16; Acinetobacter baumannii AB_TG19617; 1236532	A0A6F8TDI3
QNT87557.1	UPI0003D25529	Acinetobacter lactucae; Acinetobacter johnsonii; Acinetobacter lwoffii; Acinetobacter indicus; Acinetobacter baumannii; Acinetobacter radioresistens; Acinetobacter baumannii ZW85-1; Acinetobacter; Acinetobacter pittii (Acinetobacter genomosp. 3)	A0A1V0KDE7
QNT87314.1	UPI00144AAD48	Acinetobacter baumannii	A0A7H1PH04.1 (obsolete)
QNT88442.1	UPI000424F86B	Acinetobacter baumannii; Acinetobacter baumannii 1297549; Acinetobacter; Acinetobacter baumannii 278; Acinetobacter baumannii TG27387	A0A2G8W3T3
QNT87311.1	UPI00144AE814	Acinetobacter baumannii	A0A7H1PH01.1 (obsolete)
QNT87569.1	UPI001559DF7B	Acinetobacter baumannii	A0A7H1PHQ9.1 (obsolete)
QNT87309.1	UPI00144A8E83	Acinetobacter baumannii	A0A7H1PGZ9.1 (obsolete)
QNT87304.1	UPI00144A9A19	Acinetobacter baumannii	A0A7H1PGZ4.1 (obsolete)
QNT87313.1	UPI00144A4E8C	Acinetobacter baumannii	A0A7H1PH03.1 (obsolete)
QNT87556.1	UPI00144A77C8	Acinetobacter baumannii	A0A7H1PHP6.1 (obsolete)
QNT86993.1	UPI00028EFBF8	Acinetobacter oleivorans; Acinetobacter baumannii; Klebsiella pneumoniae; Acinetobacter baumannii Naval-57; Acinetobacter baumannii Naval-72; Acinetobacter	A0A2T5QL33
QNT87307.1	UPI00144A818B	Acinetobacter baumannii	A0A7H1PGZ7.1 (obsolete)
QNT88447.1	UPI00026E1E9A	Acinetobacter baumannii 118362; Acinetobacter sp. FDAARGOS_558; Acinetobacter sp. FDAARGOS_559; Acinetobacter pittii (Acinetobacter genomosp. 3); Acinetobacter baumannii NIPH 80; Acinetobacter baumannii NIPH 410; Acinetobacter baumannii; Acinetobacter baumannii 1035119; Acinetobacter baumannii 1267820; Acinetobacter baumannii 4749; Acinetobacter baumannii 144107; Acinetobacter baumannii 121738; K…	A0A009G4U0
QNT87315.1	UPI00083F9D6E	Acinetobacter pittii (Acinetobacter genomosp. 3); Acinetobacter baumannii; Acinetobacter calcoaceticus/baumannii complex	A0A853QLP1
QNT87568.1	UPI00028C15F6	Acinetobacter baumannii; Acinetobacter baumannii 1043794; Acinetobacter baumannii 972082; Acinetobacter baumannii 144107; Acinetobacter baumannii 268680; Acinetobacter baumannii 232184; Acinetobacter baumannii 1064293_45; Acinetobacter baumannii 655378; Klebsiella pneumoniae; Acinetobacter baumannii D1279779; Acinetobacter baumannii Naval-72; Acinetobacter baumannii AA-014; Acinetobacter baumanni…	A0A335VG72
QNT87312.1	UPI00144AF118	Acinetobacter baumannii	A0A7H1PH02.1 (obsolete)
QNT88443.1	UPI0002818D28	Acinetobacter baumannii 118362; Acinetobacter baumannii; Acinetobacter baumannii NIPH 615; Acinetobacter baumannii 1202252; Acinetobacter baumannii 1040094; Acinetobacter baumannii 1032241; Acinetobacter baumannii 1075025; Acinetobacter baumannii 562700; Acinetobacter baumannii 942194; Acinetobacter baumannii 43926; Acinetobacter baumannii 42887; Acinetobacter baumannii 1058283; Acinetobacter bau…	A0A009G4T3
QNT90256.1	UPI0002789485	Acinetobacter sp. FDAARGOS_558; Acinetobacter sp. FDAARGOS_559; Acinetobacter sp. KU 011TH; Acinetobacter baumannii; Acinetobacter baumannii 1429530; Acinetobacter sp. BS1; Acinetobacter sp. FDAARGOS_493; Acinetobacter baumannii Naval-18; Acinetobacter baumannii UH12208; Acinetobacter baumannii UH16208; Acinetobacter baumannii UH22908; Acinetobacter baumannii UH19608; Acinetobacter baumannii UH69…	A0A3R9DZG3
QNT88444.1	UPI000165E6DB	Acinetobacter baumannii 118362; Acinetobacter sp. 25977_4; Acinetobacter sp. 25977_2; Acinetobacter sp. 25977_10; Acinetobacter sp. 25977_7; Acinetobacter sp. 25977_6; Acinetobacter sp. 25977_3; Acinetobacter sp. 25977_1; Acinetobacter sp. 796380-1375; Acinetobacter baumannii 25977_9; Acinetobacter baumannii NCGM 237; Acinetobacter baumannii MRSN 3527; Acinetobacter baumannii WM99c; Acinetobacter…	A0A009G195
QNT88446.1	UPI00025C566D	Acinetobacter baumannii; Acinetobacter baumannii MDR-TJ; Acinetobacter baumannii TYTH-7; Acinetobacter baumannii TG22204; Acinetobacter baumannii LY1; Acinetobacter baumannii LY2	A0A7H1PK86
QNT87310.1	UPI00144A928E	Acinetobacter baumannii	A0A7H1PH00.1 (obsolete)
QNT88445.1	UPI00028CD1AA	Acinetobacter baumannii; Acinetobacter baumannii Naval-72	A0A0T6RTP0.1 (obsolete)
QNT88441.1	UPI0001AEF736	Acinetobacter baumannii (strain 1295743); Acinetobacter baumannii; Acinetobacter sp. FDAARGOS_558; Acinetobacter baumannii EGD-HP18; Acinetobacter baumannii (strain ATCC 19606 / DSM 30007 / JCM 6841 / CCUG 19606 / CIP 70.34 / NBRC 109757 / NCIMB 12457 / NCTC 12156 / 81); Acinetobacter baumannii NIPH 80; Acinetobacter baumannii NIPH 410; Acinetobacter baumannii 1461963; Acinetobacter baumannii 146…	A0A009HLV0
QNT89795.1	UPI0001786101	Acinetobacter baumannii 118362; Acinetobacter baumannii (strain 1295743); Acinetobacter baumannii 625974; Acinetobacter sp. ABNIH27; Acinetobacter sp. FDAARGOS_558; Acinetobacter sp. FDAARGOS_559; Acinetobacter baumannii EGD-HP18; Acinetobacter baumannii NIPH 80; Acinetobacter baumannii; Acinetobacter baumannii 1297549; Acinetobacter baumannii 1035119; Acinetobacter baumannii 984213; Acinetobacte…	A0A009GEC6
QNT89824.1	UPI00026E15D1	Acinetobacter sp. FDAARGOS_558; Acinetobacter sp. FDAARGOS_559; Acinetobacter baumannii EGD-HP18; Acinetobacter baumannii; Acinetobacter baumannii 1429530; Acinetobacter baumannii 4749; Acinetobacter baumannii 1096934; Acinetobacter baumannii 1546444; Acinetobacter baumannii 144107; Acinetobacter baumannii 1417041; Acinetobacter baumannii 831240; Acinetobacter baumannii 541915; Acinetobacter baum…	A0A3R9CMV6
QNT88440.1	UPI0009BDF9BF	Acinetobacter baumannii; Acinetobacter sp. FDAARGOS_558; Acinetobacter sp. FDAARGOS_559; Acinetobacter pittii (Acinetobacter genomosp. 3); Acinetobacter sp. AKBS16; Acinetobacter	A0A2S5BXT2
QNT86994.1	UPI00144AD725	Acinetobacter baumannii	A0A7H1PG34.1 (obsolete)
QNT86995.1	UPI00144AE4D5	Acinetobacter baumannii	A0A7H1PG35.1 (obsolete)
QNT86999.1	UPI000173013D	Acinetobacter baumannii; Acinetobacter baumannii NCGM 237; Acinetobacter baumannii WM99c; Acinetobacter baumannii (strain MDR-ZJ06); Acinetobacter baumannii (strain ACICU); Acinetobacter baumannii TYTH-1; Acinetobacter baumannii 6014059; Acinetobacter baumannii 1159076; Acinetobacter baumannii 1294217; Acinetobacter baumannii 1397084; Acinetobacter baumannii 1406750; Acinetobacter baumannii 14654…	A0A0D7SED5
QNT86998.1	UPI000165E3F1	Acinetobacter baumannii 118362; Acinetobacter sp. 1295259; Acinetobacter baumannii (strain 1295743); Acinetobacter sp. 1475718; Acinetobacter baumannii 625974; Acinetobacter sp. 809848; Acinetobacter baumannii 99063; Acinetobacter sp. 1542444; Acinetobacter sp. 826659; Acinetobacter sp. 25977_7; Acinetobacter sp. 25977_8; Acinetobacter sp. 25977_2; Acinetobacter sp. 25977_6; Acinetobacter sp. 259…	A0A009GH85
QNT86997.1	UPI0001785E66	Acinetobacter baumannii 118362; Acinetobacter baumannii (strain 1295743); Acinetobacter sp. 1295259; Acinetobacter baumannii 99063; Acinetobacter sp. 25977_8; Acinetobacter sp. 25977_4; Acinetobacter sp. 25977_3; Acinetobacter sp. 25977_7; Acinetobacter sp. 25977_1; Acinetobacter sp. 25977_2; Acinetobacter sp. 25977_10; Acinetobacter baumannii 1571545; Acinetobacter sp. 796380-1375; Acinetobacter…	A0A009GGW7
QNT86996.1	UPI0002D0581F	Acinetobacter baumannii; Acinetobacter baumannii NIPH 80	A0A241Z8N9
