# Supplementary material for: Competitive inhibition and mutualistic growth in co-infections: deciphering Staphylococcus aureus–Acinetobacter baumannii interaction dynamics
Source: ISME Commun. 2024 Jun 10;4(1):ycae077. doi: 10.1093/ismeco/ycae077 (PMC11221087; doi:10.1093/ismeco/ycae077)
Supplement: Table_S4_Main_RNAseq_pathways_Ab_04_04_2024_ycae077 [file table_s4_main_rnaseq_pathways_ab_04_04_2024_ycae077.xlsx]

## Sheet: Sheet1
Pathway	Entry name	Protein names	Gene names	Details
Amine and polyamine metabolism; carnitine metabolism
A0A098SKH2	A0A098SKH2_ACIBA	Carnitine monooxygenase reductase subunit (EC 1.14.13.239) (Carnitine monooxygenase beta subunit)	APD31_16585 AUO97_11480 ITE13_10270	Amine and polyamine metabolism; carnitine metabolism
Quorum sensing
A0A2S5BXT2	A0A2S5BXT2	Acyl-homoserine-lactone synthase (EC 2.3.1.184)	DLI71_11000	Autoinducer synthesis protein
Amino-acid degradation
ASTE_ACIBT	ASTE_ACIBT	Succinylglutamate desuccinylase (EC 3.5.1.96)	astE A1S_3128	Amino-acid degradation; L-arginine degradation via AST pathway; L-glutamate and succinate from L-arginine
ASTB_ACIBT	ASTB_ACIBT	N-succinylarginine dihydrolase (EC 3.5.3.23)	astB A1S_3129	Amino-acid degradation; L-arginine degradation via AST pathway; L-glutamate and succinate from L-arginine
A0A7H1PK86_ACIBA	A0A7H1PK86_ACIBA	3-hydroxyisobutyrate dehydrogenase (HIBADH) (EC 1.1.1.31)	mmsB E1A86_01820 E1A87_05370 G3N53_14245	Amino-acid degradation; L-valine degradation
A0A829KGY2_ACIBA	A0A829KGY2_ACIBA	Imidazolonepropionase (EC 3.5.2.7) (Imidazolone-5-propionate hydrolase)	hutI N173_01955	Amino-acid degradation; L-histidine degradation into L-glutamate; N-formimidoyl-L-glutamate from L-histidine
A0A009G7A0_ACIBA	A0A009G7A0_ACIBA	Urocanate hydratase (Urocanase) (EC 4.2.1.49) (Imidazolonepropionate hydrolase)	hutU J517_1423	Amino-acid degradation; L-histidine degradation into L-glutamate; N-formimidoyl-L-glutamate from L-histidine
Aromatic compound metabolism; beta-ketoadipate pathway; 5-oxo-4,5-dihydro-2-furylacetate from catechol: step 1/3
A0A009FZL1	A0A009FZL1_ACIBA	catechol 1,2-dioxygenase (EC 1.13.11.1)	catA J517_3784	Aromatic compound metabolism; beta-ketoadipate pathway; 5-oxo-4,5-dihydro-2-furylacetate from catecho
Carbohydrate biosynthesis; gluconeogenesis
B0VSN6	PCKG_ACIBS	Phosphoenolpyruvate carboxykinase [GTP] (PEP carboxykinase) (PEPCK) (EC 4.1.1.32)	pckG ABSDF0809	Carbohydrate biosynthesis; gluconeogenesis
Carbohydrate metabolism/degradation
A0A1S2FTL4_ACIBA	A0A1S2FTL4_ACIBA	Aldose 1-epimerase (EC 5.1.3.3)	A7M90_10775 CBE85_07190 FJU36_11350 G3N53_08875	Carbohydrate metabolism; hexose metabolism
A0A009H801_ACIBA	A0A009H801_ACIBA	Fumarate hydratase class II (Fumarase C) (EC 4.2.1.2) (Aerobic fumarase) (Iron-independent fumarase)	fumC J517_0966	Carbohydrate metabolism; tricarboxylic acid cycle; (S)-malate from fumarate
A0A009TNE6_ACIBA	A0A009TNE6_ACIBA	Citrate synthase	J529_0787	Carbohydrate metabolism; tricarboxylic acid cycle; isocitrate from oxaloacetate
A0A009GLU9_ACIBA	A0A009GLU9_ACIBA	Aconitate hydratase (Aconitase) (EC 4.2.1.3)	acnA J517_1623	Acetoin/Butaneidol degradation
A0A009GGW7	A0A009GGW7	2,6-dichlorophenolindophenol oxidoreductase subunit beta (EC 1.1.1.-)	acoB	Acetoin/Butaneidol degradation
A0A009GH85	A0A009GH85	2,6-dichlorophenolindophenol oxidoreductase subunit alpha (EC 1.1.1.-)	acoA	Acetoin/Butaneidol degradation
Cofactor biosynthesis; thiamine diphosphate biosynthesis
A3M6Z4	THIG_ACIBT	Thiazole synthase (EC 2.8.1.10)	thiG A1S_2265	Cofactor biosynthesis; thiamine diphosphate biosynthesis
A3M1D2	THIC_ACIBT	Phosphomethylpyrimidine synthase (EC 4.1.99.17) (Hydroxymethylpyrimidine phosphate synthase) (HMP-P synthase) (HMP-phosphate synthase) (HMPP synthase) (Thiamine biosynthesis protein ThiC)	thiC A1S_0251	Cofactor biosynthesis; thiamine diphosphate biosynthesis
Lipid metabolism; fatty acid beta-oxidation
A0A0D7SED5	A0A0D7SED5	A0A0D7SED5_ACIBA	Lipoyl synthase (EC 2.8.1.8) (Lip-syn) (LS) (Lipoate synthase) (Lipoic acid synthase) (Sulfur insertion protein LipA)	Protein modification; protein lipoylation via endogenous pathway; protein N(6)-(lipoyl)lysine from octanoyl-[acyl-carrier-protein
Metabolic intermediate biosynthesis; acetyl-CoA biosynthesis; acetyl-CoA from acetate
A0A009GG31	A0A009GG31_ACIBA	Acetate kinase (EC 2.7.2.1) (Acetokinase)	ackA J517_0284	Metabolic intermediate biosynthesis; acetyl-CoA biosynthesis; acetyl-CoA from acetate
A0A009IGT5	A0A009IGT5_ACIB9	Phosphate acetyltransferase (EC 2.3.1.8) (Phosphotransacetylase)	pta J512_3706	Metabolic intermediate biosynthesis; acetyl-CoA biosynthesis; acetyl-CoA from acetate
Organic acid metabolism; propanoate degradation
A0A014B4Z0	A0A014B4Z0_9GAMM	2-methylisocitrate lyase (2-MIC) (MICL) (EC 4.1.3.30) ((2R,3S)-2-methylisocitrate lyase)	prpB J811_0457	Organic acid metabolism; propanoate degradation
Porphyrin-containing compound metabolism; protoporphyrin-IX biosynthesis; protoporphyrinogen-IX from coproporphyrinogen-III (O2 route)
A0A506A977	A0A506A977_ACIBA	Oxygen-dependent coproporphyrinogen-III oxidase (CPO) (Coprogen oxidase) (Coproporphyrinogenase) (EC 1.3.3.3)	hemF ABR2091_3305 GSE42_18125 H0529_18300	Porphyrin-containing compound metabolism; protoporphyrin-IX biosynthesis; protoporphyrinogen-IX from coproporphyrinogen-III (O2 route)
Protein modification; protein lipoylation via endogenous pathway; protein N(6)-(lipoyl)lysine from octanoyl-[acyl-carrier-protein]
A0A0D7SED5	A0A0D7SED5_ACIBA	Lipoyl synthase (EC 2.8.1.8) (Lip-syn) (LS) (Lipoate synthase) (Lipoic acid synthase) (Sulfur insertion protein LipA)	lipA lipA_1 lipA_2 AUO97_16250 AYR68_09145 B7L45_10380 BAA1790NC_1830 C2U32_04895 C5U03_18415 CBL15_09375 CTZ19_09880 D8O08_011330 DLI71_01970 DVA69_02140 DWA26_03870 E1A87_15705 EA720_001525 EKS29_15015 FD896_02055 FDN00_11065 FE003_09825 FJU76_04905 GO909_06975 HBM78_09695 IAG11_11325 SAMEA104305208_01449 SAMEA104305318_03445 SAMEA4394745_00934	Protein modification; protein lipoylation via endogenous pathway; protein N(6)-(lipoyl)lysine from octanoyl-[acyl-carrier-protein
Siderophore biosynthesis
A0A6H3EHV4	A0A6H3EHV4_ACIBA	isochorismatase (EC 3.3.2.1)	basF DVA69_05470 IMO23_12685	Siderophore biosynthesis.
tRNA modification; N(7)-methylguanine-tRNA biosynthesis
A0A0E1FJG7	A0A0E1FJG7_ACIBA	tRNA (guanine-N(7)-)-methyltransferase (EC 2.1.1.33) (tRNA (guanine(46)-N(7))-methyltransferase) (tRNA(m7G46)-methyltransferase)	trmB trmB_1 A0141_RS09660 Aba9201_07565 APD33_18925 B9X95_20290 CSB70_0957 DOL94_05430 EA706_06845 EGM95_14255 I8Q59_16535 IMO23_05990 NCTC13305_01149	tRNA modification; N(7)-methylguanine-tRNA biosynthesis
