# Supplementary material for: Competitive inhibition and mutualistic growth in co-infections: deciphering Staphylococcus aureus–Acinetobacter baumannii interaction dynamics
Source: ISME Commun. 2024 Jun 10;4(1):ycae077. doi: 10.1093/ismeco/ycae077 (PMC11221087; doi:10.1093/ismeco/ycae077)
Supplement: Table_S5_RNAseq_Sa_in_A118_CFCM_ycae077 [file table_s5_rnaseq_sa_in_a118_cfcm_ycae077.xlsx]

## Sheet: DESeq2.results.treated-3h_vs_co
locus tag	baseMean	log2FoldChange	lfcSE	stat	pvalue	padj	protein_id	Gene	description
SAUSA300_1068	9219.06	-7.06158	0.352509	-20.0323	2.8777e-89	7.34677e-86	ABD20853.1	SAUSA300_1068	psmB2
SAUSA300_1067	4800.04	-6.50336	0.461808	-14.0824	4.87445e-45	1.38272e-42	ABD22369.1	SAUSA300_1067	psmB1
SAUSA300_1988	602691	-5.97747	0.541925	-11.0301	2.73659e-28	3.03762e-26	ABD21807.1	SAUSA300_1988	delta-hemolysin precursor
SAUSA300_1918	4642.11	-5.40953	0.649815	-8.32472	8.45298e-17	3.99638e-15	ABD20946.1	SAUSA300_1918	truncated beta-hemolysin
SAUSA300_2239	1004.75	-5.2431	0.49797	-10.529	6.35323e-26	6.00734e-24	ABD20920.1	ureB	urease, beta subunit
SAUSA300_2603	2673.6	-4.87807	0.404073	-12.0722	1.48046e-33	2.36226e-31	ABD20670.1	lip	triacylglycerol lipase precursor
SAUSA300_0928	1192.27	-4.59864	0.489027	-9.40366	5.26964e-21	3.36335e-19	ABD22888.1	comK	competence transcription factor
SAUSA300_0424	2198.1	-4.40562	0.314703	-13.9993	1.5736e-44	4.0174e-42	ABD21144.1	SAUSA300_0424	putative cobalamin synthesis protein
SAUSA300_0256	1743.01	-4.28649	0.474773	-9.02851	1.74024e-19	1.00974e-17	ABD22157.1	SAUSA300_0256	holin-like protein lrgA
SAUSA300_1758	319.664	-4.28253	0.779377	-5.49481	3.91121e-08	6.40085e-07	ABD21885.1	splA	serine protease SplA
SAUSA300_0176	21507.9	-4.27773	0.519955	-8.22712	1.91769e-16	8.44116e-15	ABD22002.1	SAUSA300_0176	ABC transporter, permease protein
SAUSA300_0174	25378.2	-4.23102	0.605959	-6.98235	2.90278e-12	8.51815e-11	ABD21721.1	SAUSA300_0174	conserved hypothetical protein
SAUSA300_2238	463.002	-4.13637	0.401457	-10.3034	6.80132e-25	5.78792e-23	ABD21596.1	ureA	urease, gamma subunit
SAUSA300_0175	29483.5	-4.04552	0.598073	-6.76426	1.33992e-11	3.71827e-10	ABD22360.1	SAUSA300_0175	putative lipoprotein
SAUSA300_1757	405.93	-4.03485	0.728283	-5.54022	3.02097e-08	5.04087e-07	ABD22137.1	splB	serine protease SplB
SAUSA300_1755	430.776	-3.94611	0.696676	-5.6642	1.47712e-08	2.58293e-07	ABD21002.1	splD	serine protease SplD
SAUSA300_2546	5636.9	-3.92635	0.493827	-7.95086	1.85217e-15	7.27475e-14	ABD21106.1	betB	glycine betaine aldehyde dehydrogenase
SAUSA300_0177	34196.2	-3.91271	0.533759	-7.33048	2.29334e-13	7.70383e-12	ABD21291.1	SAUSA300_0177	conserved hypothetical protein
SAUSA300_2240	4516.59	-3.88691	0.395761	-9.82135	9.1115e-23	6.64619e-21	ABD22506.1	ureC	urease, alpha subunit
SAUSA300_0950	6920.84	-3.85264	0.518601	-7.42891	1.09496e-13	3.88254e-12	ABD21828.1	sspB	cysteine protease precursor
SAUSA300_1756	468.974	-3.81663	0.679168	-5.61957	1.91438e-08	3.28014e-07	ABD21391.1	splC	serine protease SplC
SAUSA300_0173	18833.7	-3.80018	0.604158	-6.29004	3.17386e-10	7.06019e-09	ABD22405.1	SAUSA300_0173	conserved hypothetical protein
SAUSA300_0257	2495.57	-3.76276	0.355313	-10.59	3.31623e-26	3.25628e-24	ABD21434.1	SAUSA300_0257	Antiholin-like protein lrgB
SAUSA300_1005	10075.1	-3.49756	0.196137	-17.8322	3.97592e-71	5.07526e-68	ABD21449.1	SAUSA300_1005	Mn2+/Fe2+ transporter, NRAMP family
SAUSA300_0949	946.214	-3.49428	0.541953	-6.44757	1.13658e-10	2.71185e-09	ABD20764.1	sspC	cysteine protease
SAUSA300_0409	11084.8	-3.48964	0.427453	-8.16379	3.24669e-16	1.38147e-14	ABD20961.1	SAUSA300_0409	conserved hypothetical protein
SAUSA300_2164	2461.2	-3.485	0.444894	-7.83333	4.75128e-15	1.81045e-13	ABD22835.1	SAUSA300_2164	conserved hypothetical protein
SAUSA300_1276	1010.7	-3.39174	0.209345	-16.2017	4.9048e-59	3.13049e-56	ABD20380.1	opp-2B	oligopeptide permease, channel-forming protein
SAUSA300_2395	6232.14	-3.36828	0.227857	-14.7824	1.90226e-49	6.93781e-47	ABD20601.1	SAUSA300_2395	amino acid permease
SAUSA300_2588	3314.23	-3.31393	0.425365	-7.79079	6.6592e-15	2.4639e-13	ABD22358.1	SAUSA300_2588	preprotein translocase, SecY protein
SAUSA300_2545	4884.68	-3.28505	0.512263	-6.41282	1.42855e-10	3.34595e-09	ABD21676.1	betA	choline dehydrogenase
SAUSA300_0951	5239	-3.27342	0.548225	-5.97094	2.35891e-09	4.59718e-08	ABD21260.1	sspA	V8 protease
SAUSA300_1274	862.012	-3.23243	0.286591	-11.2789	1.66777e-29	2.11077e-27	ABD21491.1	SAUSA300_1274	peptide ABC transporter, ATP-binding protein
SAUSA300_2448	4372.73	-3.20295	0.375245	-8.53562	1.39407e-17	7.26339e-16	ABD22840.1	SAUSA300_2448	putative membrane protein
SAUSA300_0178	19225.2	-3.12618	0.384894	-8.12217	4.57938e-16	1.91658e-14	ABD21153.1	SAUSA300_0178	conserved hypothetical protein
SAUSA300_1275	757.41	-3.12602	0.241598	-12.939	2.71285e-38	5.7716e-36	ABD22546.1	SAUSA300_1275	peptide ABC transporter, permease protein
SAUSA300_1754	378.427	-3.1216	0.681074	-4.58335	4.57589e-06	4.72966e-05	ABD22404.1	splE	serine protease SplE
SAUSA300_0282	2100.62	-3.09657	0.470096	-6.5871	4.48497e-11	1.12256e-09	ABD21393.1	SAUSA300_0282	conserved hypothetical protein
SAUSA300_2587	4576.84	-3.08001	0.29701	-10.3701	3.39294e-25	3.09364e-23	ABD22637.1	SAUSA300_2587	accessory secretory protein Asp1
SAUSA300_2488	93.3095	-3.07959	0.347173	-8.87048	7.28294e-19	4.04203e-17	ABD21026.1	feoA	ferrous iron transport protein A
SAUSA300_2242	1826.51	-3.07706	0.279753	-10.9992	3.85496e-28	4.10071e-26	ABD22468.1	ureF	urease accessory protein UreF
SAUSA300_0548	8250.16	-3.03488	0.251707	-12.0572	1.77715e-33	2.66886e-31	ABD22410.1	sdrE	sdrE protein
SAUSA300_0580	1374.51	-3.03189	0.741145	-4.09081	4.29865e-05	0.000337675	ABD20728.1	SAUSA300_0580	conserved hypothetical protein
SAUSA300_0303	2253.43	-3.01124	0.563497	-5.34384	9.09974e-08	1.40798e-06	ABD20794.1	SAUSA300_0303	putative lipoprotein
SAUSA300_0558	9017.11	-2.98914	0.492348	-6.07119	1.26969e-09	2.53243e-08	ABD20797.1	SAUSA300_0558	putative proline/betaine transporter
SAUSA300_2522	787.406	-2.96505	0.574847	-5.15799	2.49618e-07	3.42621e-06	ABD22227.1	SAUSA300_2522	conserved hypothetical protein
SAUSA300_1382	2413.54	-2.94661	0.560648	-5.25572	1.4745e-07	2.11483e-06	ABD22441.1	lukS-PV	Panton-Valentine leukocidin, LukS-PV
SAUSA300_2586	4423.55	-2.94452	0.306255	-9.61461	6.93713e-22	4.78662e-20	ABD22193.1	SAUSA300_2586	accessory secretory protein Asp2
SAUSA300_0286	2076.56	-2.85011	0.353424	-8.0643	7.36566e-16	3.03299e-14	ABD21119.1	SAUSA300_0286	conserved hypothetical protein
SAUSA300_1381	2738.64	-2.84935	0.540101	-5.27559	1.32332e-07	1.94164e-06	ABD21112.1	lukF-PV	Panton-Valentine leukocidin, LukF-PV
SAUSA300_0231	3371.46	-2.84769	0.252558	-11.2754	1.73624e-29	2.11077e-27	ABD21840.1	SAUSA300_0231	ABC transporter, substrate-binding protein
SAUSA300_0581	1202.37	-2.83328	0.624291	-4.5384	5.66833e-06	5.69734e-05	ABD21024.1	SAUSA300_0581	conserved hypothetical protein
SAUSA300_2585	2181.68	-2.82321	0.226747	-12.4509	1.3829e-35	2.52182e-33	ABD21516.1	SAUSA300_2585	accessory secretory protein Asp3
SAUSA300_2241	1516.76	-2.80557	0.331235	-8.47004	2.45319e-17	1.22804e-15	ABD21916.1	ureE	urease accessory protein UreE
SAUSA300_0304	1966.48	-2.75472	0.217192	-12.6833	7.31406e-37	1.43637e-34	ABD22102.1	SAUSA300_0304	conserved hypothetical protein
SAUSA300_0283	14162.1	-2.73368	0.357909	-7.63793	2.2075e-14	7.93766e-13	ABD20808.1	SAUSA300_0283	essC protein
SAUSA300_2418	7356.06	-2.7293	0.624351	-4.37142	1.2344e-05	0.00011215	ABD21040.1	SAUSA300_2418	conserved hypothetical protein
SAUSA300_0152	188.181	-2.72743	0.402729	-6.77236	1.26697e-11	3.55447e-10	ABD20606.1	cap5A	capsular polysaccharide biosynthesis protein Cap5A
SAUSA300_0127	390.341	-2.72595	0.384269	-7.09386	1.30424e-12	4.11076e-11	ABD22231.1	SAUSA300_0127	conserved hypothetical protein
SAUSA300_0154	257.708	-2.72052	0.373108	-7.2915	3.0653e-13	1.0033e-11	ABD21271.1	cap5C	capsular polysaccharide biosynthesis protein Cap5C
SAUSA300_2366	315.115	-2.71231	0.515889	-5.25756	1.4598e-07	2.10558e-06	ABD21132.1	hlgC	gamma-hemolysin component C
SAUSA300_1890	5147.84	-2.67347	0.636467	-4.20049	2.66335e-05	0.000222207	ABD20686.1	SAUSA300_1890	staphopain A
SAUSA300_2237	394.957	-2.66429	0.380588	-7.00044	2.55153e-12	7.57448e-11	ABD21719.1	SAUSA300_2237	putative urea transporter
SAUSA300_0279	9168.79	-2.61128	0.366393	-7.12699	1.0259e-12	3.27391e-11	ABD21191.1	SAUSA300_0279	putative membrane protein
SAUSA300_1989	114962	-2.56832	0.533365	-4.81531	1.46972e-06	1.72568e-05	ABD21641.1	agrB	accessory gene regulator protein B
SAUSA300_0582	1546.7	-2.56642	0.455831	-5.6302	1.80006e-08	3.1051e-07	ABD20509.1	SAUSA300_0582	conserved hypothetical protein
SAUSA300_0630	38244.6	-2.56513	0.214533	-11.9568	5.98083e-33	8.48282e-31	ABD22808.1	SAUSA300_0630	ABC transporter, ATP-binding protein
SAUSA300_0205	800.651	-2.5333	0.379617	-6.6733	2.5011e-11	6.51562e-10	ABD21781.1	SAUSA300_0205	staphylococcal tandem lipoprotein
SAUSA300_2589	56469.1	-2.52921	0.378868	-6.67569	2.46075e-11	6.47658e-10	ABD21900.1	SAUSA300_2589	LPXTG-motif cell wall surface anchor family protein
SAUSA300_2244	2785.63	-2.51691	0.266528	-9.44332	3.61162e-21	2.36422e-19	ABD21016.1	ureD	urease accessory protein UreD
SAUSA300_0583	955.249	-2.46901	0.414003	-5.96376	2.46499e-09	4.76751e-08	ABD22824.1	SAUSA300_0583	conserved hypothetical protein
SAUSA300_1975	3942.66	-2.46704	0.679973	-3.62815	0.000285463	0.00171707	ABD22526.1	SAUSA300_1975	Aerolysin/Leukocidin family protein
SAUSA300_2487	978.037	-2.45001	0.212079	-11.5523	7.18583e-31	9.65549e-29	ABD21768.1	feoB	ferrous iron transport protein B
SAUSA300_0153	346.317	-2.44583	0.346962	-7.04926	1.79866e-12	5.53251e-11	ABD21655.1	cap5B	capsular polysaccharide biosynthesis protein Cap5B
SAUSA300_0284	709.554	-2.44284	0.390378	-6.25763	3.90877e-10	8.52914e-09	ABD22823.1	SAUSA300_0284	conserved hypothetical protein
SAUSA300_2392	3029.21	-2.44232	0.27711	-8.81354	1.21251e-18	6.58625e-17	ABD22883.1	opuCb	glycine betaine/carnitine/choline ABC transporter
SAUSA300_0584	913.226	-2.43467	0.376921	-6.45937	1.05141e-10	2.53231e-09	ABD22283.1	SAUSA300_0584	conserved hypothetical protein
SAUSA300_0938	1486.41	-2.42737	0.772807	-3.14098	0.00168383	0.00774562	ABD22426.1	SAUSA300_0938	conserved hypothetical protein
SAUSA300_2391	4950.74	-2.41436	0.197783	-12.2071	2.84863e-34	4.84836e-32	ABD22006.1	opuCc	glycine betaine/carnitine/choline ABC transporter
SAUSA300_0292	430.701	-2.376	0.347723	-6.83303	8.31423e-12	2.38497e-10	ABD21722.1	SAUSA300_0292	conserved hypothetical protein
SAUSA300_2243	2551.32	-2.37027	0.307916	-7.69777	1.38463e-14	5.04994e-13	ABD21896.1	ureG	urease accessory protein UreG
SAUSA300_2100	24580.3	-2.34953	0.504636	-4.6559	3.22565e-06	3.50429e-05	ABD22531.1	SAUSA300_2100	lytic regulatory protein
SAUSA300_2035	3278	-2.34578	0.369751	-6.34422	2.23556e-10	5.14179e-09	ABD22731.1	kdpD	sensor histidine kinase, KdpD
SAUSA300_0769	2259.87	-2.34358	0.686244	-3.41508	0.000637627	0.00339846	ABD22313.1	SAUSA300_0769	putative lipoprotein
SAUSA300_0579	3428.03	-2.32751	0.400331	-5.81397	6.1009e-09	1.14526e-07	ABD21213.1	SAUSA300_0579	conserved hypothetical protein
SAUSA300_0767	1513.7	-2.3208	0.762496	-3.04369	0.00233698	0.0103402	ABD20588.1	SAUSA300_0767	conserved hypothetical protein
SAUSA300_0287	947.237	-2.3179	0.361126	-6.41855	1.37583e-10	3.25231e-09	ABD20409.1	SAUSA300_0287	conserved hypothetical protein
SAUSA300_1753	449.406	-2.28957	0.575755	-3.97664	6.98948e-05	0.000503761	ABD21806.1	splF	serine protease SplF
SAUSA300_0281	267.442	-2.27675	0.472866	-4.81479	1.47355e-06	1.72568e-05	ABD22536.1	SAUSA300_0281	conserved hypothetical protein
SAUSA300_2390	3244.86	-2.23696	0.200741	-11.1435	7.70213e-29	8.93798e-27	ABD21485.1	opuCd	glycine betaine/carnitine/choline transport system permease
SAUSA300_2393	5710.02	-2.21262	0.330085	-6.70317	2.0395e-11	5.53921e-10	ABD22090.1	opuCa	glycine betaine/carnitine/choline ABC transporter ATP-binding protein
SAUSA300_0172	282.146	-2.19717	0.328076	-6.69716	2.12514e-11	5.71102e-10	ABD20909.1	SAUSA300_0172	conserved hypothetical protein
SAUSA300_2036	578.03	-2.18435	0.383975	-5.68879	1.27944e-08	2.26834e-07	ABD21438.1	kdpE	DNA-binding response regulator, KdpE
SAUSA300_0432	753.794	-2.182	0.262334	-8.31764	8.97355e-17	4.09098e-15	ABD22629.1	SAUSA300_0432	sodium dependent transporter
SAUSA300_1214	860.556	-2.17243	0.381698	-5.6915	1.25932e-08	2.24828e-07	ABD22507.1	SAUSA300_1214	conserved hypothetical protein
SAUSA300_2166	1184.07	-2.16483	0.323774	-6.68624	2.28971e-11	6.08919e-10	ABD21432.1	alsS	alpha-acetolactate synthase
SAUSA300_1991	114652	-2.13965	0.382386	-5.59552	2.19962e-08	3.74375e-07	ABD22773.1	agrC	accessory gene regulator protein C
SAUSA300_1974	3184.58	-2.10958	0.587539	-3.59053	0.000330006	0.00193235	ABD21470.1	SAUSA300_1974	Leukocidin/Hemolysin toxin family protein
SAUSA300_2479	896.657	-2.09976	0.462422	-4.54079	5.60438e-06	5.65533e-05	ABD21950.1	cidA	Holin-like protein cidA
SAUSA300_1722	1357.49	-2.09377	0.485441	-4.31312	1.60969e-05	0.000142198	ABD20491.1	SAUSA300_1722	conserved hypothetical protein
SAUSA300_1990	28924.8	-2.07865	0.328221	-6.33308	2.40322e-10	5.47806e-09	ABD20919.1	agrD	accessory gene regulator protein D
SAUSA300_2465	177.801	-2.07653	0.769512	-2.69851	0.00696515	0.0253305	ABD21103.1	SAUSA300_2465	ABC transporter, ATP-binding protein
SAUSA300_2549	3692.92	-2.06704	0.428175	-4.82756	1.38215e-06	1.63362e-05	ABD21170.1	bccT	choline/carnitine/betaine transporter, BCCT family
SAUSA300_0278	12623.1	-2.05167	0.44754	-4.58433	4.5545e-06	4.72668e-05	ABD21786.1	SAUSA300_0278	conserved hypothetical protein
SAUSA300_0768	2070.16	-2.05133	0.388773	-5.27641	1.31739e-07	1.94164e-06	ABD21183.1	SAUSA300_0768	conserved hypothetical protein
SAUSA300_1180	4638.26	-2.04528	0.261279	-7.82795	4.95884e-15	1.86175e-13	ABD21171.1	SAUSA300_1180	conserved hypothetical protein
SAUSA300_0280	374.863	-2.00036	0.454664	-4.39966	1.08423e-05	0.000100656	ABD20666.1	SAUSA300_0280	conserved hypothetical protein
SAUSA300_1723	1990.77	-1.9938	0.440737	-4.52378	6.0745e-06	6.03432e-05	ABD22042.1	SAUSA300_1723	conserved hypothetical protein
SAUSA300_0179	542.848	-1.99136	0.386461	-5.15281	2.56606e-07	3.50329e-06	ABD20512.1	SAUSA300_0179	putative D-isomer specific 2-hydroxyacid dehydrogenase
SAUSA300_0585	572.061	-1.98678	0.318619	-6.23561	4.50008e-10	9.65437e-09	ABD20997.1	SAUSA300_0585	conserved hypothetical protein
SAUSA300_1714	1885.83	-1.98657	0.226895	-8.75547	2.03256e-18	1.08107e-16	ABD22143.1	ribE	riboflavin synthase, alpha subunit
SAUSA300_1992	72661.1	-1.97536	0.340566	-5.80023	6.62248e-09	1.21634e-07	ABD22095.1	agrA	accessory gene regulator protein A
SAUSA300_0275	295.447	-1.9663	0.589507	-3.33551	0.000851441	0.00432153	ABD21553.1	SAUSA300_0275	putative membrane protein
SAUSA300_1766	1275.57	-1.95541	0.317052	-6.16748	6.93886e-10	1.44024e-08	ABD22286.1	epiB	lantibiotic epidermin biosynthesis protein EpiB
SAUSA300_0693	26435.6	-1.95422	0.434833	-4.49419	6.98342e-06	6.79996e-05	ABD22149.1	SAUSA300_0693	putative lipoprotein
SAUSA300_0772	45613	-1.95362	0.424151	-4.60595	4.10587e-06	4.33152e-05	ABD20644.1	clfA	clumping factor A
SAUSA300_0180	3797.11	-1.9536	0.342475	-5.70437	1.16773e-08	2.09945e-07	ABD22579.1	SAUSA300_0180	integral membrane protein LmrP
SAUSA300_1911	14187.2	-1.94389	0.283365	-6.86003	6.8848e-12	1.99737e-10	ABD21354.1	SAUSA300_1911	ABC transporter, ATP-binding protein
SAUSA300_1912	3801.12	-1.9174	0.478463	-4.00742	6.13853e-05	0.0004569	ABD20650.1	SAUSA300_1912	putative membrane protein
SAUSA300_2165	592.21	-1.90975	0.267781	-7.13176	9.90966e-13	3.20245e-11	ABD20838.1	budA	alpha-acetolactate decarboxylase
SAUSA300_2245	21627.7	-1.90528	0.679072	-2.80572	0.00502043	0.0195086	ABD20487.1	SAUSA300_2245	staphylococcal accessory regulator R
SAUSA300_1769	171.936	-1.90504	0.478102	-3.9846	6.75949e-05	0.000494469	ABD22524.1	lukE	leukotoxin LukE
SAUSA300_0285	747.238	-1.89948	0.474687	-4.00154	6.29321e-05	0.000465698	ABD21833.1	SAUSA300_0285	conserved hypothetical protein
SAUSA300_2367	481.827	-1.87001	0.448615	-4.16841	3.06736e-05	0.00025343	ABD21204.1	hlgB	gamma-hemolysin component B
SAUSA300_0420	5445.74	-1.86825	0.342673	-5.452	4.98056e-08	8.04771e-07	ABD22796.1	SAUSA300_0420	conserved hypothetical protein
SAUSA300_1283	163.573	-1.8591	0.414741	-4.48257	7.3751e-06	7.07843e-05	ABD21991.1	pstS	phosphate ABC transporter, phosphate-binding protein PstS
SAUSA300_2417	6609.59	-1.8577	0.31978	-5.80931	6.27312e-09	1.169e-07	ABD21606.1	SAUSA300_2417	putative transporter
SAUSA300_0192	503.061	-1.85326	0.296716	-6.2459	4.21355e-10	9.11627e-09	ABD22197.1	SAUSA300_0192	conserved hypothetical protein
SAUSA300_0939	11025.2	-1.84891	0.36597	-5.05207	4.37051e-07	5.62593e-06	ABD21315.1	SAUSA300_0939	glycosyl transferase, group 1 family protein
SAUSA300_1910	5281.84	-1.84677	0.384228	-4.80645	1.53633e-06	1.78284e-05	ABD22093.1	SAUSA300_1910	putative membrane protein
SAUSA300_1919	13407.8	-1.84071	0.536261	-3.43249	0.000598057	0.00320572	ABD22701.1	SAUSA300_1919	conserved hypothetical protein
SAUSA300_2548	1005.52	-1.81115	0.373508	-4.84901	1.24076e-06	1.48717e-05	ABD21665.1	SAUSA300_2548	conserved hypothetical protein
SAUSA300_0419	1913.56	-1.80601	0.332985	-5.4237	5.83778e-08	9.25705e-07	ABD20503.1	SAUSA300_0419	staphylococcal tandem lipoprotein
SAUSA300_1874	3103.33	-1.79781	0.391308	-4.59435	4.34105e-06	4.54209e-05	ABD22225.1	SAUSA300_1874	ferritins family protein
SAUSA300_0183	2232.91	-1.78752	0.511096	-3.49743	0.000469767	0.00262432	ABD20745.1	SAUSA300_0183	conserved hypothetical protein
SAUSA300_2584	9379.33	-1.76864	0.188265	-9.39438	5.75577e-21	3.58402e-19	ABD20912.1	SAUSA300_2584	preprotein translocase, secA protein
SAUSA300_0171	1335.35	-1.74671	0.281344	-6.20846	5.3505e-10	1.13832e-08	ABD21581.1	SAUSA300_0171	cation efflux family protein
SAUSA300_2145	18314.9	-1.74459	0.436337	-3.99825	6.38129e-05	0.000470851	ABD21209.1	SAUSA300_2145	glycine betaine transporter
SAUSA300_0692	21104.5	-1.69366	0.407897	-4.15217	3.29344e-05	0.000269492	ABD22705.1	SAUSA300_0692	conserved hypothetical protein
SAUSA300_1913	10536.9	-1.69032	0.257538	-6.5634	5.2593e-11	1.30359e-09	ABD22501.1	SAUSA300_1913	ABC transporter, ATP-binding protein
SAUSA300_0586	360.942	-1.68738	0.257879	-6.54331	6.01726e-11	1.47712e-09	ABD22680.1	SAUSA300_0586	conserved hypothetical protein
SAUSA300_2264	7706.09	-1.67785	0.322139	-5.20845	1.90424e-07	2.64213e-06	ABD21632.1	SAUSA300_2264	phosphosugar-binding transcriptional regulator, RpiR family
SAUSA300_0066	212.019	-1.66423	0.675472	-2.4638	0.0137474	0.0447032	ABD22901.1	argR	arginine repressor
SAUSA300_0770	402.144	-1.66382	0.35042	-4.74807	2.05367e-06	2.29957e-05	ABD20580.1	SAUSA300_0770	conserved hypothetical protein
SAUSA300_0587	998.714	-1.66288	0.523531	-3.17628	0.00149179	0.00701387	ABD22496.1	SAUSA300_0587	conserved hypothetical protein
SAUSA300_0433	3493.32	-1.6445	0.321963	-5.10772	3.26072e-07	4.38138e-06	ABD21712.1	cysM	cysteine synthase/cystathionine beta-synthase
SAUSA300_0605	11926.7	-1.6437	0.512815	-3.20525	0.00134943	0.00641545	ABD22859.1	sarA	staphylococcal accessory regulator A
SAUSA300_0276	316.77	-1.64019	0.314325	-5.21814	1.80732e-07	2.53522e-06	ABD21177.1	SAUSA300_0276	putative membrane protein
SAUSA300_1768	223.391	-1.63866	0.382698	-4.28186	1.85339e-05	0.000160943	ABD20490.1	lukD	leukotoxin LukD
SAUSA300_2143	41915.4	-1.63493	0.649706	-2.51641	0.0118556	0.0394621	ABD22309.1	SAUSA300_2143	conserved hypothetical protein
SAUSA300_1712	1226.24	-1.62265	0.303731	-5.34239	9.17312e-08	1.41078e-06	ABD21201.1	ribH	riboflavin synthase, beta subunit
SAUSA300_1998	3596.53	-1.61821	0.430851	-3.75584	0.000172763	0.00110542	ABD20980.1	SAUSA300_1998	putative membrane protein
SAUSA300_0161	541.416	-1.61665	0.437474	-3.69542	0.000219522	0.00137027	ABD21589.1	cap5J	capsular polysaccharide biosynthesis protein Cap5J
SAUSA300_1713	3852.2	-1.60565	0.319618	-5.02364	5.07008e-07	6.47196e-06	ABD21899.1	ribBA	riboflavin biosynthesis protein
SAUSA300_1273	1434.49	-1.60359	0.192734	-8.32026	8.77669e-17	4.07398e-15	ABD21447.1	opp-2F	oligopeptide permease, ATP-binding protein
SAUSA300_1864	28059.9	-1.60344	0.358	-4.47888	7.50341e-06	7.17461e-05	ABD20733.1	SAUSA300_1864	putative membrane protein
SAUSA300_0160	544.388	-1.60217	0.283066	-5.66007	1.51314e-08	2.62793e-07	ABD22389.1	cap5I	capsular polysaccharide biosynthesis protein Cap5I
SAUSA300_1764	184.399	-1.60107	0.479903	-3.33623	0.000849226	0.00431887	ABD22271.1	epiD	lantibiotic epidermin biosynthesis protein EpiD
SAUSA300_1141	659.103	-1.58317	0.487336	-3.24863	0.00115964	0.00560711	ABD20618.1	SAUSA300_1141	endopeptidase resistance gene
SAUSA300_0473	19889.2	-1.57719	0.383344	-4.1143	3.88352e-05	0.000309832	ABD22228.1	purR	pur operon repressor
SAUSA300_0294	135.418	-1.57649	0.469588	-3.35717	0.000787449	0.00406133	ABD20579.1	SAUSA300_0294	conserved hypothetical protein
SAUSA300_2438	141.508	-1.57356	0.594263	-2.64791	0.00809899	0.0286778	ABD21473.1	sarU	staphylococcal accessory regulator U
SAUSA300_0158	382.764	-1.56865	0.344521	-4.55312	5.28573e-06	5.39778e-05	ABD21301.1	cap5G	capsular polysaccharide biosynthesis protein Cap5G
SAUSA300_0162	466.252	-1.56023	0.378968	-4.11706	3.83729e-05	0.00030807	ABD20889.1	cap5K	capsular polysaccharide biosynthesis protein Cap5K
SAUSA300_1760	813.115	-1.55148	0.428216	-3.62312	0.000291072	0.0017403	ABD20694.1	epiG	lantibiotic epidermin immunity protein F
SAUSA300_1762	947.074	-1.55028	0.374395	-4.14076	3.4615e-05	0.000280546	ABD20787.1	epiF	lantibiotic epidermin immunity protein F
SAUSA300_0588	723.989	-1.54905	0.460475	-3.36401	0.000768175	0.00396994	ABD21925.1	SAUSA300_0588	conserved hypothetical protein
SAUSA300_2289	1186.14	-1.54809	0.327032	-4.73375	2.20406e-06	2.44651e-05	ABD22907.1	SAUSA300_2289	conserved hypothetical protein
SAUSA300_2299	889.416	-1.528	0.32173	-4.74933	2.04096e-06	2.29541e-05	ABD20902.1	SAUSA300_2299	multidrug resistance protein A, drug resistance transporter
SAUSA300_0691	34380.8	-1.52571	0.404975	-3.76742	0.000164947	0.00107518	ABD22784.1	saeR	DNA-binding response regulator SaeR
SAUSA300_0295	302.032	-1.52175	0.420784	-3.61645	0.000298667	0.00177738	ABD22678.1	SAUSA300_0295	conserved hypothetical protein
SAUSA300_2161	860.76	-1.50552	0.26293	-5.72593	1.02871e-08	1.86262e-07	ABD22109.1	hysA	Hyaluronate lyase precursor
SAUSA300_0846	1684.64	-1.50539	0.357924	-4.2059	2.60051e-05	0.000217675	ABD22342.1	SAUSA300_0846	Na+/H+ antiporter family protein
SAUSA300_1711	1351.94	-1.50419	0.188032	-7.99969	1.24734e-15	4.97573e-14	ABD22124.1	putA	proline dehydrogenase
SAUSA300_0277	2809.53	-1.5028	0.454231	-3.30845	0.000938125	0.00469614	ABD20657.1	SAUSA300_0277	putative staphyloxanthin biosynthesis protein
SAUSA300_0157	331.351	-1.50143	0.334151	-4.49327	7.01394e-06	6.79996e-05	ABD22033.1	cap5F	capsular polysaccharide biosynthesis protein Cap5F
SAUSA300_0182	3272.58	-1.5001	0.37354	-4.0159	5.92181e-05	0.000444658	ABD21416.1	SAUSA300_0182	4'-phosphopantetheinyl transferase superfamily protein
SAUSA300_0474	19259.3	-1.49798	0.258151	-5.80274	6.52396e-09	1.20693e-07	ABD22759.1	SAUSA300_0474	putative endoribonuclease L-PSP
SAUSA300_0181	30579.9	-1.49067	0.400755	-3.71965	0.0001995	0.00125759	ABD21851.1	SAUSA300_0181	non-ribosomal peptide synthetase
SAUSA300_2561	219.64	-1.47869	0.280766	-5.26664	1.38946e-07	2.02703e-06	ABD20483.1	phoB	alkaline phosphatase
SAUSA300_1244	18882.7	-1.47297	0.274528	-5.36548	8.07356e-08	1.26453e-06	ABD21377.1	mscL	large conductance mechanosensitive channel protein
SAUSA300_0159	229.491	-1.47185	0.289163	-5.09003	3.58004e-07	4.66601e-06	ABD20551.1	cap5H	capsular polysaccharide biosynthesis protein Cap5H
SAUSA300_1765	383.925	-1.4681	0.26521	-5.53562	3.10132e-08	5.12418e-07	ABD22833.1	epiC	lantibiotic epidermin biosynthesis protein EpiC
SAUSA300_0883	1378.84	-1.44965	0.33773	-4.29235	1.76795e-05	0.000154941	ABD22082.1	SAUSA300_0883	putative surface protein
SAUSA300_2630	2989.34	-1.44889	0.396343	-3.65564	0.000256539	0.00157061	ABD22025.1	nixA	high-affinity nickel-transporter
SAUSA300_2447	3802.13	-1.44028	0.32985	-4.36645	1.26283e-05	0.000114326	ABD20475.1	SAUSA300_2447	conserved hypothetical protein
SAUSA300_0878	404.379	-1.43724	0.567929	-2.53068	0.0113842	0.0381416	ABD21342.1	SAUSA300_0878	transcriptional regulator, LysR family
SAUSA300_2502	1011.46	-1.43716	0.400239	-3.59074	0.000329741	0.00193235	ABD22726.1	SAUSA300_2502	conserved hypothetical protein
SAUSA300_0308	3806.84	-1.43379	0.370531	-3.86954	0.00010904	0.000748329	ABD20425.1	SAUSA300_0308	ABC transporter, permease protein
SAUSA300_2160	233.176	-1.42771	0.42272	-3.37744	0.000731645	0.00379652	ABD22382.1	SAUSA300_2160	transcriptional regulator, MerR family
SAUSA300_0187	860.88	-1.41732	0.470396	-3.01305	0.0025864	0.011268	ABD21275.1	rocD	ornithine--oxo-acid transaminase
SAUSA300_0193	271.449	-1.41141	0.428004	-3.29767	0.000974905	0.00482351	ABD22914.1	SAUSA300_0193	conserved hypothetical protein
SAUSA300_1715	6305.72	-1.40735	0.359701	-3.91255	9.13273e-05	0.000641699	ABD22005.1	ribD	riboflavin biosynthesis protein
SAUSA300_0958	14461.1	-1.39428	0.297635	-4.68452	2.80618e-06	3.08801e-05	ABD20616.1	SAUSA300_0958	transcriptional regulator
SAUSA300_2583	6902.35	-1.3921	0.22503	-6.18626	6.16065e-10	1.28919e-08	ABD22740.1	SAUSA300_2583	putative glycosyl transferase
SAUSA300_0128	762.281	-1.39177	0.267043	-5.2118	1.87022e-07	2.60911e-06	ABD21227.1	SAUSA300_0128	conserved hypothetical protein
SAUSA300_1759	291.222	-1.38685	0.427241	-3.24605	0.00117017	0.00564733	ABD22594.1	SAUSA300_1759	conserved hypothetical protein
SAUSA300_0036	132.179	-1.37996	0.368331	-3.74652	0.000179302	0.0011387	ABD22446.1	SAUSA300_0036	conserved hypothetical protein
SAUSA300_2582	6541.72	-1.3747	0.218563	-6.28973	3.18027e-10	7.06019e-09	ABD21874.1	SAUSA300_2582	conserved hypothetical protein
SAUSA300_0297	552.891	-1.36709	0.410433	-3.33084	0.00086584	0.00438589	ABD21912.1	SAUSA300_0297	putative lipoprotein
SAUSA300_2144	91104.7	-1.35893	0.395137	-3.43913	0.000583583	0.00316238	ABD21575.1	SAUSA300_2144	conserved hypothetical protein
SAUSA300_2298	2509.18	-1.35156	0.248194	-5.44557	5.16394e-08	8.29153e-07	ABD22222.1	SAUSA300_2298	multidrug resistance protein B, drug resistance transporter
SAUSA300_0164	507.19	-1.35053	0.257458	-5.24562	1.5576e-07	2.22154e-06	ABD21970.1	cap5M	capsular polysaccharide biosynthesis protein Cap5M
SAUSA300_2127	1635.08	-1.33667	0.345685	-3.86671	0.000110311	0.000755026	ABD22513.1	SAUSA300_2127	conserved hypothetical protein
SAUSA300_0690	41236.1	-1.32495	0.404575	-3.27492	0.0010569	0.00515921	ABD20913.1	saeS	sensor histidine kinase SaeS
SAUSA300_1580	2330.05	-1.32315	0.332333	-3.98139	6.85143e-05	0.000499763	ABD21166.1	SAUSA300_1580	bacterial luciferase family protein
SAUSA300_0099	659.477	-1.3225	0.515473	-2.56562	0.0102993	0.0351996	ABD22611.1	plc	1-phosphatidylinositol phosphodiesterase
SAUSA300_0802	2969.51	-1.30983	0.343682	-3.81118	0.000138307	0.000924342	ABD22040.1	SAUSA300_0802	conserved hypothetical protein
SAUSA300_0354	2137.82	-1.30424	0.289673	-4.50247	6.71694e-06	6.59552e-05	ABD20749.1	ltrA	low temperature requirement protein LtrA
SAUSA300_1914	2390.37	-1.30399	0.365561	-3.56709	0.000360965	0.00209442	ABD21215.1	SAUSA300_1914	GntR family regulatory protein
SAUSA300_0654	422.478	-1.30004	0.477715	-2.72138	0.00650093	0.0238461	ABD21615.1	sarX	staphylococcal accessory protein X
SAUSA300_2384	8975.72	-1.29554	0.278557	-4.65089	3.30506e-06	3.56026e-05	ABD22462.1	SAUSA300_2384	putative Na+/H+ antiporter
SAUSA300_1140	393.73	-1.29404	0.274796	-4.70911	2.48806e-06	2.7498e-05	ABD22392.1	lytN	cell wall hydrolase
SAUSA300_2358	34358.3	-1.29231	0.211955	-6.0971	1.08009e-09	2.18848e-08	ABD20777.1	SAUSA300_2358	ABC transporter, permease protein
SAUSA300_1746	61.345	-1.27305	0.38356	-3.31904	0.000903261	0.00455736	ABD22661.1	SAUSA300_1746	conserved hypothetical protein
SAUSA300_1761	636.695	-1.2662	0.43302	-2.92412	0.00345427	0.0142321	ABD21403.1	epiE	lantibiotic epidermin immunity protein F
SAUSA300_0795	927.835	-1.26375	0.503781	-2.50853	0.0121235	0.0401443	ABD22458.1	SAUSA300_0795	putative thioredoxin
SAUSA300_1106	1563.88	-1.25463	0.301127	-4.16647	3.09353e-05	0.000254767	ABD20939.1	SAUSA300_1106	putative lipoprotein
SAUSA300_0597	217.203	-1.25101	0.367832	-3.40103	0.000671333	0.00356323	ABD22812.1	SAUSA300_0597	putative endonuclease III
SAUSA300_2360	5956.79	-1.24557	0.190951	-6.52299	6.89175e-11	1.67568e-09	ABD22616.1	SAUSA300_2360	multidrug resistance protein
SAUSA300_1479	234.213	-1.2451	0.2928	-4.25238	2.11509e-05	0.000181202	ABD22886.1	SAUSA300_1479	conserved hypothetical protein
SAUSA300_0156	335.678	-1.23811	0.33203	-3.72892	0.000192299	0.0012152	ABD22717.1	cap5E	capsular polysaccharide biosynthesis protein Cap5E
SAUSA300_2480	1479.92	-1.23787	0.221934	-5.57764	2.43802e-08	4.12202e-07	ABD22482.1	SAUSA300_2480	transcriptional regulator, LysR family
SAUSA300_0779	1398.65	-1.23716	0.400083	-3.09225	0.00198646	0.00894585	ABD20663.1	SAUSA300_0779	conserved hypothetical protein
SAUSA300_0146	423.622	-1.23689	0.308474	-4.00971	6.07932e-05	0.000455147	ABD22500.1	SAUSA300_0146	conserved hypothetical protein
SAUSA300_0370	616.251	-1.23196	0.503066	-2.4489	0.0143294	0.0459008	ABD22931.1	SAUSA300_0370	putative staphylococcal enterotoxin
SAUSA300_2253	7326.4	-1.23086	0.358634	-3.43209	0.000598953	0.00320572	ABD20377.1	ssaA	secretory antigen precursor SsaA
SAUSA300_1440	767.364	-1.21641	0.437673	-2.77927	0.00544816	0.0206982	ABD20788.1	SAUSA300_1440	conserved hypothetical protein
SAUSA300_0067	4513.2	-1.21542	0.463828	-2.62041	0.00878237	0.0306722	ABD22871.1	SAUSA300_0067	universal stress protein family
SAUSA300_2327	4677.02	-1.21027	0.343319	-3.52519	0.000423183	0.00239097	ABD22349.1	SAUSA300_2327	conserved hypothetical protein
SAUSA300_0864	732.29	-1.20119	0.250572	-4.79378	1.63667e-06	1.89069e-05	ABD21035.1	argG	argininosuccinate synthase
SAUSA300_0434	4052.32	-1.19321	0.347588	-3.43281	0.000597351	0.00320572	ABD21083.1	metB	cystathionine gamma-synthase
SAUSA300_2359	27878	-1.19282	0.1949	-6.12016	9.34791e-10	1.92461e-08	ABD22685.1	SAUSA300_2359	amino acid ABC transporter, amino acid-binding protein
SAUSA300_0629	4705.47	-1.18934	0.218685	-5.4386	5.36994e-08	8.5684e-07	ABD21645.1	pbp4	penicillin-binding protein 4
SAUSA300_0503	756.294	-1.16864	0.422464	-2.76626	0.00567042	0.0213519	ABD21036.1	SAUSA300_0503	transcriptional regulator, gntR family protein
SAUSA300_2376	475.35	-1.15847	0.413424	-2.80213	0.00507672	0.0196675	ABD22841.1	SAUSA300_2376	conserved hypothetical protein
SAUSA300_1763	1105.59	-1.15442	0.226445	-5.09799	3.43276e-07	4.56449e-06	ABD22729.1	epiP	lantibiotic epidermin leader peptide processing serine protease EpiP
SAUSA300_0068	91.7924	-1.14511	0.455163	-2.51582	0.0118756	0.039477	ABD20724.1	SAUSA300_0068	cadmium-exporting ATPase, truncation
SAUSA300_0566	33518.2	-1.13654	0.440604	-2.5795	0.00989445	0.0340438	ABD22018.1	SAUSA300_0566	amino acid permease
SAUSA300_0443	3165.66	-1.13572	0.181425	-6.26001	3.84962e-10	8.47249e-09	ABD21602.1	SAUSA300_0443	YibE/F-like protein
SAUSA300_1808	739.164	-1.13452	0.308614	-3.67619	0.000236745	0.00146805	ABD22129.1	SAUSA300_1808	amino acid ABC transporter, permease/substrate-binding protein
SAUSA300_0109	142.63	-1.12762	0.389115	-2.89792	0.0037565	0.01532	ABD21769.1	SAUSA300_0109	integral membrane domain protein
SAUSA300_1003	27367	-1.12274	0.24548	-4.57365	4.79301e-06	4.93409e-05	ABD22307.1	SAUSA300_1003	conserved hypothetical protein
SAUSA300_0711	4014.94	-1.11775	0.316196	-3.53498	0.000407802	0.0023136	ABD21308.1	SAUSA300_0711	conserved hypothetical protein
SAUSA300_0163	733.627	-1.11757	0.223777	-4.99415	5.90961e-07	7.43214e-06	ABD22655.1	cap5L	capsular polysaccharide biosynthesis protein Cap5L
SAUSA300_2552	1298.73	-1.11405	0.329839	-3.37756	0.000731328	0.00379652	ABD20581.1	SAUSA300_2552	citrate transporter, permease protein
SAUSA300_0641	2756.09	-1.09799	0.316961	-3.4641	0.000532013	0.00292722	ABD22321.1	SAUSA300_0641	putative lipase/esterase
SAUSA300_1796	2470.74	-1.09356	0.29107	-3.75703	0.000171944	0.00110295	ABD20707.1	SAUSA300_1796	conserved hypothetical protein
SAUSA300_0386	24046.6	-1.09219	0.393272	-2.77719	0.00548306	0.0207927	ABD22657.1	xpt	xanthine phosphoribosyltransferase
SAUSA300_0186	778.353	-1.09138	0.426243	-2.56045	0.0104536	0.0356314	ABD21497.1	argC	N-acetyl-gamma-glutamyl-phosphate reductase
SAUSA300_2521	375.178	-1.09033	0.229758	-4.74558	2.07913e-06	2.31791e-05	ABD22577.1	SAUSA300_2521	conserved hypothetical protein
SAUSA300_0806	151.952	-1.09003	0.344669	-3.16254	0.00156397	0.00728616	ABD21214.1	SAUSA300_0806	conserved hypothetical protein
SAUSA300_0956	983.416	-1.08732	0.195406	-5.56443	2.63017e-08	4.41765e-07	ABD21960.1	SAUSA300_0956	conserved hypothetical protein
SAUSA300_0442	2738.87	-1.08413	0.205395	-5.2783	1.30387e-07	1.93534e-06	ABD21776.1	SAUSA300_0442	YibE/F-like protein
SAUSA300_0165	808.226	-1.07456	0.259145	-4.14656	3.3751e-05	0.000275292	ABD21771.1	cap5N	capsular polysaccharide biosynthesis protein Cap5N
SAUSA300_0373	3155.39	-1.07394	0.351762	-3.05302	0.0022655	0.0100939	ABD21244.1	SAUSA300_0373	conserved hypothetical protein
SAUSA300_1308	4639.2	-1.0738	0.20408	-5.26165	1.42769e-07	2.07097e-06	ABD21962.1	arlR	DNA-binding response regulator
SAUSA300_0957	4118.47	-1.06872	0.169112	-6.31962	2.62211e-10	5.92412e-09	ABD21072.1	SAUSA300_0957	conserved hypothetical protein
SAUSA300_0034	210.392	-1.0468	0.426443	-2.45473	0.0140989	0.0454706	ABD21268.1	SAUSA300_0034	IS1272, transposase
SAUSA300_2363	1934.77	-1.04524	0.218979	-4.77325	1.81279e-06	2.07536e-05	ABD21964.1	SAUSA300_2363	cation efflux family protein
SAUSA300_2315	6505.44	-1.04484	0.289192	-3.61298	0.000302698	0.00179718	ABD22174.1	SAUSA300_2315	putative lipoprotein
SAUSA300_2466	288.831	-1.04427	0.293421	-3.55894	0.000372351	0.00214102	ABD21683.1	SAUSA300_2466	putative membrane protein
SAUSA300_1280	287.592	-1.04387	0.249508	-4.18373	2.86764e-05	0.000238472	ABD20904.1	pstB	phosphate ABC transporter, ATP-binding protein
SAUSA300_2340	1690.3	-1.04153	0.321582	-3.23878	0.00120043	0.00578243	ABD20535.1	narI	respiratory nitrate reductase, gamma subunit
SAUSA300_2476	2959.97	-1.03972	0.314513	-3.3058	0.000947064	0.00473161	ABD21359.1	ptsG	phosphotransferase system, glucose-specific IIABC component
SAUSA300_0092	122.503	-1.0397	0.295954	-3.51304	0.000443005	0.00249667	ABD20539.1	SAUSA300_0092	conserved hypothetical protein
SAUSA300_2450	2598.38	-1.0382	0.300778	-3.4517	0.000557062	0.00304535	ABD22926.1	SAUSA300_2450	DedA family protein
SAUSA300_2034	211.76	-1.02455	0.280059	-3.65833	0.000253863	0.00155796	ABD21670.1	kdpA	K+-transporting ATPase, A subunit
SAUSA300_2385	9200.82	-1.0202	0.310849	-3.28199	0.00103078	0.00506075	ABD20385.1	SAUSA300_2385	putative membrane protein
SAUSA300_2259	4427.77	-1.016	0.315185	-3.2235	0.00126633	0.00603161	ABD21394.1	SAUSA300_2259	putative transcriptional regulator
SAUSA300_0821	9901.2	1.00181	0.342553	2.92455	0.00344958	0.0142321	ABD22900.1	SAUSA300_0821	SUF system FeS assembly protein, NifU family
SAUSA300_1679	602.191	1.00196	0.336156	2.98065	0.00287641	0.0122801	ABD22123.1	acsA	acetyl-coenzyme A synthetase
SAUSA300_1625	19539.2	1.00326	0.381205	2.63181	0.00849309	0.0297856	ABD22887.1	rplT	50S ribosomal protein L20
SAUSA300_1017	7464.16	1.00826	0.376087	2.68093	0.00734178	0.026474	ABD21349.1	SAUSA300_1017	conserved hypothetical protein
SAUSA300_0995	219632	1.01418	0.253036	4.00804	6.12236e-05	0.0004569	ABD22305.1	SAUSA300_0995	dihydrolipoamide acetyltransferase
SAUSA300_1801	6863.42	1.01715	0.274448	3.70615	0.000210438	0.00132002	ABD20943.1	fumC	fumarate hydratase, class II
SAUSA300_2553	3004.23	1.01992	0.345956	2.94812	0.00319709	0.0134026	ABD21069.1	SAUSA300_2553	putative siroheme synthase
SAUSA300_2406	2381.11	1.02166	0.304771	3.35222	0.000801654	0.00410145	ABD21999.1	SAUSA300_2406	putative transporter
SAUSA300_2227	5121.07	1.03042	0.27062	3.80762	0.00014031	0.000935279	ABD20991.1	moeB	molybdopterin biosynthesis protein B
SAUSA300_0213	970.315	1.03055	0.394555	2.61194	0.00900306	0.0312294	ABD21012.1	SAUSA300_0213	oxidoreductase, Gfo/Idh/MocA family
SAUSA300_2207	49585.3	1.03248	0.333898	3.0922	0.0019868	0.00894585	ABD21302.1	SAUSA300_2207	xanthine/uracil permease family protein
SAUSA300_2222	2328.1	1.03304	0.284757	3.6278	0.000285842	0.00171707	ABD22367.1	moaE	molybdopterin converting factor, subunit 2
SAUSA300_1138	18949.9	1.03665	0.198465	5.22334	1.75728e-07	2.47864e-06	ABD21246.1	sucC	succinyl-CoA synthetase, beta subunit
SAUSA300_1306	19485.7	1.04037	0.278618	3.73405	0.000188422	0.00119365	ABD20400.1	sucA	2-oxoglutarate dehydrogenase, E1 component
SAUSA300_1042	5441.54	1.05287	0.270419	3.89349	9.88139e-05	0.000687389	ABD22627.1	SAUSA300_1042	DNA-dependent DNA polymerase family X
SAUSA300_0633	8667.69	1.05451	0.27992	3.7672	0.000165088	0.00107518	ABD20688.1	fhuA	ferrichrome transport ATP-binding protein fhuA
SAUSA300_0978	4720.62	1.05475	0.434196	2.42919	0.0151326	0.0478655	ABD22636.1	SAUSA300_0978	ABC transporter, ATP-binding protein
SAUSA300_0916	5191.01	1.05845	0.312902	3.38268	0.00071783	0.00374004	ABD21526.1	SAUSA300_0916	conserved hypothetical protein
SAUSA300_0493	895.16	1.06134	0.368178	2.88267	0.00394321	0.0159036	ABD20664.1	folB	dihydroneopterin aldolase
SAUSA300_0993	189135	1.06343	0.280409	3.79244	0.000149177	0.000986657	ABD21242.1	pdhA	pyruvate dehydrogenase E1 component, alpha subunit
SAUSA300_0449	3091.94	1.06653	0.2355	4.52879	5.93229e-06	5.93927e-05	ABD20680.1	treC	alpha,alpha-phosphotrehalase
SAUSA300_2356	810.223	1.06949	0.205428	5.20615	1.92804e-07	2.66069e-06	ABD21500.1	fmhA	fmhA protein
SAUSA300_2347	172.275	1.07092	0.380024	2.81804	0.00483172	0.0188903	ABD22716.1	nirR	nitrite reductase transcriptional regulator NirR
SAUSA300_0962	256642	1.07832	0.264988	4.06931	4.71519e-05	0.000364784	ABD21765.1	qoxB	quinol oxidase, subunit I
SAUSA300_2541	138029	1.07908	0.307996	3.50353	0.000459128	0.00257052	ABD22087.1	mqo	malate:quinone-oxidoreductase
SAUSA300_1463	4020.3	1.08175	0.430229	2.51437	0.0119245	0.0395881	ABD21445.1	SAUSA300_1463	conserved hypothetical protein
SAUSA300_1982	31565.7	1.08782	0.316944	3.43222	0.000598661	0.00320572	ABD21188.1	groL	60 kDa chaperonin
SAUSA300_1131	12102.7	1.08789	0.237936	4.5722	4.82621e-06	4.94832e-05	ABD22084.1	rpsP	30S ribosomal protein S16
SAUSA300_1295	30336.7	1.09083	0.411306	2.65212	0.00799892	0.0284419	ABD22065.1	SAUSA300_1295	cold shock protein, CSD family
SAUSA300_0190	9724.93	1.0982	0.295562	3.71563	0.000202696	0.00127459	ABD20722.1	ipdC	indole-3-pyruvate decarboxylase
SAUSA300_2351	4061.08	1.09878	0.2075	5.29532	1.1881e-07	1.77381e-06	ABD20437.1	SAUSA300_2351	Zn-binding lipoprotein adcA-like protein
SAUSA300_1197	1859.05	1.10055	0.367753	2.99264	0.0027658	0.0119074	ABD20833.1	SAUSA300_1197	glutathione peroxidase
SAUSA300_0326	1244.96	1.10483	0.339773	3.25168	0.00114725	0.00555776	ABD21369.1	SAUSA300_0326	conserved hypothetical protein
SAUSA300_1305	9793.92	1.10728	0.20598	5.37566	7.63025e-08	1.20247e-06	ABD22597.1	sucB	2-oxoglutarate dehydrogenase, E2 component, dihydrolipoamide succinyltransferase
SAUSA300_2255	5115.16	1.11039	0.21946	5.05965	4.20029e-07	5.44332e-06	ABD21901.1	SAUSA300_2255	monooxygenase family protein
SAUSA300_2464	769.186	1.11058	0.240214	4.62331	3.7767e-06	4.01747e-05	ABD22553.1	SAUSA300_2464	hydrolase, haloacid dehalogenase-like family
SAUSA300_1656	12460.9	1.11138	0.339049	3.27793	0.00104571	0.00511435	ABD22575.1	SAUSA300_1656	universal stress protein family
SAUSA300_0267	175.502	1.11755	0.226316	4.93802	7.89204e-07	9.78077e-06	ABD20793.1	SAUSA300_0267	transposase
SAUSA300_1940	1149.41	1.11763	0.388449	2.87717	0.00401261	0.0161326	ABD22216.1	SAUSA300_1940	phage portal protein
SAUSA300_1513	58949.9	1.11841	0.357679	3.12685	0.00176687	0.00805504	ABD22195.1	SAUSA300_1513	superoxide dismutase (Mn/Fe family)
SAUSA300_0886	27984.4	1.12236	0.346984	3.23463	0.00121801	0.00584507	ABD22291.1	fabF	3-oxoacyl-(acyl-carrier-protein) synthase II
SAUSA300_1733	2933.91	1.12373	0.399381	2.81367	0.00489802	0.0191203	ABD20998.1	SAUSA300_1733	conserved hypothetical protein
SAUSA300_0129	5400.32	1.12495	0.391601	2.87269	0.00406993	0.0162861	ABD22652.1	SAUSA300_0129	Acetoin(diacetyl) reductase
SAUSA300_1780	1618.48	1.12728	0.312851	3.60324	0.000314277	0.00185729	ABD21808.1	SAUSA300_1780	conserved hypothetical protein
SAUSA300_1315	11816.3	1.1329	0.274823	4.12228	3.75133e-05	0.000302118	ABD22870.1	crr	PTS system, glucose-specific IIA component
SAUSA300_0793	1410.02	1.13772	0.378396	3.00669	0.00264111	0.0114585	ABD20966.1	SAUSA300_0793	conserved hypothetical protein
SAUSA300_2622	3492.22	1.14252	0.289355	3.94851	7.8638e-05	0.000559228	ABD21734.1	SAUSA300_2622	conserved hypothetical protein
SAUSA300_0576	1187.91	1.14672	0.271726	4.22014	2.44155e-05	0.000205042	ABD22908.1	SAUSA300_0576	putative Pyridine nucleotide-disulphide oxidoreductase
SAUSA300_2484	18976.6	1.1504	0.362795	3.17094	0.00151946	0.00713083	ABD21278.1	SAUSA300_2484	hydroxymethylglutaryl-CoA synthase
SAUSA300_2319	2497.17	1.15774	0.352137	3.28777	0.00100984	0.0049675	ABD21289.1	SAUSA300_2319	pyridine nucleotide-disulfide oxidoreductase
SAUSA300_0637	411.01	1.17593	0.390895	3.0083	0.00262715	0.0114261	ABD21247.1	SAUSA300_0637	dihydroxyacetone kinase, DhaL subunit
SAUSA300_0325	745.573	1.18568	0.374177	3.16877	0.00153083	0.00715791	ABD21620.1	SAUSA300_0325	glycine cleavage H-protein
SAUSA300_1373	1490.89	1.18875	0.468992	2.53469	0.0112548	0.0378072	ABD22867.1	SAUSA300_1373	ferredoxin
SAUSA300_0988	5374.55	1.19291	0.169488	7.03828	1.94629e-12	5.91534e-11	ABD22474.1	trkA	potassium uptake protein
SAUSA300_0965	23581.6	1.19422	0.3009	3.96882	7.22307e-05	0.000517992	ABD22057.1	folD	methylenetetrahydrofolate dehydrogenase/methenyltetrahydrofolate cyclohydrolase
SAUSA300_0261	1017.3	1.2049	0.373038	3.22997	0.00123805	0.00590794	ABD21172.1	SAUSA300_0261	conserved hypothetical protein
SAUSA300_1548	1297.02	1.21052	0.357385	3.38715	0.000706218	0.00370221	ABD21089.1	SAUSA300_1548	ComE operon protein 2
SAUSA300_1236	10707.8	1.21857	0.262797	4.63692	3.53644e-06	3.7935e-05	ABD20661.1	SAUSA300_1236	conserved hypothetical protein
SAUSA300_2436	3631.33	1.22214	0.360697	3.38828	0.000703336	0.00369468	ABD22557.1	SAUSA300_2436	putative cell wall surface anchor family protein
SAUSA300_1133	3950.28	1.22249	0.3234	3.78011	0.000156762	0.00103148	ABD21346.1	trmD	tRNA (guanine-N1)-methyltransferase
SAUSA300_2125	7442.35	1.22562	0.315212	3.88823	0.000100977	0.00069674	ABD21058.1	SAUSA300_2125	ATP-binding protein, Mrp/Nbp35 family
SAUSA300_2283	2540.72	1.22787	0.344499	3.56421	0.000364947	0.00210794	ABD20378.1	rpiA	ribose 5-phosphate isomerase A
SAUSA300_0994	148114	1.22918	0.304381	4.03828	5.38443e-05	0.000410734	ABD20442.1	pdhB	pyruvate dehydrogenase E1 component, beta subunit
SAUSA300_0324	2138.85	1.22942	0.427213	2.87776	0.00400513	0.0161279	ABD22160.1	SAUSA300_0324	conserved hypothetical protein
SAUSA300_2059	73357.3	1.2321	0.24077	5.11735	3.09854e-07	4.18549e-06	ABD20743.1	atpG	ATP synthase F1, gamma subunit
SAUSA300_2381	2476.45	1.23318	0.37504	3.28813	0.00100854	0.0049675	ABD21905.1	SAUSA300_2381	conserved hypothetical protein
SAUSA300_1323	1024.58	1.2363	0.437462	2.82607	0.00471237	0.0184803	ABD22863.1	SAUSA300_1323	conserved hypothetical protein
SAUSA300_0788	3435.92	1.23637	0.301772	4.09705	4.18444e-05	0.000329719	ABD20611.1	SAUSA300_0788	nitroreductase family protein
SAUSA300_2410	1408.8	1.23717	0.255699	4.83839	1.30895e-06	1.56156e-05	ABD21654.1	SAUSA300_2410	oligopeptide ABC transporter, permease protein
SAUSA300_1327	18323.9	1.24039	0.388493	3.19283	0.00140884	0.00666067	ABD22444.1	SAUSA300_1327	cell surface protein
SAUSA300_0682	528.623	1.24152	0.442924	2.80301	0.00506276	0.0196432	ABD22715.1	ybaK	ybaK/ebsC protein
SAUSA300_0208	531.66	1.24274	0.393712	3.15647	0.0015969	0.00739909	ABD22734.1	SAUSA300_0208	putative maltose ABC transporter, ATP-binding protein
SAUSA300_2223	1885.43	1.25343	0.283961	4.41407	1.01447e-05	9.48693e-05	ABD20673.1	mobB	molybdopterin-guanine dinucleotide biosynthesis protein B
SAUSA300_2495	5283.35	1.25457	0.279294	4.49192	7.05832e-06	6.79996e-05	ABD21713.1	SAUSA300_2495	copper chaperone copZ
SAUSA300_1928	2841.87	1.25505	0.511315	2.45455	0.014106	0.0454706	ABD22580.1	SAUSA300_1928	phi77 ORF002-like protein, phage minor structural protein
SAUSA300_1594	4005.13	1.25764	0.365739	3.43863	0.000584662	0.00316238	ABD21922.1	yajC	preprotein translocase, YajC subunit
SAUSA300_2060	138091	1.25854	0.254196	4.95103	7.38202e-07	9.19331e-06	ABD21370.1	atpA	ATP synthase F1, alpha subunit
SAUSA300_2540	47701.9	1.26988	0.308506	4.11624	3.85098e-05	0.000308199	ABD21309.1	SAUSA300_2540	fructose-bisphosphate aldolase class-I
SAUSA300_0915	1294.67	1.27621	0.439985	2.90059	0.00372465	0.0152256	ABD20746.1	SAUSA300_0915	conserved hypothetical protein
SAUSA300_2047	349.089	1.27622	0.459891	2.77505	0.00551933	0.0208753	ABD22374.1	thiE	thiamine-phosphate pyrophosphorylase
SAUSA300_0234	6632.78	1.28463	0.318566	4.03254	5.51763e-05	0.000419241	ABD22921.1	SAUSA300_0234	putative flavohemoprotein
SAUSA300_0733	7931.86	1.2865	0.267592	4.8077	1.52674e-06	1.77981e-05	ABD20605.1	SAUSA300_0733	degV family protein
SAUSA300_0683	10851.8	1.28782	0.30408	4.23515	2.28395e-05	0.000193077	ABD21829.1	SAUSA300_0683	transcriptional regulator, DeoR family
SAUSA300_0969	26273.9	1.29107	0.464302	2.78066	0.00542481	0.020671	ABD22083.1	purS	phosphoribosylformylglycinamidine synthase
SAUSA300_2224	5969.11	1.3008	0.318564	4.08331	4.43981e-05	0.000347694	ABD21232.1	moeA	molybdopterin biosynthesis protein A
SAUSA300_0760	188720	1.31258	0.473607	2.77146	0.0055806	0.0210447	ABD20598.1	eno	phosphopyruvate hydratase
SAUSA300_0861	14691.9	1.31845	0.303369	4.34604	1.38619e-05	0.000125051	ABD21963.1	gudB	NAD-specific glutamate dehydrogenase
SAUSA300_1670	6237.69	1.31845	0.536778	2.45624	0.01404	0.0453722	ABD20825.1	serA	D-3-phosphoglycerate dehydrogenase
SAUSA300_0477	18061.2	1.32311	0.362996	3.64498	0.000267414	0.00162938	ABD21587.1	glmU	UDP-N-acetylglucosamine pyrophosphorylase
SAUSA300_1192	1528.48	1.3241	0.39893	3.31912	0.000903015	0.00455736	ABD20852.1	glpK	glycerol kinase
SAUSA300_0268	897.854	1.32464	0.308644	4.29182	1.77214e-05	0.000154941	ABD21551.1	SAUSA300_0268	putative drug transporter
SAUSA300_0327	2334.27	1.32696	0.401867	3.30198	0.00096005	0.00477779	ABD22066.1	SAUSA300_0327	conserved hypothetical protein
SAUSA300_2648	2948.75	1.32884	0.490538	2.70894	0.00674977	0.0246879	ABD22263.1	rpmH	50S ribosomal protein L34
SAUSA300_0126	672.502	1.33432	0.549454	2.42844	0.0151637	0.0478655	ABD21649.1	SAUSA300_0126	conserved hypothetical protein
SAUSA300_1331	404.841	1.34121	0.471526	2.84439	0.0044496	0.0175577	ABD21351.1	ald	alanine dehydrogenase
SAUSA300_0860	7003.54	1.34208	0.245548	5.46565	4.61203e-08	7.49969e-07	ABD22535.1	rocD	Ornithine aminotransferase
SAUSA300_2496	2579.82	1.34216	0.322857	4.15713	3.22265e-05	0.000264548	ABD22140.1	SAUSA300_2496	D-isomer specific 2-hydroxyacid dehydrogenase family protein
SAUSA300_2181	5705.46	1.3427	0.313151	4.28771	1.80523e-05	0.000157296	ABD20714.1	rpmJ	50S ribosomal protein L36
SAUSA300_2058	156389	1.35128	0.294642	4.58619	4.51413e-06	4.70391e-05	ABD21368.1	atpD	ATP synthase F1, beta subunit
SAUSA300_1933	489.668	1.35593	0.45672	2.96884	0.00298925	0.0126981	ABD21611.1	SAUSA300_1933	hypothetical phage protein
SAUSA300_2171	26933.1	1.35838	0.336393	4.03806	5.38958e-05	0.000410734	ABD22220.1	rpsI	30S ribosomal protein S9
SAUSA300_0212	1090.46	1.35908	0.440847	3.08288	0.00205009	0.0091984	ABD20465.1	SAUSA300_0212	oxidoreductase, Gfo/Idh/MocA family
SAUSA300_1485	57.129	1.35948	0.48958	2.77682	0.00548934	0.0207927	ABD22131.1	SAUSA300_1485	conserved hypothetical protein
SAUSA300_0535	6764.3	1.35972	0.26647	5.10272	3.34809e-07	4.47522e-06	ABD22567.1	SAUSA300_0535	putative pyridoxal phosphate-dependent acyltransferase
SAUSA300_2291	2081.28	1.36649	0.22606	6.04481	1.49586e-09	2.96041e-08	ABD21487.1	gltS	sodium/glutamate symporter
SAUSA300_0755	108306	1.38668	0.541326	2.56164	0.0104181	0.0355579	ABD22436.1	SAUSA300_0755	glycolytic operon regulator
SAUSA300_2494	16782.2	1.38669	0.272439	5.08992	3.58221e-07	4.66601e-06	ABD21325.1	SAUSA300_2494	copper-translocating P-type ATPase
SAUSA300_1983	4686.02	1.38807	0.351074	3.95378	7.69249e-05	0.00055011	ABD21422.1	groES	10 kDa chaperonin
SAUSA300_2057	33674.6	1.391	0.244752	5.68328	1.32136e-08	2.32651e-07	ABD20802.1	atpC	ATP synthase F1, epsilon subunit
SAUSA300_1645	52103.5	1.39195	0.309486	4.49763	6.87166e-06	6.72159e-05	ABD20826.1	pfkA	6-phosphofructokinase
SAUSA300_1317	13434.2	1.39565	0.324811	4.2968	1.73282e-05	0.000152548	ABD20973.1	msrA	methionine-S-sulfoxide reductase
SAUSA300_0773	481.24	1.40002	0.37198	3.76369	0.000167425	0.00108212	ABD20992.1	SAUSA300_0773	putative staphylocoagulase
SAUSA300_1927	53.994	1.40221	0.563295	2.4893	0.0127994	0.0421094	ABD20533.1	SAUSA300_1927	phi77 ORF109-like protein
SAUSA300_2641	417.894	1.40346	0.380849	3.68509	0.000228626	0.00142361	ABD22775.1	SAUSA300_2641	conserved hypothetical protein
SAUSA300_2200	24105.2	1.41583	0.368784	3.83919	0.000123439	0.00083814	ABD22786.1	rpsS	30S ribosomal protein S19
SAUSA300_0930	3445.85	1.41922	0.320225	4.43196	9.33799e-06	8.76467e-05	ABD21130.1	SAUSA300_0930	lipoate-protein ligase A family protein
SAUSA300_0355	8096.2	1.42261	0.39062	3.64194	0.000270589	0.00164479	ABD22902.1	SAUSA300_0355	acetyl-CoA acetyltransferase
SAUSA300_1929	886.991	1.42816	0.513755	2.77984	0.0054385	0.0206922	ABD22582.1	SAUSA300_1929	phi77 ORF004-like protein, putative phage tail component
SAUSA300_1230	1364.26	1.43366	0.450537	3.18212	0.00146202	0.00689933	ABD21865.1	SAUSA300_1230	conserved hypothetical protein
SAUSA300_1978	607.607	1.43476	0.368374	3.89486	9.82572e-05	0.000685384	ABD21630.1	SAUSA300_1978	ferric hydroxamate receptor
SAUSA300_1043	9870.44	1.43695	0.235778	6.09451	1.09775e-09	2.20673e-08	ABD21894.1	mutS2	DNA mismatch repair MutS2 protein
SAUSA300_2082	4183.66	1.43828	0.378409	3.80087	0.000144187	0.000956126	ABD20404.1	rpoE	DNA-directed RNA polymerase, delta subunit
SAUSA300_1938	2412.72	1.43948	0.48391	2.97468	0.00293298	0.0125007	ABD20699.1	SAUSA300_1938	phi77 ORF006-like protein, putative capsid protein
SAUSA300_1977	544.685	1.4504	0.295688	4.90516	9.3349e-07	1.14577e-05	ABD22237.1	SAUSA300_1977	conserved hypothetical protein
SAUSA300_0408	1147.41	1.4536	0.356519	4.07721	4.55799e-05	0.000353694	ABD22576.1	SAUSA300_0408	putative surface protein
SAUSA300_1941	1127.8	1.45563	0.446146	3.26268	0.00110366	0.00535673	ABD21098.1	SAUSA300_1941	phi77 ORF003-like protein, phage terminase, large subunit
SAUSA300_2324	1657.49	1.46378	0.247398	5.9167	3.2847e-09	6.30514e-08	ABD20558.1	SAUSA300_2324	PTS system, sucrose-specific IIBC component
SAUSA300_2148	1537.29	1.46695	0.274317	5.34766	8.90969e-08	1.38698e-06	ABD22146.1	SAUSA300_2148	conserved hypothetical protein
SAUSA300_2043	246.615	1.46989	0.535481	2.745	0.00605106	0.0224867	ABD20471.1	SAUSA300_2043	conserved hypothetical protein
SAUSA300_1923	303.097	1.47883	0.561499	2.63373	0.00844532	0.0296982	ABD20608.1	SAUSA300_1923	autolysin
SAUSA300_2407	1310.65	1.48595	0.368765	4.02952	5.58903e-05	0.000423406	ABD21564.1	SAUSA300_2407	oligopeptide ABC transporter, ATP-binding protein
SAUSA300_2226	2249.51	1.49047	0.394486	3.77825	0.000157936	0.00103653	ABD22720.1	moaB	molybdenum cofactor biosynthesis protein B
SAUSA300_2270	2207.9	1.49661	0.329414	4.54325	5.53923e-06	5.61872e-05	ABD20423.1	glvC	PTS system, arbutin-like IIBC component
SAUSA300_2435	1614.11	1.49906	0.375101	3.99642	6.43079e-05	0.000473135	ABD21652.1	SAUSA300_2435	cell wall surface anchor family protein
SAUSA300_0970	59135.6	1.50811	0.438322	3.44065	0.000580323	0.00315227	ABD21644.1	purQ	phosphoribosylformylglycinamidine synthase I
SAUSA300_1217	379.589	1.51447	0.415078	3.64865	0.000263625	0.00161013	ABD20480.1	SAUSA300_1217	ABC transporter, ATP-binding protein
SAUSA300_2048	484.143	1.51656	0.442775	3.42513	0.000614509	0.0032821	ABD20988.1	thiM	hydroxyethylthiazole kinase
SAUSA300_1565	2101.19	1.51763	0.342369	4.43272	9.30513e-06	8.76467e-05	ABD20727.1	SAUSA300_1565	putative urea amidolyase
SAUSA300_1939	1574.06	1.52813	0.485377	3.14833	0.00164208	0.00758087	ABD22882.1	SAUSA300_1939	phi77 ORF015-like protein, putative protease
SAUSA300_2411	3658.98	1.52873	0.302633	5.05142	4.38527e-07	5.62593e-06	ABD21231.1	opp-1A	oligopeptide permease, peptide-binding protein
SAUSA300_1595	22228.4	1.53014	0.327273	4.6754	2.93375e-06	3.21453e-05	ABD22610.1	tgt	queuine tRNA-ribosyltransferase
SAUSA300_0890	11964.3	1.53355	0.417177	3.67601	0.000236911	0.00146805	ABD22078.1	oppF	oligopeptide ABC transporter, ATP-binding protein
SAUSA300_2537	6170.73	1.53853	0.37151	4.14129	3.45361e-05	0.000280546	ABD22153.1	SAUSA300_2537	L-lactate dehydrogenase
SAUSA300_0245	4786.21	1.54127	0.395179	3.90017	9.61258e-05	0.000672354	ABD21756.1	SAUSA300_0245	2-C-methyl-D-erythritol 4-phosphate cytidylyltransferase
SAUSA300_0236	1358.48	1.55126	0.402383	3.85518	0.000115642	0.000787294	ABD21605.1	SAUSA300_0236	PTS system, IIBC components
SAUSA300_1034	1452.85	1.55156	0.457094	3.39441	0.000687777	0.00362788	ABD21747.1	srtB	sortase B
SAUSA300_2408	1390.94	1.55172	0.292187	5.31072	1.09194e-07	1.63984e-06	ABD20864.1	SAUSA300_2408	oligopeptide ABC transporter, ATP-binding protein
SAUSA300_0888	10516.5	1.55426	0.442802	3.51006	0.000448002	0.00251927	ABD20834.1	oppC	oligopeptide ABC transporter, permease protein
SAUSA300_0891	24868.2	1.5567	0.433427	3.5916	0.000328657	0.00193235	ABD22628.1	oppA	oligopeptide ABC transporter, substrate-binding protein
SAUSA300_0368	6376.97	1.56637	0.495898	3.15864	0.00158506	0.00736593	ABD21439.1	rpsR	ribosomal protein S18
SAUSA300_1930	3614.48	1.57329	0.551235	2.85412	0.00431566	0.0171351	ABD21826.1	SAUSA300_1930	phi77 ORF001-like protein, phage tail tape measure protein
SAUSA300_2050	239.174	1.57739	0.413637	3.81346	0.000137036	0.000918249	ABD22120.1	SAUSA300_2050	TENA/THI-4 family protein
SAUSA300_2344	715.73	1.58299	0.23334	6.78406	1.16847e-11	3.31456e-10	ABD21131.1	SAUSA300_2344	uroporphyrin-III C-methyl transferase
SAUSA300_2449	2547.92	1.5833	0.40162	3.94227	8.07129e-05	0.000572389	ABD20951.1	SAUSA300_2449	putative transporter
SAUSA300_1330	284.198	1.59016	0.491461	3.23557	0.00121399	0.00583674	ABD20948.1	ilvA	threonine dehydratase
SAUSA300_0124	470.012	1.60235	0.611706	2.61947	0.00880657	0.0307147	ABD21339.1	SAUSA300_0124	HPCH/HPAI aldolase family protein
SAUSA300_2642	273.105	1.60425	0.452013	3.54912	0.000386516	0.00220262	ABD20941.1	SAUSA300_2642	conserved hypothetical protein
SAUSA300_2409	1131.28	1.61023	0.322268	4.99658	5.83574e-07	7.37556e-06	ABD22853.1	SAUSA300_2409	oligopeptide ABC transporter, permease protein
SAUSA300_1139	18443	1.61091	0.367095	4.38827	1.14258e-05	0.000105307	ABD21820.1	sucD	succinyl-CoA synthetase, alpha subunit
SAUSA300_0775	196.536	1.62151	0.352424	4.601	4.20461e-06	4.41743e-05	ABD21761.1	SAUSA300_0775	conserved hypothetical protein
SAUSA300_0887	8444.3	1.63038	0.426359	3.82396	0.000131324	0.000888996	ABD21728.1	oppB	oligopeptide ABC transporter, permease protein
SAUSA300_2063	27335.1	1.63178	0.372683	4.37846	1.19522e-05	0.000108979	ABD22522.1	atpE	ATP synthase F0, C subunit
SAUSA300_2528	1598.53	1.63908	0.264514	6.19658	5.77026e-10	1.21748e-08	ABD22693.1	SAUSA300_2528	conserved hypothetical protein
SAUSA300_0253	1385.48	1.64284	0.283908	5.78652	7.1861e-09	1.31044e-07	ABD21118.1	scdA	ScdA protein
SAUSA300_0971	193784	1.65264	0.440631	3.75061	0.000176402	0.00112588	ABD22154.1	purL	phosphoribosylformylglycinamidine synthase II
SAUSA300_1314	1304.7	1.66746	0.497792	3.34971	0.000808966	0.00413058	ABD22199.1	SAUSA300_1314	conserved hypothetical protein
SAUSA300_1566	1783.03	1.67944	0.315264	5.32708	9.98041e-08	1.51667e-06	ABD21466.1	SAUSA300_1566	conserved hypothetical protein
SAUSA300_0736	4388.02	1.68722	0.343619	4.91017	9.09996e-07	1.12233e-05	ABD20521.1	yfiA	ribosomal subunit interface protein
SAUSA300_0719	1550.57	1.69062	0.264085	6.40179	1.53566e-10	3.56412e-09	ABD20477.1	SAUSA300_0719	iron compound ABC transporter, permease protein
SAUSA300_2346	889.991	1.71466	0.253733	6.75773	1.40168e-11	3.84784e-10	ABD22478.1	nirB	nitrite reductase [NAD(P)H], large subunit
SAUSA300_2536	2738.99	1.72189	0.372693	4.62014	3.83483e-06	4.06238e-05	ABD21479.1	budA	alpha-acetolactate decarboxylase
SAUSA300_1949	437.493	1.7283	0.686312	2.51825	0.011794	0.0393083	ABD21984.1	dut	dUTP diphosphatase
SAUSA300_1525	55630.2	1.72905	0.236641	7.30664	2.73912e-13	9.08178e-12	ABD22244.1	glyS	glycyl-tRNA synthetase
SAUSA300_0247	13920.5	1.73193	0.362965	4.77162	1.82754e-06	2.08291e-05	ABD22325.1	SAUSA300_0247	putative teichoic acid biosynthesis protein B
SAUSA300_0136	8371.96	1.74237	0.526499	3.30936	0.000935108	0.00469024	ABD21427.1	SAUSA300_0136	cell wall surface anchor family protein
SAUSA300_0929	768.955	1.74524	0.401819	4.34335	1.40327e-05	0.000126146	ABD22903.1	SAUSA300_0929	conserved hypothetical protein
SAUSA300_1924	146.759	1.77859	0.602847	2.95031	0.00317455	0.01333	ABD22447.1	SAUSA300_1924	holin
SAUSA300_1925	173.091	1.79632	0.625571	2.87149	0.00408542	0.0163225	ABD22164.1	SAUSA300_1925	phiPVL ORF17-like protein
SAUSA300_1678	38906	1.80229	0.416587	4.32634	1.51608e-05	0.000135382	ABD21556.1	fhs	formate-tetrahydrofolate ligase
SAUSA300_0718	2070.85	1.80883	0.212982	8.49289	2.01558e-17	1.02915e-15	ABD21862.1	SAUSA300_0718	iron compound ABC transporter, permease
SAUSA300_0972	155562	1.83313	0.430638	4.25678	2.07391e-05	0.000178273	ABD21579.1	purF	amidophosphoribosyltransferase
SAUSA300_0310	11121	1.83509	0.383649	4.78325	1.72481e-06	1.98353e-05	ABD22545.1	pfoR	perfringolysin O regulator protein
SAUSA300_0135	1756.45	1.83762	0.514246	3.57343	0.000352334	0.00205368	ABD22339.1	SAUSA300_0135	Superoxide dismutase (Mn/Fe family)
SAUSA300_1932	577.74	1.84002	0.555817	3.31047	0.000931387	0.00468077	ABD22691.1	SAUSA300_1932	conserved hypothetical phage protein
SAUSA300_0889	14867.6	1.84428	0.387402	4.76063	1.92988e-06	2.18977e-05	ABD22846.1	oppD	oligopeptide ABC transporter, ATP-binding protein
SAUSA300_2149	1228.47	1.87294	0.182835	10.2439	1.26101e-24	1.00605e-22	ABD21770.1	lacG	6-phospho-beta-galactosidase
SAUSA300_0960	11236.1	1.88349	0.473686	3.97625	7.00117e-05	0.000503761	ABD21773.1	qoxD	quinol oxidase, subunit IV
SAUSA300_2318	511.094	1.89999	0.546468	3.47686	0.000507325	0.00281565	ABD20559.1	SAUSA300_2318	acetyltransferase, GNAT family
SAUSA300_2345	206.402	1.90144	0.288061	6.60083	4.08867e-11	1.0335e-09	ABD21593.1	nirD	nitrite reductase [NAD(P)H], small subunit
SAUSA300_0757	78757.9	1.91373	0.522926	3.65966	0.000252548	0.00155362	ABD20896.1	pgk	phosphoglycerate kinase
SAUSA300_0577	255.18	1.93696	0.380059	5.09647	3.46044e-07	4.57746e-06	ABD20481.1	SAUSA300_0577	putative transcriptional regulator
SAUSA300_2049	399.861	1.94541	0.500617	3.88602	0.000101901	0.000701222	ABD21558.1	thiD	phosphomethylpyrimidine kinase
SAUSA300_0973	93015.4	1.96233	0.436842	4.49208	7.05297e-06	6.79996e-05	ABD20389.1	purM	phosphoribosylformylglycinamidine cyclo-ligase
SAUSA300_0246	6512.29	1.97178	0.335129	5.88364	4.01342e-09	7.64647e-08	ABD21718.1	SAUSA300_0246	putative alcohol dehydrogenase
SAUSA300_0759	149031	1.97844	0.479857	4.12297	3.74016e-05	0.000302118	ABD22031.1	gpmI	2,3-bisphosphoglycerate-independent phosphoglycerate mutase
SAUSA300_0017	26242.2	1.99331	0.790066	2.52297	0.0116368	0.0389369	ABD21364.1	purA	adenylosuccinate synthetase
SAUSA300_1027	2768.6	2.0273	0.504778	4.01623	5.91372e-05	0.000444658	ABD22440.1	rpmF	50S ribosomal protein L32
SAUSA300_2134	3989.21	2.03605	0.288051	7.06836	1.56778e-12	4.88115e-11	ABD21524.1	SAUSA300_2134	iron compound ABC transporter, permease protein
SAUSA300_0791	20454.2	2.04694	0.520471	3.93287	8.39377e-05	0.00059197	ABD21827.1	gcvH	glycine cleavage system H protein
SAUSA300_0758	74249.3	2.05178	0.47564	4.31372	1.60527e-05	0.000142198	ABD22760.1	tpiA	triosephosphate isomerase
SAUSA300_1942	214.1	2.05426	0.5447	3.77136	0.000162362	0.00106284	ABD20408.1	SAUSA300_1942	conserved hypothetical phage protein
SAUSA300_2625	170.88	2.06604	0.733051	2.81842	0.00482612	0.0188903	ABD21477.1	SAUSA300_2625	transcriptional regulator, PadR family
SAUSA300_1564	784.881	2.07596	0.29537	7.02832	2.09032e-12	6.27834e-11	ABD21408.1	accB	acetyl-CoA carboxylase, biotin carboxyl carrier protein
SAUSA300_1031	2512.98	2.07639	0.471329	4.40539	1.05593e-05	9.83869e-05	ABD22638.1	SAUSA300_1031	conserved hypothetical protein
SAUSA300_0974	59130.6	2.07695	0.413615	5.02147	5.12764e-07	6.51287e-06	ABD22402.1	purN	phosphoribosylglycinamide formyltransferase
SAUSA300_1934	427.516	2.08361	0.597962	3.48452	0.000493017	0.00274221	ABD20430.1	SAUSA300_1934	phi77 ORF020-like protein, phage major tail protein
SAUSA300_0756	210669	2.08981	0.50839	4.11064	3.94569e-05	0.000313811	ABD21603.1	gap	glyceraldehyde-3-phosphate dehydrogenase, type I
SAUSA300_1032	2075.88	2.0981	0.502183	4.17796	2.94133e-05	0.000243806	ABD20741.1	SAUSA300_1032	putative iron compound ABC transporter, iron compound-binding protein
SAUSA300_0975	192801	2.10065	0.428359	4.90395	9.39298e-07	1.14738e-05	ABD21857.1	purH	bifunctional purine biosynthesis protein
SAUSA300_0557	1535.26	2.10152	0.393706	5.33779	9.40845e-08	1.43831e-06	ABD22809.1	SAUSA300_0557	HAD-superfamily hydrolase, subfamily IA, variant 1
SAUSA300_1235	9459.74	2.12985	0.43635	4.88106	1.05519e-06	1.27673e-05	ABD21078.1	guaC	guanosine monophosphate reductase
SAUSA300_0448	6606.98	2.15957	0.353489	6.10931	1.0006e-09	2.04363e-08	ABD22044.1	treP	PTS system, trehalose-specific IIBC component
SAUSA300_1937	444.185	2.16789	0.602436	3.59853	0.000320016	0.00188684	ABD21417.1	SAUSA300_1937	phi77 ORF045-like protein
SAUSA300_1030	2370.67	2.16994	0.493447	4.39752	1.09495e-05	0.000101283	ABD20415.1	SAUSA300_1030	iron transport associated domain protein
SAUSA300_2135	4970.78	2.17248	0.327868	6.62608	3.44707e-11	8.80038e-10	ABD21433.1	SAUSA300_2135	iron compound ABC transporter, permease protein
SAUSA300_1953	148.243	2.18458	0.886608	2.46397	0.0137408	0.0447032	ABD20908.1	SAUSA300_1953	phiPVL ORF051-like protein
SAUSA300_1563	3402.89	2.19255	0.264723	8.28242	1.20693e-16	5.40579e-15	ABD21269.1	accC	acetyl-CoA carboxylase, biotin carboxylase
SAUSA300_1035	777.223	2.19829	0.397156	5.53507	3.11104e-08	5.12418e-07	ABD22802.1	SAUSA300_1035	conserved hypothetical protein
SAUSA300_0976	157107	2.20307	0.413782	5.32422	1.01386e-07	1.53159e-06	ABD21257.1	purD	phosphoribosylamine--glycine ligase
SAUSA300_1640	11562.3	2.21839	0.276584	8.02067	1.05168e-15	4.26183e-14	ABD22158.1	icd	isocitrate dehydrogenase, NADP-dependent
SAUSA300_1641	11697.3	2.22277	0.302667	7.34396	2.07358e-13	7.05846e-12	ABD21612.1	gltA	citrate synthase II
SAUSA300_0684	14891.8	2.23411	0.336676	6.6358	3.22744e-11	8.32289e-10	ABD21294.1	fruB	fructose 1-phosphate kinase
SAUSA300_2235	8188.04	2.25125	0.372934	6.03657	1.57422e-09	3.09152e-08	ABD21337.1	SAUSA300_2235	iron compound ABC transporter, iron compound-binding protein
SAUSA300_1561	3181.6	2.2674	0.252947	8.96396	3.13228e-19	1.77705e-17	ABD22769.1	SAUSA300_1561	putative membrane protein
SAUSA300_1033	3470.42	2.30952	0.533838	4.32626	1.51662e-05	0.000135382	ABD21472.1	SAUSA300_1033	iron/heme permease
SAUSA300_0986	5596.07	2.31373	0.545451	4.24187	2.21667e-05	0.000188639	ABD21140.1	SAUSA300_0986	cytochrome D ubiquinol oxidase, subunit I
SAUSA300_2150	1216.75	2.31841	0.176387	13.1439	1.84444e-39	4.28078e-37	ABD20859.1	lacE	PTS system, lactose-specific IIBC component
SAUSA300_2286	712.065	2.3478	0.486241	4.82846	1.37595e-06	1.63362e-05	ABD22895.1	SAUSA300_2286	conserved hypothetical protein
SAUSA300_0685	52476.7	2.36702	0.280306	8.44443	3.0553e-17	1.50004e-15	ABD20391.1	fruA	fructose specific permease
SAUSA300_0987	4149.63	2.37477	0.54178	4.38327	1.16911e-05	0.000107365	ABD22880.1	SAUSA300_0987	cytochrome D ubiquinol oxidase, subunit II
SAUSA300_2423	3198.93	2.39261	0.564633	4.23746	2.26066e-05	0.000191743	ABD22029.1	SAUSA300_2423	conserved hypothetical protein
SAUSA300_0025	10698.2	2.41668	0.522311	4.62689	3.71191e-06	3.96506e-05	ABD22278.1	SAUSA300_0025	5'-nucleotidase family protein
SAUSA300_0055	1277.35	2.43696	0.68626	3.55107	0.000383666	0.00219619	ABD22386.1	SAUSA300_0055	alcohol dehydrogenase, zinc-containing
SAUSA300_0720	1555	2.44822	0.246632	9.9266	3.1896e-23	2.39502e-21	ABD21295.1	SAUSA300_0720	putative iron compound ABC transporter, ATP-binding protein
SAUSA300_0407	356.99	2.4645	0.423527	5.81899	5.9206e-09	1.11965e-07	ABD21156.1	SAUSA300_0407	exotoxin
SAUSA300_1562	2051.28	2.48549	0.337074	7.37372	1.65932e-13	5.72467e-12	ABD20548.1	SAUSA300_1562	LamB/YcsF family protein
SAUSA300_1943	171.755	2.50843	0.572744	4.37966	1.18863e-05	0.000108766	ABD22561.1	SAUSA300_1943	phi77 ORF040-like protein
SAUSA300_0008	3113.11	2.52236	0.55522	4.54299	5.5461e-06	5.61872e-05	ABD22111.1	hutH	histidine ammonia-lyase
SAUSA300_2136	22267.2	2.56508	0.270423	9.48543	2.4139e-21	1.62176e-19	ABD20811.1	SAUSA300_2136	iron compound ABC transporter, iron compound-binding protein
SAUSA300_1029	9503.9	2.62869	0.73715	3.56602	0.00036245	0.00209826	ABD21627.1	SAUSA300_1029	iron transport associated domain protein
SAUSA300_2006	5100.32	2.68752	0.741983	3.62207	0.000292253	0.00174327	ABD22626.1	ilvD	dihydroxy-acid dehydratase
SAUSA300_2313	24866	2.68759	0.636468	4.22267	2.41422e-05	0.000203416	ABD20766.1	SAUSA300_2313	L-lactate permease
SAUSA300_2014	4315.69	2.81352	0.790976	3.55702	0.000375084	0.00215189	ABD20804.1	ilvA	threonine dehydratase
SAUSA300_2007	7171.37	2.86753	0.758448	3.78079	0.000156334	0.00103132	ABD21436.1	ilvB	acetolactate synthase, large subunit
SAUSA300_1246	59047.8	2.87103	0.283791	10.1167	4.65842e-24	3.60392e-22	ABD22847.1	acnA	aconitate hydratase
SAUSA300_0220	3879.68	2.89523	0.309294	9.36076	7.91625e-21	4.81195e-19	ABD22608.1	pflB	formate acetyltransferase
SAUSA300_1258	2379.57	2.89938	0.623257	4.65198	3.28755e-06	3.55641e-05	ABD21566.1	SAUSA300_1258	4-oxalocrotonate tautomerase
SAUSA300_1952	49.5231	2.92695	0.804727	3.63719	0.000275627	0.00167144	ABD21356.1	SAUSA300_1952	phiPV083 ORF027-like protein
SAUSA300_2011	4575.46	2.93121	0.721275	4.06392	4.82544e-05	0.000372186	ABD20978.1	leuB	3-isopropylmalate dehydrogenase
SAUSA300_2008	955.279	2.98421	0.850722	3.50786	0.000451731	0.00253466	ABD21148.1	ilvN	acetolactate synthase, small subunit
SAUSA300_2013	2164.16	3.00417	0.754882	3.97966	6.90151e-05	0.000500555	ABD21311.1	leuD	3-isopropylmalate dehydratase, small subunit
SAUSA300_0914	5715.61	3.04615	0.652926	4.66539	3.08038e-06	3.36077e-05	ABD22735.1	SAUSA300_0914	sodium:alanine symporter family protein
SAUSA300_2012	5505.79	3.07335	0.679117	4.52551	6.02494e-06	6.00846e-05	ABD22264.1	leuC	3-isopropylmalate dehydratase, large subunit
SAUSA300_2009	4996.55	3.125	0.794567	3.93296	8.39073e-05	0.00059197	ABD21918.1	ilvC	ketol-acid reductoisomerase
SAUSA300_2010	6571.01	3.17638	0.783379	4.05471	5.01957e-05	0.000385993	ABD22326.1	leuA	2-isopropylmalate synthase
SAUSA300_2153	468.667	3.22118	0.223444	14.416	4.10263e-47	1.30925e-44	ABD22439.1	lacC	tagatose-6-phosphate kinase
SAUSA300_2154	192.129	3.22379	0.2988	10.7891	3.87446e-27	3.9566e-25	ABD22213.1	lacB	galactose-6-phosphate isomerase
SAUSA300_0221	1065.78	3.23128	0.31498	10.2587	1.0818e-24	8.90916e-23	ABD21373.1	pflA	pyruvate formate-lyase activating enzyme
SAUSA300_2539	1557.96	3.40236	0.696262	4.88661	1.02584e-06	1.24713e-05	ABD22756.1	SAUSA300_2539	aminotransferase
SAUSA300_2151	171.21	3.43058	0.331445	10.3504	4.16833e-25	3.66957e-23	ABD20682.1	lacF	PTS system, lactose-specific IIA component
SAUSA300_0116	4045.36	3.52321	0.474413	7.42647	1.11535e-13	3.90067e-12	ABD20489.1	sirB	iron compound ABC transporter, permease protein SirB
SAUSA300_1951	36.6102	3.52698	0.780511	4.51881	6.21884e-06	6.15376e-05	ABD20785.1	SAUSA300_1951	phiPVL ORF052-like protein
SAUSA300_0117	14069.2	3.55879	0.44925	7.92163	2.34424e-15	9.06796e-14	ABD22060.1	sirA	iron compound ABC transporter, iron compound-binding protein SirA
SAUSA300_2152	458.792	3.6792	0.237709	15.4778	4.90238e-54	2.50316e-51	ABD20452.1	lacD	tagatose 1,6-diphosphate aldolase
SAUSA300_2155	199.556	3.70671	0.450749	8.22345	1.9773e-16	8.556e-15	ABD21643.1	lacA	galactose-6-phosphate isomerase
SAUSA300_0721	10698.4	3.89577	0.252304	15.4408	8.70179e-54	3.70261e-51	ABD22930.1	SAUSA300_0721	transferrin receptor
SAUSA300_1028	2620.95	4.5431	0.539137	8.42662	3.55806e-17	1.71391e-15	ABD21843.1	SAUSA300_1028	iron transport associated domain protein
SAUSA300_2454	9297.27	5.09598	0.563997	9.03547	1.63298e-19	9.69536e-18	ABD21540.1	SAUSA300_2454	membrane spanning protein
SAUSA300_2453	10741.6	5.63005	0.580026	9.70656	2.82731e-22	2.00503e-20	ABD22461.1	SAUSA300_2453	ABC transporter, ATP-binding protein
SAUSA300_0113	398767	8.25689	0.477745	17.283	6.31273e-67	5.37213e-64	ABD22331.1	SAUSA300_0113	immunoglobulin G binding protein A precursor

## Sheet: protein_id
SAUSA300_0001	ABD22161.1
SAUSA300_0002	ABD21461.1
SAUSA300_0003	ABD20738.1
SAUSA300_0004	ABD22345.1
SAUSA300_0005	ABD21942.1
SAUSA300_0006	ABD20924.1
SAUSA300_0007	ABD20529.1
SAUSA300_0008	ABD22111.1
SAUSA300_0009	ABD21389.1
SAUSA300_0010	ABD20795.1
SAUSA300_0011	ABD22649.1
SAUSA300_0012	ABD21290.1
SAUSA300_0013	ABD20392.1
SAUSA300_0014	ABD22551.1
SAUSA300_0015	ABD22206.1
SAUSA300_0016	ABD21110.1
SAUSA300_0017	ABD21364.1
SAUSA300_0020	ABD20798.1
SAUSA300_0021	ABD21971.1
SAUSA300_0022	ABD22538.1
SAUSA300_0023	ABD20786.1
SAUSA300_0024	ABD21401.1
SAUSA300_0025	ABD22278.1
SAUSA300_0026	ABD21760.1
SAUSA300_0027	ABD22311.1
SAUSA300_0028	ABD20695.1
SAUSA300_0029	ABD21238.1
SAUSA300_0030	ABD22116.1
SAUSA300_0031	ABD21375.1
SAUSA300_0032	ABD22247.1
SAUSA300_0033	ABD22792.1
SAUSA300_0035	ABD21651.1
SAUSA300_0034	ABD21268.1
SAUSA300_0036	ABD22446.1
SAUSA300_0037	ABD20914.1
SAUSA300_0038	ABD21624.1
SAUSA300_0039	ABD22069.1
SAUSA300_0040	ABD20863.1
SAUSA300_0041	ABD22724.1
SAUSA300_0042	ABD21993.1
SAUSA300_0043	ABD21168.1
SAUSA300_0044	ABD22728.1
SAUSA300_0045	ABD21921.1
SAUSA300_0046	ABD20945.1
SAUSA300_0047	ABD22453.1
SAUSA300_0048	ABD22085.1
SAUSA300_0049	ABD20660.1
SAUSA300_0050	ABD20702.1
SAUSA300_0052	ABD22169.1
SAUSA300_0053	ABD21585.1
SAUSA300_0054	ABD20690.1
SAUSA300_0055	ABD22386.1
SAUSA300_0056	ABD22757.1
SAUSA300_0057	ABD21252.1
SAUSA300_0058	ABD21531.1
SAUSA300_0059	ABD22092.1
SAUSA300_0060	ABD22924.1
SAUSA300_0061	ABD20922.1
SAUSA300_0062	ABD21859.1
SAUSA300_0063	ABD20386.1
SAUSA300_0064	ABD21077.1
SAUSA300_0065	ABD21795.1
SAUSA300_0066	ABD22901.1
SAUSA300_0067	ABD22871.1
SAUSA300_0068	ABD20724.1
SAUSA300_0070	ABD22497.1
SAUSA300_0071	ABD22281.1
SAUSA300_0072	ABD21360.1
SAUSA300_0073	ABD22026.1
SAUSA300_0074	ABD21595.1
SAUSA300_0075	ABD20883.1
SAUSA300_0076	ABD20460.1
SAUSA300_0077	ABD22602.1
SAUSA300_0078	ABD21730.1
SAUSA300_0079	ABD21221.1
SAUSA300_0080	ABD20669.1
SAUSA300_0081	ABD22365.1
SAUSA300_0082	ABD21145.1
SAUSA300_0083	ABD21133.1
SAUSA300_0084	ABD20446.1
SAUSA300_0085	ABD22619.1
SAUSA300_0086	ABD21448.1
SAUSA300_0088	ABD21409.1
SAUSA300_0089	ABD21832.1
SAUSA300_0090	ABD22362.1
SAUSA300_0091	ABD20654.1
SAUSA300_0092	ABD20539.1
SAUSA300_0093	ABD21292.1
SAUSA300_0094	ABD22917.1
SAUSA300_0095	ABD20937.1
SAUSA300_0096	ABD21985.1
SAUSA300_0097	ABD22473.1
SAUSA300_0098	ABD20900.1
SAUSA300_0099	ABD22611.1
SAUSA300_0100	ABD22028.1
SAUSA300_0101	ABD21617.1
SAUSA300_0102	ABD21057.1
SAUSA300_0103	ABD22779.1
SAUSA300_0104	ABD22239.1
SAUSA300_0105	ABD21902.1
SAUSA300_0106	ABD21467.1
SAUSA300_0107	ABD20376.1
SAUSA300_0108	ABD21494.1
SAUSA300_0109	ABD21769.1
SAUSA300_0110	ABD22343.1
SAUSA300_0111	ABD21174.1
SAUSA300_0112	ABD20765.1
SAUSA300_0113	ABD22331.1
SAUSA300_0114	ABD21936.1
SAUSA300_0115	ABD20882.1
SAUSA300_0116	ABD20489.1
SAUSA300_0117	ABD22060.1
SAUSA300_0118	ABD22493.1
SAUSA300_0119	ABD20467.1
SAUSA300_0120	ABD20934.1
SAUSA300_0121	ABD22233.1
SAUSA300_0122	ABD22776.1
SAUSA300_0123	ABD20754.1
SAUSA300_0124	ABD21339.1
SAUSA300_0125	ABD21111.1
SAUSA300_0126	ABD21649.1
SAUSA300_0127	ABD22231.1
SAUSA300_0128	ABD21227.1
SAUSA300_0129	ABD22652.1
SAUSA300_0130	ABD22643.1
SAUSA300_0131	ABD20938.1
SAUSA300_0132	ABD21544.1
SAUSA300_0133	ABD21809.1
SAUSA300_0134	ABD21755.1
SAUSA300_0135	ABD22339.1
SAUSA300_0136	ABD21427.1
SAUSA300_0137	ABD22588.1
SAUSA300_0138	ABD20449.1
SAUSA300_0139	ABD21136.1
SAUSA300_0140	ABD21674.1
SAUSA300_0141	ABD22537.1
SAUSA300_0142	ABD20877.1
SAUSA300_0143	ABD21046.1
SAUSA300_0144	ABD22009.1
SAUSA300_0145	ABD22832.1
SAUSA300_0146	ABD22500.1
SAUSA300_0147	ABD21568.1
SAUSA300_0148	ABD22415.1
SAUSA300_0151	ABD21317.1
SAUSA300_0152	ABD20606.1
SAUSA300_0153	ABD21655.1
SAUSA300_0154	ABD21271.1
SAUSA300_0156	ABD22717.1
SAUSA300_0157	ABD22033.1
SAUSA300_0158	ABD21301.1
SAUSA300_0159	ABD20551.1
SAUSA300_0160	ABD22389.1
SAUSA300_0161	ABD21589.1
SAUSA300_0162	ABD20889.1
SAUSA300_0163	ABD22655.1
SAUSA300_0164	ABD21970.1
SAUSA300_0165	ABD21771.1
SAUSA300_0166	ABD21134.1
SAUSA300_0167	ABD20636.1
SAUSA300_0168	ABD22465.1
SAUSA300_0169	ABD22737.1
SAUSA300_0170	ABD21998.1
SAUSA300_0171	ABD21581.1
SAUSA300_0172	ABD20909.1
SAUSA300_0173	ABD22405.1
SAUSA300_0174	ABD21721.1
SAUSA300_0175	ABD22360.1
SAUSA300_0176	ABD22002.1
SAUSA300_0177	ABD21291.1
SAUSA300_0178	ABD21153.1
SAUSA300_0179	ABD20512.1
SAUSA300_0180	ABD22579.1
SAUSA300_0181	ABD21851.1
SAUSA300_0182	ABD21416.1
SAUSA300_0183	ABD20745.1
SAUSA300_0184	ABD22932.1
SAUSA300_0185	ABD22414.1
SAUSA300_0186	ABD21497.1
SAUSA300_0187	ABD21275.1
SAUSA300_0188	ABD21318.1
SAUSA300_0189	ABD21689.1
SAUSA300_0190	ABD20722.1
SAUSA300_0191	ABD20589.1
SAUSA300_0192	ABD22197.1
SAUSA300_0193	ABD22914.1
SAUSA300_0194	ABD20440.1
SAUSA300_0195	ABD20578.1
SAUSA300_0196	ABD22751.1
SAUSA300_0197	ABD22030.1
SAUSA300_0198	ABD21522.1
SAUSA300_0199	ABD20858.1
SAUSA300_0200	ABD21741.1
SAUSA300_0201	ABD21022.1
SAUSA300_0202	ABD20640.1
SAUSA300_0203	ABD22752.1
SAUSA300_0204	ABD22038.1
SAUSA300_0205	ABD21781.1
SAUSA300_0206	ABD21328.1
SAUSA300_0207	ABD21707.1
SAUSA300_0208	ABD22734.1
SAUSA300_0209	ABD20755.1
SAUSA300_0210	ABD21576.1
SAUSA300_0211	ABD22156.1
SAUSA300_0212	ABD20465.1
SAUSA300_0213	ABD21012.1
SAUSA300_0214	ABD20469.1
SAUSA300_0215	ABD21261.1
SAUSA300_0216	ABD21842.1
SAUSA300_0217	ABD22448.1
SAUSA300_0218	ABD21147.1
SAUSA300_0219	ABD21877.1
SAUSA300_0220	ABD22608.1
SAUSA300_0221	ABD21373.1
SAUSA300_0222	ABD20716.1
SAUSA300_0223	ABD21483.1
SAUSA300_0224	ABD22221.1
SAUSA300_0225	ABD22909.1
SAUSA300_0226	ABD21011.1
SAUSA300_0227	ABD21633.1
SAUSA300_0228	ABD22585.1
SAUSA300_0229	ABD21758.1
SAUSA300_0230	ABD22587.1
SAUSA300_0231	ABD21840.1
SAUSA300_0232	ABD21460.1
SAUSA300_0233	ABD20769.1
SAUSA300_0234	ABD22921.1
SAUSA300_0235	ABD22054.1
SAUSA300_0236	ABD21605.1
SAUSA300_0237	ABD20706.1
SAUSA300_0238	ABD21066.1
SAUSA300_0239	ABD20528.1
SAUSA300_0240	ABD22544.1
SAUSA300_0241	ABD21920.1
SAUSA300_0242	ABD20801.1
SAUSA300_0243	ABD22488.1
SAUSA300_0244	ABD22253.1
SAUSA300_0245	ABD21756.1
SAUSA300_0246	ABD21718.1
SAUSA300_0247	ABD22325.1
SAUSA300_0248	ABD22736.1
SAUSA300_0249	ABD21335.1
SAUSA300_0250	ABD22024.1
SAUSA300_0251	ABD22713.1
SAUSA300_0252	ABD20895.1
SAUSA300_0253	ABD21118.1
SAUSA300_0254	ABD21266.1
SAUSA300_0255	ABD22355.1
SAUSA300_0256	ABD22157.1
SAUSA300_0257	ABD21434.1
SAUSA300_0258	ABD21469.1
SAUSA300_0259	ABD20747.1
SAUSA300_0260	ABD21987.1
SAUSA300_0261	ABD21172.1
SAUSA300_0262	ABD22393.1
SAUSA300_0263	ABD21775.1
SAUSA300_0264	ABD21217.1
SAUSA300_0265	ABD21267.1
SAUSA300_0266	ABD22621.1
SAUSA300_0267	ABD20793.1
SAUSA300_0268	ABD21551.1
SAUSA300_0269	ABD22249.1
SAUSA300_0270	ABD20936.1
SAUSA300_0271	ABD21572.1
SAUSA300_0272	ABD21206.1
SAUSA300_0273	ABD21690.1
SAUSA300_0274	ABD20614.1
SAUSA300_0275	ABD21553.1
SAUSA300_0276	ABD21177.1
SAUSA300_0277	ABD20657.1
SAUSA300_0278	ABD21786.1
SAUSA300_0279	ABD21191.1
SAUSA300_0280	ABD20666.1
SAUSA300_0281	ABD22536.1
SAUSA300_0282	ABD21393.1
SAUSA300_0283	ABD20808.1
SAUSA300_0284	ABD22823.1
SAUSA300_0285	ABD21833.1
SAUSA300_0286	ABD21119.1
SAUSA300_0287	ABD20409.1
SAUSA300_0288	ABD22684.1
SAUSA300_0289	ABD21822.1
SAUSA300_0290	ABD21561.1
SAUSA300_0291	ABD20718.1
SAUSA300_0292	ABD21722.1
SAUSA300_0293	ABD22187.1
SAUSA300_0294	ABD20579.1
SAUSA300_0295	ABD22678.1
SAUSA300_0296	ABD21386.1
SAUSA300_0297	ABD21912.1
SAUSA300_0298	ABD22530.1
SAUSA300_0299	ABD20510.1
SAUSA300_0300	ABD21746.1
SAUSA300_0301	ABD22266.1
SAUSA300_0302	ABD22818.1
SAUSA300_0303	ABD20794.1
SAUSA300_0304	ABD22102.1
SAUSA300_0305	ABD22258.1
SAUSA300_0306	ABD22245.1
SAUSA300_0307	ABD22801.1
SAUSA300_0308	ABD20425.1
SAUSA300_0309	ABD21323.1
SAUSA300_0310	ABD22545.1
SAUSA300_0311	ABD21478.1
SAUSA300_0312	ABD22230.1
SAUSA300_0313	ABD22819.1
SAUSA300_0314	ABD22807.1
SAUSA300_0315	ABD22640.1
SAUSA300_0316	ABD22419.1
SAUSA300_0317	ABD20984.1
SAUSA300_0318	ABD21297.1
SAUSA300_0319	ABD21893.1
SAUSA300_0320	ABD22618.1
SAUSA300_0321	ABD21385.1
SAUSA300_0322	ABD22151.1
SAUSA300_0323	ABD22884.1
SAUSA300_0324	ABD22160.1
SAUSA300_0325	ABD21620.1
SAUSA300_0326	ABD21369.1
SAUSA300_0327	ABD22066.1
SAUSA300_0328	ABD22681.1
SAUSA300_0329	ABD20676.1
SAUSA300_0330	ABD21537.1
SAUSA300_0331	ABD22114.1
SAUSA300_0332	ABD20474.1
SAUSA300_0333	ABD21030.1
SAUSA300_0334	ABD20534.1
SAUSA300_0335	ABD21419.1
SAUSA300_0336	ABD20700.1
SAUSA300_0337	ABD22928.1
SAUSA300_0338	ABD22333.1
SAUSA300_0339	ABD21752.1
SAUSA300_0340	ABD22564.1
SAUSA300_0341	ABD21783.1
SAUSA300_0342	ABD21421.1
SAUSA300_0343	ABD20689.1
SAUSA300_0344	ABD22873.1
SAUSA300_0345	ABD21966.1
SAUSA300_0346	ABD22777.1
SAUSA300_0347	ABD22011.1
SAUSA300_0348	ABD20875.1
SAUSA300_0349	ABD21623.1
SAUSA300_0350	ABD20907.1
SAUSA300_0351	ABD22452.1
SAUSA300_0352	ABD21917.1
SAUSA300_0353	ABD21312.1
SAUSA300_0354	ABD20749.1
SAUSA300_0355	ABD22902.1
SAUSA300_0356	ABD21075.1
SAUSA300_0357	ABD21454.1
SAUSA300_0358	ABD22188.1
SAUSA300_0359	ABD20665.1
SAUSA300_0360	ABD21378.1
SAUSA300_0361	ABD21804.1
SAUSA300_0362	ABD22475.1
SAUSA300_0363	ABD20974.1
SAUSA300_0364	ABD21338.1
SAUSA300_0365	ABD22001.1
SAUSA300_0366	ABD21909.1
SAUSA300_0367	ABD20898.1
SAUSA300_0368	ABD21439.1
SAUSA300_0369	ABD21714.1
SAUSA300_0370	ABD22931.1
SAUSA300_0371	ABD20384.1
SAUSA300_0372	ABD21162.1
SAUSA300_0373	ABD21244.1
SAUSA300_0374	ABD22335.1
SAUSA300_0375	ABD22383.1
SAUSA300_0376	ABD20698.1
SAUSA300_0377	ABD21249.1
SAUSA300_0378	ABD22148.1
SAUSA300_0379	ABD22130.1
SAUSA300_0380	ABD22688.1
SAUSA300_0381	ABD21165.1
SAUSA300_0382	ABD21535.1
SAUSA300_0383	ABD21708.1
SAUSA300_0384	ABD20860.1
SAUSA300_0385	ABD22201.1
SAUSA300_0386	ABD22657.1
SAUSA300_0387	ABD20784.1
SAUSA300_0388	ABD20543.1
SAUSA300_0389	ABD20591.1
SAUSA300_0390	ABD22121.1
SAUSA300_0391	ABD22672.1
SAUSA300_0392	ABD20971.1
SAUSA300_0393	ABD20975.1
SAUSA300_0394	ABD22241.1
SAUSA300_0395	ABD20577.1
SAUSA300_0396	ABD22416.1
SAUSA300_0397	ABD22023.1
SAUSA300_0398	ABD20554.1
SAUSA300_0399	ABD20737.1
SAUSA300_0400	ABD20884.1
SAUSA300_0401	ABD22785.1
SAUSA300_0402	ABD21050.1
SAUSA300_0403	ABD21904.1
SAUSA300_0404	ABD22889.1
SAUSA300_0405	ABD20717.1
SAUSA300_0406	ABD20443.1
SAUSA300_0407	ABD21156.1
SAUSA300_0408	ABD22576.1
SAUSA300_0409	ABD20961.1
SAUSA300_0410	ABD21538.1
SAUSA300_0411	ABD21179.1
SAUSA300_0413	ABD21314.1
SAUSA300_0414	ABD20586.1
SAUSA300_0415	ABD22425.1
SAUSA300_0416	ABD20879.1
SAUSA300_0417	ABD21622.1
SAUSA300_0418	ABD20953.1
SAUSA300_0419	ABD20503.1
SAUSA300_0420	ABD22796.1
SAUSA300_0421	ABD22096.1
SAUSA300_0422	ABD20711.1
SAUSA300_0423	ABD21424.1
SAUSA300_0424	ABD21144.1
SAUSA300_0425	ABD21871.1
SAUSA300_0426	ABD22874.1
SAUSA300_0427	ABD20379.1
SAUSA300_0428	ABD21584.1
SAUSA300_0429	ABD22126.1
SAUSA300_0430	ABD22583.1
SAUSA300_0431	ABD22665.1
SAUSA300_0432	ABD22629.1
SAUSA300_0433	ABD21712.1
SAUSA300_0434	ABD21083.1
SAUSA300_0435	ABD22911.1
SAUSA300_0436	ABD22037.1
SAUSA300_0437	ABD21276.1
SAUSA300_0438	ABD20550.1
SAUSA300_0439	ABD20560.1
SAUSA300_0440	ABD22743.1
SAUSA300_0441	ABD22516.1
SAUSA300_0442	ABD21776.1
SAUSA300_0443	ABD21602.1
SAUSA300_0444	ABD20878.1
SAUSA300_0445	ABD20899.1
SAUSA300_0446	ABD22762.1
SAUSA300_0448	ABD22044.1
SAUSA300_0449	ABD20680.1
SAUSA300_0450	ABD20511.1
SAUSA300_0451	ABD22492.1
SAUSA300_0452	ABD21886.1
SAUSA300_0453	ABD21437.1
SAUSA300_0454	ABD20456.1
SAUSA300_0458	ABD22615.1
SAUSA300_0459	ABD22837.1
SAUSA300_0460	ABD21157.1
SAUSA300_0461	ABD21381.1
SAUSA300_0462	ABD20976.1
SAUSA300_0463	ABD21063.1
SAUSA300_0464	ABD20668.1
SAUSA300_0465	ABD21216.1
SAUSA300_0466	ABD20693.1
SAUSA300_0467	ABD22532.1
SAUSA300_0468	ABD21663.1
SAUSA300_0469	ABD21662.1
SAUSA300_0470	ABD20962.1
SAUSA300_0471	ABD22893.1
SAUSA300_0472	ABD21994.1
SAUSA300_0473	ABD22228.1
SAUSA300_0474	ABD22759.1
SAUSA300_0475	ABD21743.1
SAUSA300_0476	ABD22318.1
SAUSA300_0477	ABD21587.1
SAUSA300_0478	ABD22019.1
SAUSA300_0479	ABD22748.1
SAUSA300_0480	ABD20575.1
SAUSA300_0481	ABD21284.1
SAUSA300_0482	ABD21691.1
SAUSA300_0483	ABD21017.1
SAUSA300_0484	ABD21937.1
SAUSA300_0485	ABD21224.1
SAUSA300_0486	ABD20674.1
SAUSA300_0487	ABD22394.1
SAUSA300_0488	ABD21787.1
SAUSA300_0489	ABD22022.1
SAUSA300_0490	ABD21640.1
SAUSA300_0491	ABD20546.1
SAUSA300_0492	ABD22768.1
SAUSA300_0493	ABD20664.1
SAUSA300_0494	ABD22708.1
SAUSA300_0495	ABD22891.1
SAUSA300_0496	ABD21928.1
SAUSA300_0503	ABD21036.1
SAUSA300_0504	ABD21397.1
SAUSA300_0505	ABD20829.1
SAUSA300_0506	ABD22838.1
SAUSA300_0507	ABD22257.1
SAUSA300_0508	ABD21080.1
SAUSA300_0509	ABD20526.1
SAUSA300_0510	ABD21512.1
SAUSA300_0511	ABD22372.1
SAUSA300_0512	ABD21169.1
SAUSA300_0513	ABD21711.1
SAUSA300_0514	ABD22660.1
SAUSA300_0515	ABD20572.1
SAUSA300_0516	ABD22098.1
SAUSA300_0517	ABD22698.1
SAUSA300_0518	ABD20969.1
SAUSA300_0519	ABD21571.1
SAUSA300_0520	ABD22122.1
SAUSA300_0521	ABD20910.1
SAUSA300_0522	ABD21621.1
SAUSA300_0523	ABD22783.1
SAUSA300_0524	ABD21228.1
SAUSA300_0525	ABD21943.1
SAUSA300_0526	ABD22432.1
SAUSA300_0527	ABD20472.1
SAUSA300_0528	ABD21625.1
SAUSA300_0529	ABD21695.1
SAUSA300_0530	ABD22511.1
SAUSA300_0531	ABD21677.1
SAUSA300_0532	ABD22238.1
SAUSA300_0533	ABD21510.1
SAUSA300_0534	ABD20735.1
SAUSA300_0535	ABD22567.1
SAUSA300_0536	ABD21878.1
SAUSA300_0537	ABD21167.1
SAUSA300_0538	ABD20398.1
SAUSA300_0539	ABD22032.1
SAUSA300_0540	ABD20625.1
SAUSA300_0541	ABD22332.1
SAUSA300_0542	ABD21763.1
SAUSA300_0543	ABD21175.1
SAUSA300_0544	ABD20612.1
SAUSA300_0545	ABD22056.1
SAUSA300_0546	ABD21592.1
SAUSA300_0547	ABD20874.1
SAUSA300_0548	ABD22410.1
SAUSA300_0549	ABD21657.1
SAUSA300_0550	ABD21647.1
SAUSA300_0551	ABD21051.1
SAUSA300_0552	ABD21738.1
SAUSA300_0553	ABD22176.1
SAUSA300_0554	ABD22878.1
SAUSA300_0555	ABD21456.1
SAUSA300_0556	ABD21977.1
SAUSA300_0557	ABD22809.1
SAUSA300_0558	ABD20797.1
SAUSA300_0559	ABD21791.1
SAUSA300_0560	ABD22695.1
SAUSA300_0561	ABD22387.1
SAUSA300_0562	ABD21819.1
SAUSA300_0563	ABD21211.1
SAUSA300_0564	ABD20648.1
SAUSA300_0565	ABD20639.1
SAUSA300_0566	ABD22018.1
SAUSA300_0567	ABD21501.1
SAUSA300_0568	ABD20848.1
SAUSA300_0569	ABD20990.1
SAUSA300_0570	ABD21428.1
SAUSA300_0571	ABD21823.1
SAUSA300_0572	ABD22062.1
SAUSA300_0573	ABD22774.1
SAUSA300_0574	ABD20918.1
SAUSA300_0575	ABD22223.1
SAUSA300_0576	ABD22908.1
SAUSA300_0577	ABD20481.1
SAUSA300_0578	ABD21202.1
SAUSA300_0579	ABD21213.1
SAUSA300_0580	ABD20728.1
SAUSA300_0581	ABD21024.1
SAUSA300_0582	ABD20509.1
SAUSA300_0583	ABD22824.1
SAUSA300_0584	ABD22283.1
SAUSA300_0585	ABD20997.1
SAUSA300_0586	ABD22680.1
SAUSA300_0587	ABD22496.1
SAUSA300_0588	ABD21925.1
SAUSA300_0589	ABD21545.1
SAUSA300_0590	ABD20562.1
SAUSA300_0591	ABD21074.1
SAUSA300_0592	ABD20478.1
SAUSA300_0593	ABD22542.1
SAUSA300_0594	ABD21978.1
SAUSA300_0595	ABD21365.1
SAUSA300_0596	ABD22541.1
SAUSA300_0597	ABD22812.1
SAUSA300_0598	ABD22252.1
SAUSA300_0599	ABD22168.1
SAUSA300_0600	ABD21678.1
SAUSA300_0601	ABD21554.1
SAUSA300_0602	ABD21395.1
SAUSA300_0603	ABD21300.1
SAUSA300_0604	ABD20809.1
SAUSA300_0605	ABD22859.1
SAUSA300_0606	ABD21100.1
SAUSA300_0607	ABD20515.1
SAUSA300_0608	ABD22825.1
SAUSA300_0609	ABD22268.1
SAUSA300_0610	ABD21208.1
SAUSA300_0611	ABD20484.1
SAUSA300_0612	ABD22322.1
SAUSA300_0613	ABD21739.1
SAUSA300_0614	ABD21187.1
SAUSA300_0615	ABD20681.1
SAUSA300_0616	ABD20807.1
SAUSA300_0617	ABD22821.1
SAUSA300_0618	ABD22352.1
SAUSA300_0619	ABD21818.1
SAUSA300_0620	ABD21578.1
SAUSA300_0621	ABD22162.1
SAUSA300_0622	ABD21009.1
SAUSA300_0623	ABD21430.1
SAUSA300_0624	ABD22020.1
SAUSA300_0625	ABD22558.1
SAUSA300_0626	ABD22354.1
SAUSA300_0627	ABD20522.1
SAUSA300_0628	ABD20862.1
SAUSA300_0629	ABD21645.1
SAUSA300_0630	ABD22808.1
SAUSA300_0631	ABD20796.1
SAUSA300_0632	ABD22379.1
SAUSA300_0633	ABD20688.1
SAUSA300_0634	ABD21282.1
SAUSA300_0635	ABD21679.1
SAUSA300_0636	ABD20830.1
SAUSA300_0637	ABD21247.1
SAUSA300_0638	ABD21995.1
SAUSA300_0639	ABD22855.1
SAUSA300_0640	ABD21597.1
SAUSA300_0641	ABD22321.1
SAUSA300_0642	ABD20602.1
SAUSA300_0643	ABD22481.1
SAUSA300_0644	ABD22183.1
SAUSA300_0645	ABD21352.1
SAUSA300_0646	ABD22340.1
SAUSA300_0647	ABD22869.1
SAUSA300_0648	ABD21304.1
SAUSA300_0649	ABD20599.1
SAUSA300_0650	ABD21890.1
SAUSA300_0651	ABD21196.1
SAUSA300_0652	ABD20485.1
SAUSA300_0653	ABD22338.1
SAUSA300_0654	ABD21615.1
SAUSA300_0655	ABD20897.1
SAUSA300_0656	ABD21557.1
SAUSA300_0657	ABD20955.1
SAUSA300_0658	ABD22645.1
SAUSA300_0659	ABD22100.1
SAUSA300_0660	ABD22299.1
SAUSA300_0661	ABD20454.1
SAUSA300_0662	ABD21218.1
SAUSA300_0663	ABD21778.1
SAUSA300_0664	ABD22709.1
SAUSA300_0665	ABD21426.1
SAUSA300_0666	ABD21533.1
SAUSA300_0667	ABD22073.1
SAUSA300_0668	ABD21685.1
SAUSA300_0669	ABD20964.1
SAUSA300_0670	ABD21253.1
SAUSA300_0671	ABD21958.1
SAUSA300_0672	ABD20387.1
SAUSA300_0673	ABD21258.1
SAUSA300_0674	ABD22275.1
SAUSA300_0675	ABD22409.1
SAUSA300_0676	ABD21405.1
SAUSA300_0677	ABD22297.1
SAUSA300_0678	ABD21957.1
SAUSA300_0679	ABD22540.1
SAUSA300_0680	ABD21600.1
SAUSA300_0681	ABD20867.1
SAUSA300_0682	ABD22715.1
SAUSA300_0683	ABD21829.1
SAUSA300_0684	ABD21294.1
SAUSA300_0685	ABD20391.1
SAUSA300_0686	ABD21812.1
SAUSA300_0687	ABD22290.1
SAUSA300_0688	ABD21406.1
SAUSA300_0689	ABD20815.1
SAUSA300_0690	ABD20913.1
SAUSA300_0691	ABD22784.1
SAUSA300_0692	ABD22705.1
SAUSA300_0693	ABD22149.1
SAUSA300_0694	ABD20565.1
SAUSA300_0695	ABD22584.1
SAUSA300_0696	ABD21056.1
SAUSA300_0697	ABD20983.1
SAUSA300_0698	ABD22723.1
SAUSA300_0699	ABD21988.1
SAUSA300_0700	ABD22671.1
SAUSA300_0701	ABD21006.1
SAUSA300_0702	ABD21536.1
SAUSA300_0703	ABD21737.1
SAUSA300_0704	ABD22600.1
SAUSA300_0705	ABD20645.1
SAUSA300_0706	ABD20813.1
SAUSA300_0707	ABD22712.1
SAUSA300_0708	ABD22269.1
SAUSA300_0709	ABD22831.1
SAUSA300_0710	ABD21720.1
SAUSA300_0711	ABD21308.1
SAUSA300_0712	ABD21982.1
SAUSA300_0713	ABD21104.1
SAUSA300_0714	ABD20530.1
SAUSA300_0715	ABD22229.1
SAUSA300_0716	ABD20778.1
SAUSA300_0717	ABD22560.1
SAUSA300_0718	ABD21862.1
SAUSA300_0719	ABD20477.1
SAUSA300_0720	ABD21295.1
SAUSA300_0721	ABD22930.1
SAUSA300_0722	ABD22388.1
SAUSA300_0723	ABD22573.1
SAUSA300_0724	ABD21839.1
SAUSA300_0725	ABD21468.1
SAUSA300_0726	ABD20751.1
SAUSA300_0727	ABD20928.1
SAUSA300_0728	ABD22721.1
SAUSA300_0729	ABD20568.1
SAUSA300_0730	ABD22398.1
SAUSA300_0731	ABD22739.1
SAUSA300_0732	ABD22007.1
SAUSA300_0733	ABD20605.1
SAUSA300_0734	ABD22800.1
SAUSA300_0735	ABD21020.1
SAUSA300_0736	ABD20521.1
SAUSA300_0737	ABD22527.1
SAUSA300_0739	ABD20750.1
SAUSA300_0740	ABD22817.1
SAUSA300_0741	ABD21113.1
SAUSA300_0742	ABD21045.1
SAUSA300_0743	ABD22351.1
SAUSA300_0744	ABD21762.1
SAUSA300_0745	ABD22189.1
SAUSA300_0746	ABD21628.1
SAUSA300_0747	ABD21489.1
SAUSA300_0748	ABD20574.1
SAUSA300_0749	ABD22620.1
SAUSA300_0750	ABD21908.1
SAUSA300_0752	ABD21972.1
SAUSA300_0753	ABD21067.1
SAUSA300_0754	ABD20887.1
SAUSA300_0755	ABD22436.1
SAUSA300_0756	ABD21603.1
SAUSA300_0757	ABD20896.1
SAUSA300_0758	ABD22760.1
SAUSA300_0759	ABD22031.1
SAUSA300_0760	ABD20598.1
SAUSA300_0761	ABD21285.1
SAUSA300_0762	ABD21650.1
SAUSA300_0763	ABD22397.1
SAUSA300_0764	ABD22003.1
SAUSA300_0765	ABD22674.1
SAUSA300_0767	ABD20588.1
SAUSA300_0768	ABD21183.1
SAUSA300_0769	ABD22313.1
SAUSA300_0770	ABD20580.1
SAUSA300_0771	ABD22132.1
SAUSA300_0772	ABD20644.1
SAUSA300_0773	ABD20992.1
SAUSA300_0774	ABD21569.1
SAUSA300_0775	ABD21761.1
SAUSA300_0776	ABD22328.1
SAUSA300_0777	ABD21801.1
SAUSA300_0778	ABD22366.1
SAUSA300_0779	ABD20663.1
SAUSA300_0780	ABD21220.1
SAUSA300_0782	ABD20590.1
SAUSA300_0781	ABD22424.1
SAUSA300_0783	ABD21705.1
SAUSA300_0784	ABD21639.1
SAUSA300_0785	ABD20892.1
SAUSA300_0786	ABD22761.1
SAUSA300_0787	ABD21288.1
SAUSA300_0788	ABD20611.1
SAUSA300_0789	ABD22456.1
SAUSA300_0790	ABD22208.1
SAUSA300_0791	ABD21827.1
SAUSA300_0792	ABD21410.1
SAUSA300_0793	ABD20966.1
SAUSA300_0794	ABD22804.1
SAUSA300_0795	ABD22458.1
SAUSA300_0796	ABD21723.1
SAUSA300_0797	ABD21272.1
SAUSA300_0798	ABD20538.1
SAUSA300_0799	ABD22811.1
SAUSA300_0800	ABD22279.1
SAUSA300_0801	ABD21542.1
SAUSA300_0802	ABD22040.1
SAUSA300_0803	ABD21675.1
SAUSA300_0804	ABD20888.1
SAUSA300_0805	ABD20607.1
SAUSA300_0806	ABD21214.1
SAUSA300_0807	ABD22144.1
SAUSA300_0808	ABD22686.1
SAUSA300_0809	ABD22127.1
SAUSA300_0810	ABD22703.1
SAUSA300_0811	ABD21800.1
SAUSA300_0812	ABD22194.1
SAUSA300_0813	ABD20615.1
SAUSA300_0814	ABD21064.1
SAUSA300_0815	ABD22186.1
SAUSA300_0816	ABD22897.1
SAUSA300_0817	ABD21334.1
SAUSA300_0818	ABD21382.1
SAUSA300_0819	ABD21788.1
SAUSA300_0820	ABD22350.1
SAUSA300_0821	ABD22900.1
SAUSA300_0822	ABD20872.1
SAUSA300_0823	ABD21431.1
SAUSA300_0824	ABD21949.1
SAUSA300_0825	ABD22280.1
SAUSA300_0826	ABD21107.1
SAUSA300_0827	ABD20466.1
SAUSA300_0828	ABD22770.1
SAUSA300_0829	ABD22039.1
SAUSA300_0830	ABD21940.1
SAUSA300_0831	ABD21344.1
SAUSA300_0832	ABD20434.1
SAUSA300_0833	ABD20857.1
SAUSA300_0834	ABD22722.1
SAUSA300_0835	ABD22135.1
SAUSA300_0836	ABD21313.1
SAUSA300_0837	ABD20609.1
SAUSA300_0838	ABD21185.1
SAUSA300_0839	ABD20438.1
SAUSA300_0840	ABD20970.1
SAUSA300_0841	ABD22635.1
SAUSA300_0842	ABD22226.1
SAUSA300_0843	ABD21127.1
SAUSA300_0844	ABD21207.1
SAUSA300_0845	ABD20647.1
SAUSA300_0846	ABD22342.1
SAUSA300_0847	ABD21799.1
SAUSA300_0848	ABD22929.1
SAUSA300_0849	ABD22142.1
SAUSA300_0850	ABD22400.1
SAUSA300_0851	ABD21007.1
SAUSA300_0852	ABD21259.1
SAUSA300_0853	ABD21648.1
SAUSA300_0854	ABD21398.1
SAUSA300_0855	ABD21846.1
SAUSA300_0856	ABD22836.1
SAUSA300_0857	ABD20840.1
SAUSA300_0858	ABD20985.1
SAUSA300_0859	ABD21580.1
SAUSA300_0860	ABD22535.1
SAUSA300_0861	ABD21963.1
SAUSA300_0862	ABD21387.1
SAUSA300_0863	ABD20820.1
SAUSA300_0864	ABD21035.1
SAUSA300_0865	ABD21785.1
SAUSA300_0866	ABD20870.1
SAUSA300_0867	ABD21610.1
SAUSA300_0868	ABD20595.1
SAUSA300_0869	ABD22422.1
SAUSA300_0870	ABD22486.1
SAUSA300_0871	ABD21927.1
SAUSA300_0872	ABD22107.1
SAUSA300_0873	ABD21541.1
SAUSA300_0874	ABD22868.1
SAUSA300_0875	ABD22304.1
SAUSA300_0876	ABD21038.1
SAUSA300_0877	ABD20569.1
SAUSA300_0878	ABD21342.1
SAUSA300_0879	ABD20783.1
SAUSA300_0880	ABD21504.1
SAUSA300_0881	ABD20942.1
SAUSA300_0882	ABD22687.1
SAUSA300_0883	ABD22082.1
SAUSA300_0884	ABD21115.1
SAUSA300_0885	ABD20566.1
SAUSA300_0886	ABD22291.1
SAUSA300_0887	ABD21728.1
SAUSA300_0888	ABD20834.1
SAUSA300_0889	ABD22846.1
SAUSA300_0890	ABD22078.1
SAUSA300_0891	ABD22628.1
SAUSA300_0892	ABD20894.1
SAUSA300_0893	ABD21495.1
SAUSA300_0894	ABD21518.1
SAUSA300_0895	ABD22236.1
SAUSA300_0896	ABD20418.1
SAUSA300_0897	ABD21108.1
SAUSA300_0898	ABD21330.1
SAUSA300_0899	ABD21664.1
SAUSA300_0900	ABD20790.1
SAUSA300_0901	ABD21158.1
SAUSA300_0902	ABD21932.1
SAUSA300_0903	ABD21733.1
SAUSA300_0904	ABD22445.1
SAUSA300_0905	ABD21519.1
SAUSA300_0906	ABD22296.1
SAUSA300_0907	ABD21543.1
SAUSA300_0908	ABD21000.1
SAUSA300_0909	ABD21946.1
SAUSA300_0910	ABD20921.1
SAUSA300_0911	ABD21176.1
SAUSA300_0912	ABD21914.1
SAUSA300_0913	ABD22047.1
SAUSA300_0914	ABD22735.1
SAUSA300_0915	ABD20746.1
SAUSA300_0916	ABD21526.1
SAUSA300_0917	ABD20933.1
SAUSA300_0918	ABD21520.1
SAUSA300_0919	ABD21779.1
SAUSA300_0920	ABD21109.1
SAUSA300_0921	ABD22277.1
SAUSA300_0922	ABD22690.1
SAUSA300_0923	ABD20429.1
SAUSA300_0924	ABD21097.1
SAUSA300_0925	ABD22178.1
SAUSA300_0928	ABD22888.1
SAUSA300_0929	ABD22903.1
SAUSA300_0930	ABD21130.1
SAUSA300_0931	ABD21709.1
SAUSA300_0932	ABD22795.1
SAUSA300_0933	ABD22242.1
SAUSA300_0934	ABD21362.1
SAUSA300_0935	ABD21420.1
SAUSA300_0936	ABD20709.1
SAUSA300_0937	ABD22896.1
SAUSA300_0938	ABD22426.1
SAUSA300_0939	ABD21315.1
SAUSA300_0940	ABD20493.1
SAUSA300_0941	ABD22772.1
SAUSA300_0942	ABD21669.1
SAUSA300_0943	ABD22572.1
SAUSA300_0944	ABD20748.1
SAUSA300_0945	ABD22173.1
SAUSA300_0946	ABD22875.1
SAUSA300_0947	ABD21305.1
SAUSA300_0948	ABD21938.1
SAUSA300_0949	ABD20764.1
SAUSA300_0950	ABD21828.1
SAUSA300_0951	ABD21260.1
SAUSA300_0952	ABD21081.1
SAUSA300_0953	ABD20498.1
SAUSA300_0954	ABD22816.1
SAUSA300_0955	ABD22514.1
SAUSA300_0956	ABD21960.1
SAUSA300_0957	ABD21072.1
SAUSA300_0958	ABD20616.1
SAUSA300_0959	ABD21203.1
SAUSA300_0960	ABD21773.1
SAUSA300_0961	ABD21529.1
SAUSA300_0962	ABD21765.1
SAUSA300_0963	ABD22477.1
SAUSA300_0964	ABD20642.1
SAUSA300_0965	ABD22057.1
SAUSA300_0966	ABD22782.1
SAUSA300_0967	ABD20854.1
SAUSA300_0968	ABD20519.1
SAUSA300_0969	ABD22083.1
SAUSA300_0970	ABD21644.1
SAUSA300_0971	ABD22154.1
SAUSA300_0972	ABD21579.1
SAUSA300_0973	ABD20389.1
SAUSA300_0974	ABD22402.1
SAUSA300_0975	ABD21857.1
SAUSA300_0976	ABD21257.1
SAUSA300_0977	ABD22654.1
SAUSA300_0978	ABD22636.1
SAUSA300_0979	ABD20488.1
SAUSA300_0980	ABD22234.1
SAUSA300_0981	ABD20382.1
SAUSA300_0982	ABD20837.1
SAUSA300_0983	ABD21453.1
SAUSA300_0984	ABD22607.1
SAUSA300_0985	ABD20760.1
SAUSA300_0986	ABD21140.1
SAUSA300_0987	ABD22880.1
SAUSA300_0988	ABD22474.1
SAUSA300_0989	ABD20444.1
SAUSA300_0990	ABD21374.1
SAUSA300_0991	ABD21929.1
SAUSA300_0992	ABD22803.1
SAUSA300_0993	ABD21242.1
SAUSA300_0994	ABD20442.1
SAUSA300_0995	ABD22305.1
SAUSA300_0996	ABD21837.1
SAUSA300_0997	ABD21757.1
SAUSA300_0998	ABD21528.1
SAUSA300_0999	ABD20960.1
SAUSA300_1000	ABD20672.1
SAUSA300_1001	ABD22035.1
SAUSA300_1002	ABD20930.1
SAUSA300_1003	ABD22307.1
SAUSA300_1004	ABD22034.1
SAUSA300_1005	ABD21449.1
SAUSA300_1006	ABD21240.1
SAUSA300_1007	ABD21396.1
SAUSA300_1008	ABD22623.1
SAUSA300_1009	ABD20464.1
SAUSA300_1010	ABD20476.1
SAUSA300_1011	ABD21082.1
SAUSA300_1012	ABD22267.1
SAUSA300_1013	ABD22865.1
SAUSA300_1014	ABD20836.1
SAUSA300_1015	ABD21616.1
SAUSA300_1016	ABD22261.1
SAUSA300_1017	ABD21349.1
SAUSA300_1018	ABD22650.1
SAUSA300_1019	ABD20633.1
SAUSA300_1020	ABD21137.1
SAUSA300_1021	ABD21688.1
SAUSA300_1022	ABD21911.1
SAUSA300_1023	ABD22470.1
SAUSA300_1024	ABD22879.1
SAUSA300_1025	ABD22337.1
SAUSA300_1026	ABD22292.1
SAUSA300_1027	ABD22440.1
SAUSA300_1028	ABD21843.1
SAUSA300_1029	ABD21627.1
SAUSA300_1030	ABD20415.1
SAUSA300_1031	ABD22638.1
SAUSA300_1032	ABD20741.1
SAUSA300_1033	ABD21472.1
SAUSA300_1034	ABD21747.1
SAUSA300_1035	ABD22802.1
SAUSA300_1036	ABD21037.1
SAUSA300_1037	ABD20468.1
SAUSA300_1038	ABD22106.1
SAUSA300_1039	ABD21598.1
SAUSA300_1040	ABD21475.1
SAUSA300_1041	ABD20932.1
SAUSA300_1042	ABD22627.1
SAUSA300_1043	ABD21894.1
SAUSA300_1044	ABD21724.1
SAUSA300_1045	ABD21331.1
SAUSA300_1046	ABD20956.1
SAUSA300_1047	ABD21546.1
SAUSA300_1048	ABD21997.1
SAUSA300_1049	ABD21903.1
SAUSA300_1050	ABD22604.1
SAUSA300_1051	ABD20419.1
SAUSA300_1052	ABD21122.1
SAUSA300_1053	ABD22738.1
SAUSA300_1054	ABD20729.1
SAUSA300_1055	ABD22794.1
SAUSA300_1056	ABD22046.1
SAUSA300_1057	ABD22753.1
SAUSA300_1058	ABD20868.1
SAUSA300_1059	ABD21604.1
SAUSA300_1060	ABD22427.1
SAUSA300_1061	ABD20603.1
SAUSA300_1062	ABD21287.1
SAUSA300_1063	ABD21852.1
SAUSA300_1064	ABD21230.1
SAUSA300_1065	ABD21642.1
SAUSA300_1067	ABD22369.1
SAUSA300_1068	ABD20853.1
SAUSA300_1069	ABD21583.1
SAUSA300_1070	ABD22052.1
SAUSA300_1071	ABD22725.1
SAUSA300_1072	ABD22346.1
SAUSA300_1073	ABD22251.1
SAUSA300_1074	ABD21192.1
SAUSA300_1075	ABD22569.1
SAUSA300_1076	ABD20800.1
SAUSA300_1077	ABD21353.1
SAUSA300_1078	ABD22270.1
SAUSA300_1079	ABD22429.1
SAUSA300_1080	ABD22682.1
SAUSA300_1081	ABD21948.1
SAUSA300_1082	ABD21390.1
SAUSA300_1083	ABD20824.1
SAUSA300_1084	ABD22471.1
SAUSA300_1085	ABD20473.1
SAUSA300_1086	ABD21034.1
SAUSA300_1087	ABD21906.1
SAUSA300_1088	ABD20656.1
SAUSA300_1089	ABD21210.1
SAUSA300_1090	ABD22088.1
SAUSA300_1091	ABD22662.1
SAUSA300_1092	ABD21415.1
SAUSA300_1093	ABD22224.1
SAUSA300_1094	ABD21798.1
SAUSA300_1095	ABD22578.1
SAUSA300_1096	ABD20564.1
SAUSA300_1097	ABD21060.1
SAUSA300_1098	ABD21975.1
SAUSA300_1099	ABD20959.1
SAUSA300_1100	ABD21532.1
SAUSA300_1101	ABD22658.1
SAUSA300_1102	ABD22076.1
SAUSA300_1103	ABD21891.1
SAUSA300_1104	ABD21279.1
SAUSA300_1105	ABD21534.1
SAUSA300_1106	ABD20939.1
SAUSA300_1107	ABD22334.1
SAUSA300_1108	ABD21792.1
SAUSA300_1109	ABD21974.1
SAUSA300_1110	ABD22403.1
SAUSA300_1111	ABD20835.1
SAUSA300_1112	ABD21205.1
SAUSA300_1113	ABD21588.1
SAUSA300_1114	ABD22443.1
SAUSA300_1115	ABD21989.1
SAUSA300_1116	ABD21455.1
SAUSA300_1117	ABD21181.1
SAUSA300_1118	ABD20692.1
SAUSA300_1119	ABD22391.1
SAUSA300_1120	ABD21745.1
SAUSA300_1121	ABD21486.1
SAUSA300_1122	ABD20775.1
SAUSA300_1123	ABD22842.1
SAUSA300_1124	ABD22293.1
SAUSA300_1125	ABD22509.1
SAUSA300_1126	ABD20557.1
SAUSA300_1127	ABD21299.1
SAUSA300_1128	ABD22125.1
SAUSA300_1129	ABD21155.1
SAUSA300_1130	ABD21844.1
SAUSA300_1131	ABD22084.1
SAUSA300_1132	ABD22692.1
SAUSA300_1133	ABD21346.1
SAUSA300_1134	ABD22180.1
SAUSA300_1135	ABD22117.1
SAUSA300_1136	ABD22699.1
SAUSA300_1137	ABD20610.1
SAUSA300_1138	ABD21246.1
SAUSA300_1139	ABD21820.1
SAUSA300_1140	ABD22392.1
SAUSA300_1141	ABD20618.1
SAUSA300_1142	ABD21189.1
SAUSA300_1143	ABD21813.1
SAUSA300_1144	ABD22330.1
SAUSA300_1145	ABD22864.1
SAUSA300_1146	ABD20981.1
SAUSA300_1147	ABD21400.1
SAUSA300_1148	ABD22108.1
SAUSA300_1149	ABD21160.1
SAUSA300_1150	ABD21698.1
SAUSA300_1151	ABD22670.1
SAUSA300_1152	ABD20641.1
SAUSA300_1153	ABD20845.1
SAUSA300_1154	ABD21341.1
SAUSA300_1155	ABD22912.1
SAUSA300_1156	ABD22167.1
SAUSA300_1157	ABD22133.1
SAUSA300_1158	ABD21384.1
SAUSA300_1159	ABD20844.1
SAUSA300_1160	ABD21895.1
SAUSA300_1161	ABD20536.1
SAUSA300_1162	ABD22361.1
SAUSA300_1163	ABD22191.1
SAUSA300_1164	ABD21442.1
SAUSA300_1165	ABD22246.1
SAUSA300_1166	ABD22079.1
SAUSA300_1167	ABD21358.1
SAUSA300_1168	ABD22789.1
SAUSA300_1169	ABD22395.1
SAUSA300_1170	ABD20684.1
SAUSA300_1171	ABD21281.1
SAUSA300_1172	ABD22147.1
SAUSA300_1173	ABD22689.1
SAUSA300_1174	ABD21481.1
SAUSA300_1175	ABD22058.1
SAUSA300_1176	ABD22451.1
SAUSA300_1177	ABD20925.1
SAUSA300_1178	ABD21327.1
SAUSA300_1179	ABD21731.1
SAUSA300_1180	ABD21171.1
SAUSA300_1181	ABD21774.1
SAUSA300_1182	ABD22012.1
SAUSA300_1183	ABD20638.1
SAUSA300_1184	ABD20687.1
SAUSA300_1185	ABD21270.1
SAUSA300_1186	ABD21673.1
SAUSA300_1187	ABD22548.1
SAUSA300_1188	ABD21143.1
SAUSA300_1189	ABD21892.1
SAUSA300_1190	ABD22927.1
SAUSA300_1191	ABD20421.1
SAUSA300_1192	ABD20852.1
SAUSA300_1193	ABD21577.1
SAUSA300_1194	ABD21235.1
SAUSA300_1195	ABD21910.1
SAUSA300_1196	ABD20630.1
SAUSA300_1197	ABD20833.1
SAUSA300_1198	ABD21413.1
SAUSA300_1199	ABD22306.1
SAUSA300_1200	ABD20776.1
SAUSA300_1201	ABD21457.1
SAUSA300_1202	ABD21870.1
SAUSA300_1203	ABD22539.1
SAUSA300_1204	ABD21265.1
SAUSA300_1205	ABD22642.1
SAUSA300_1206	ABD21790.1
SAUSA300_1207	ABD21194.1
SAUSA300_1208	ABD20968.1
SAUSA300_1209	ABD20982.1
SAUSA300_1210	ABD20627.1
SAUSA300_1211	ABD22139.1
SAUSA300_1212	ABD21933.1
SAUSA300_1213	ABD21340.1
SAUSA300_1214	ABD22507.1
SAUSA300_1215	ABD21956.1
SAUSA300_1216	ABD22265.1
SAUSA300_1217	ABD20480.1
SAUSA300_1218	ABD22839.1
SAUSA300_1219	ABD22049.1
SAUSA300_1220	ABD21687.1
SAUSA300_1221	ABD20963.1
SAUSA300_1222	ABD20832.1
SAUSA300_1223	ABD21402.1
SAUSA300_1224	ABD20843.1
SAUSA300_1225	ABD22834.1
SAUSA300_1226	ABD22243.1
SAUSA300_1227	ABD21164.1
SAUSA300_1228	ABD20459.1
SAUSA300_1229	ABD22466.1
SAUSA300_1230	ABD21865.1
SAUSA300_1231	ABD20445.1
SAUSA300_1232	ABD20999.1
SAUSA300_1233	ABD22856.1
SAUSA300_1234	ABD21805.1
SAUSA300_1235	ABD21078.1
SAUSA300_1236	ABD20661.1
SAUSA300_1237	ABD22255.1
SAUSA300_1238	ABD21379.1
SAUSA300_1239	ABD21789.1
SAUSA300_1240	ABD21233.1
SAUSA300_1241	ABD20708.1
SAUSA300_1242	ABD21096.1
SAUSA300_1243	ABD20847.1
SAUSA300_1244	ABD21377.1
SAUSA300_1245	ABD22298.1
SAUSA300_1246	ABD22847.1
SAUSA300_1247	ABD21065.1
SAUSA300_1248	ABD21702.1
SAUSA300_1249	ABD22437.1
SAUSA300_1250	ABD20600.1
SAUSA300_1251	ABD20523.1
SAUSA300_1252	ABD22592.1
SAUSA300_1253	ABD21539.1
SAUSA300_1254	ABD21293.1
SAUSA300_1255	ABD21710.1
SAUSA300_1256	ABD20781.1
SAUSA300_1257	ABD20567.1
SAUSA300_1258	ABD21566.1
SAUSA300_1259	ABD20967.1
SAUSA300_1260	ABD20619.1
SAUSA300_1261	ABD21613.1
SAUSA300_1262	ABD22396.1
SAUSA300_1263	ABD20697.1
SAUSA300_1264	ABD22045.1
SAUSA300_1265	ABD22677.1
SAUSA300_1266	ABD22806.1
SAUSA300_1267	ABD20758.1
SAUSA300_1268	ABD21014.1
SAUSA300_1269	ABD21750.1
SAUSA300_1270	ABD21376.1
SAUSA300_1271	ABD22606.1
SAUSA300_1272	ABD20731.1
SAUSA300_1273	ABD21447.1
SAUSA300_1274	ABD21491.1
SAUSA300_1275	ABD22546.1
SAUSA300_1276	ABD20380.1
SAUSA300_1277	ABD21086.1
SAUSA300_1278	ABD22115.1
SAUSA300_1279	ABD22830.1
SAUSA300_1280	ABD20904.1
SAUSA300_1281	ABD21222.1
SAUSA300_1282	ABD20613.1
SAUSA300_1283	ABD21991.1
SAUSA300_1284	ABD22747.1
SAUSA300_1285	ABD20871.1
SAUSA300_1286	ABD21609.1
SAUSA300_1287	ABD22433.1
SAUSA300_1288	ABD20479.1
SAUSA300_1289	ABD22356.1
SAUSA300_1290	ABD22494.1
SAUSA300_1291	ABD21961.1
SAUSA300_1292	ABD21660.1
SAUSA300_1293	ABD21298.1
SAUSA300_1294	ABD20553.1
SAUSA300_1295	ABD22065.1
SAUSA300_1296	ABD21055.1
SAUSA300_1297	ABD20501.1
SAUSA300_1298	ABD22196.1
SAUSA300_1299	ABD21372.1
SAUSA300_1300	ABD22732.1
SAUSA300_1301	ABD20906.1
SAUSA300_1302	ABD21307.1
SAUSA300_1303	ABD22089.1
SAUSA300_1304	ABD21848.1
SAUSA300_1305	ABD22597.1
SAUSA300_1306	ABD20400.1
SAUSA300_1307	ABD21101.1
SAUSA300_1308	ABD21962.1
SAUSA300_1309	ABD22719.1
SAUSA300_1310	ABD21955.1
SAUSA300_1311	ABD22574.1
SAUSA300_1312	ABD20439.1
SAUSA300_1313	ABD21090.1
SAUSA300_1314	ABD22199.1
SAUSA300_1315	ABD22870.1
SAUSA300_1316	ABD21574.1
SAUSA300_1317	ABD20973.1
SAUSA300_1318	ABD22554.1
SAUSA300_1319	ABD22190.1
SAUSA300_1320	ABD20816.1
SAUSA300_1321	ABD21021.1
SAUSA300_1322	ABD21983.1
SAUSA300_1323	ABD22863.1
SAUSA300_1324	ABD21028.1
SAUSA300_1325	ABD21383.1
SAUSA300_1326	ABD22294.1
SAUSA300_1327	ABD22444.1
SAUSA300_1328	ABD21594.1
SAUSA300_1329	ABD21320.1
SAUSA300_1330	ABD20948.1
SAUSA300_1331	ABD21351.1
SAUSA300_1332	ABD21680.1
SAUSA300_1333	ABD22845.1
SAUSA300_1334	ABD20561.1
SAUSA300_1335	ABD21048.1
SAUSA300_1336	ABD21700.1
SAUSA300_1337	ABD22605.1
SAUSA300_1338	ABD20604.1
SAUSA300_1339	ABD21465.1
SAUSA300_1340	ABD21860.1
SAUSA300_1341	ABD22565.1
SAUSA300_1342	ABD20520.1
SAUSA300_1343	ABD20929.1
SAUSA300_1344	ABD21178.1
SAUSA300_1345	ABD22091.1
SAUSA300_1346	ABD21514.1
SAUSA300_1347	ABD21742.1
SAUSA300_1348	ABD22390.1
SAUSA300_1349	ABD22485.1
SAUSA300_1350	ABD20774.1
SAUSA300_1351	ABD21638.1
SAUSA300_1352	ABD22219.1
SAUSA300_1353	ABD21793.1
SAUSA300_1354	ABD22377.1
SAUSA300_1355	ABD20414.1
SAUSA300_1356	ABD22625.1
SAUSA300_1357	ABD20383.1
SAUSA300_1358	ABD21429.1
SAUSA300_1359	ABD21149.1
SAUSA300_1360	ABD21897.1
SAUSA300_1361	ABD22612.1
SAUSA300_1362	ABD20993.1
SAUSA300_1363	ABD20428.1
SAUSA300_1364	ABD22138.1
SAUSA300_1365	ABD22707.1
SAUSA300_1366	ABD21563.1
SAUSA300_1367	ABD20779.1
SAUSA300_1368	ABD21715.1
SAUSA300_1369	ABD22455.1
SAUSA300_1370	ABD21237.1
SAUSA300_1371	ABD20678.1
SAUSA300_1372	ABD20886.1
SAUSA300_1373	ABD22867.1
SAUSA300_1374	ABD22303.1
SAUSA300_1375	ABD21093.1
SAUSA300_1376	ABD22552.1
SAUSA300_1377	ABD21399.1
SAUSA300_1378	ABD20814.1
SAUSA300_1379	ABD22675.1
SAUSA300_1380	ABD20403.1
SAUSA300_1381	ABD21112.1
SAUSA300_1382	ABD22441.1
SAUSA300_1383	ABD20547.1
SAUSA300_1384	ABD21333.1
SAUSA300_1385	ABD21412.1
SAUSA300_1386	ABD21329.1
SAUSA300_1387	ABD20585.1
SAUSA300_1388	ABD22004.1
SAUSA300_1389	ABD21032.1
SAUSA300_1390	ABD22192.1
SAUSA300_1391	ABD22915.1
SAUSA300_1392	ABD20770.1
SAUSA300_1393	ABD22505.1
SAUSA300_1394	ABD22727.1
SAUSA300_1395	ABD20715.1
SAUSA300_1396	ABD21573.1
SAUSA300_1397	ABD21782.1
SAUSA300_1398	ABD22336.1
SAUSA300_1399	ABD22329.1
SAUSA300_1400	ABD22898.1
SAUSA300_1401	ABD22217.1
SAUSA300_1402	ABD21508.1
SAUSA300_1403	ABD20576.1
SAUSA300_1404	ABD22668.1
SAUSA300_1405	ABD21725.1
SAUSA300_1406	ABD21095.1
SAUSA300_1407	ABD21550.1
SAUSA300_1408	ABD20994.1
SAUSA300_1409	ABD22341.1
SAUSA300_1410	ABD21796.1
SAUSA300_1411	ABD21121.1
SAUSA300_1412	ABD20401.1
SAUSA300_1413	ABD21151.1
SAUSA300_1414	ABD20433.1
SAUSA300_1415	ABD22877.1
SAUSA300_1416	ABD22155.1
SAUSA300_1417	ABD21480.1
SAUSA300_1418	ABD20713.1
SAUSA300_1419	ABD20740.1
SAUSA300_1420	ABD21357.1
SAUSA300_1421	ABD20842.1
SAUSA300_1422	ABD21414.1
SAUSA300_1423	ABD22289.1
SAUSA300_1424	ABD22857.1
SAUSA300_1425	ABD20500.1
SAUSA300_1426	ABD21071.1
SAUSA300_1427	ABD21953.1
SAUSA300_1428	ABD20827.1
SAUSA300_1429	ABD22430.1
SAUSA300_1430	ABD21732.1
SAUSA300_1431	ABD21190.1
SAUSA300_1432	ABD20792.1
SAUSA300_1433	ABD22207.1
SAUSA300_1434	ABD21626.1
SAUSA300_1435	ABD22323.1
SAUSA300_1436	ABD21748.1
SAUSA300_1437	ABD21243.1
SAUSA300_1438	ABD20685.1
SAUSA300_1440	ABD20788.1
SAUSA300_1441	ABD22798.1
SAUSA300_1442	ABD22378.1
SAUSA300_1443	ABD21070.1
SAUSA300_1444	ABD20571.1
SAUSA300_1445	ABD22630.1
SAUSA300_1446	ABD22059.1
SAUSA300_1447	ABD20495.1
SAUSA300_1448	ABD21033.1
SAUSA300_1449	ABD22284.1
SAUSA300_1450	ABD22814.1
SAUSA300_1451	ABD21868.1
SAUSA300_1452	ABD20789.1
SAUSA300_1453	ABD20486.1
SAUSA300_1454	ABD21013.1
SAUSA300_1455	ABD22885.1
SAUSA300_1456	ABD20873.1
SAUSA300_1457	ABD21049.1
SAUSA300_1458	ABD20506.1
SAUSA300_1459	ABD21549.1
SAUSA300_1460	ABD20395.1
SAUSA300_1461	ABD22702.1
SAUSA300_1462	ABD22211.1
SAUSA300_1463	ABD21445.1
SAUSA300_1464	ABD20721.1
SAUSA300_1465	ABD20624.1
SAUSA300_1466	ABD22622.1
SAUSA300_1467	ABD22881.1
SAUSA300_1468	ABD20891.1
SAUSA300_1469	ABD20514.1
SAUSA300_1470	ABD21052.1
SAUSA300_1471	ABD20453.1
SAUSA300_1472	ABD21129.1
SAUSA300_1473	ABD21880.1
SAUSA300_1474	ABD22595.1
SAUSA300_1475	ABD20703.1
SAUSA300_1476	ABD21570.1
SAUSA300_1478	ABD22104.1
SAUSA300_1479	ABD22886.1
SAUSA300_1480	ABD20856.1
SAUSA300_1481	ABD21091.1
SAUSA300_1482	ABD21667.1
SAUSA300_1483	ABD22566.1
SAUSA300_1484	ABD20594.1
SAUSA300_1485	ABD22131.1
SAUSA300_1486	ABD21635.1
SAUSA300_1487	ABD22086.1
SAUSA300_1488	ABD22646.1
SAUSA300_1489	ABD22080.1
SAUSA300_1490	ABD22710.1
SAUSA300_1491	ABD21296.1
SAUSA300_1492	ABD21802.1
SAUSA300_1493	ABD22370.1
SAUSA300_1494	ABD21005.1
SAUSA300_1495	ABD21502.1
SAUSA300_1496	ABD20628.1
SAUSA300_1497	ABD21195.1
SAUSA300_1498	ABD20675.1
SAUSA300_1499	ABD22679.1
SAUSA300_1500	ABD22134.1
SAUSA300_1501	ABD21601.1
SAUSA300_1502	ABD20979.1
SAUSA300_1503	ABD20482.1
SAUSA300_1504	ABD22489.1
SAUSA300_1505	ABD20381.1
SAUSA300_1506	ABD22112.1
SAUSA300_1507	ABD20470.1
SAUSA300_1508	ABD20855.1
SAUSA300_1509	ABD21336.1
SAUSA300_1510	ABD20441.1
SAUSA300_1511	ABD22749.1
SAUSA300_1512	ABD22048.1
SAUSA300_1513	ABD22195.1
SAUSA300_1514	ABD21496.1
SAUSA300_1515	ABD22344.1
SAUSA300_1516	ABD21898.1
SAUSA300_1517	ABD22504.1
SAUSA300_1518	ABD21853.1
SAUSA300_1519	ABD21590.1
SAUSA300_1520	ABD20524.1
SAUSA300_1521	ABD22742.1
SAUSA300_1522	ABD22184.1
SAUSA300_1523	ABD21965.1
SAUSA300_1524	ABD20753.1
SAUSA300_1525	ABD22244.1
SAUSA300_1526	ABD22894.1
SAUSA300_1527	ABD21726.1
SAUSA300_1528	ABD21163.1
SAUSA300_1529	ABD21023.1
SAUSA300_1530	ABD20617.1
SAUSA300_1531	ABD22534.1
SAUSA300_1532	ABD21482.1
SAUSA300_1533	ABD21484.1
SAUSA300_1534	ABD20757.1
SAUSA300_1535	ABD22843.1
SAUSA300_1536	ABD20957.1
SAUSA300_1537	ABD21764.1
SAUSA300_1538	ABD21324.1
SAUSA300_1539	ABD22653.1
SAUSA300_1540	ABD22105.1
SAUSA300_1541	ABD22101.1
SAUSA300_1542	ABD21503.1
SAUSA300_1543	ABD20940.1
SAUSA300_1544	ABD22480.1
SAUSA300_1545	ABD20759.1
SAUSA300_1546	ABD22613.1
SAUSA300_1547	ABD22872.1
SAUSA300_1548	ABD21089.1
SAUSA300_1549	ABD22170.1
SAUSA300_1550	ABD22601.1
SAUSA300_1551	ABD20427.1
SAUSA300_1552	ABD20742.1
SAUSA300_1553	ABD21452.1
SAUSA300_1554	ABD22285.1
SAUSA300_1555	ABD21182.1
SAUSA300_1556	ABD20989.1
SAUSA300_1557	ABD22906.1
SAUSA300_1558	ABD22081.1
SAUSA300_1559	ABD21523.1
SAUSA300_1560	ABD21967.1
SAUSA300_1561	ABD22769.1
SAUSA300_1562	ABD20548.1
SAUSA300_1563	ABD21269.1
SAUSA300_1564	ABD21408.1
SAUSA300_1565	ABD20727.1
SAUSA300_1566	ABD21466.1
SAUSA300_1567	ABD22185.1
SAUSA300_1568	ABD22828.1
SAUSA300_1569	ABD20537.1
SAUSA300_1570	ABD21322.1
SAUSA300_1571	ABD21693.1
SAUSA300_1572	ABD22015.1
SAUSA300_1573	ABD20593.1
SAUSA300_1574	ABD20996.1
SAUSA300_1575	ABD21637.1
SAUSA300_1576	ABD20916.1
SAUSA300_1577	ABD22758.1
SAUSA300_1578	ABD22598.1
SAUSA300_1579	ABD22892.1
SAUSA300_1580	ABD21166.1
SAUSA300_1581	ABD20623.1
SAUSA300_1582	ABD22647.1
SAUSA300_1583	ABD22061.1
SAUSA300_1584	ABD20658.1
SAUSA300_1585	ABD21751.1
SAUSA300_1586	ABD21223.1
SAUSA300_1587	ABD20629.1
SAUSA300_1588	ABD21263.1
SAUSA300_1589	ABD20563.1
SAUSA300_1590	ABD22858.1
SAUSA300_1591	ABD22016.1
SAUSA300_1592	ABD20458.1
SAUSA300_1593	ABD21003.1
SAUSA300_1594	ABD21922.1
SAUSA300_1595	ABD22610.1
SAUSA300_1596	ABD22922.1
SAUSA300_1597	ABD20890.1
SAUSA300_1598	ABD20634.1
SAUSA300_1599	ABD21463.1
SAUSA300_1600	ABD21811.1
SAUSA300_1601	ABD22316.1
SAUSA300_1602	ABD20901.1
SAUSA300_1603	ABD21817.1
SAUSA300_1604	ABD22063.1
SAUSA300_1605	ABD20773.1
SAUSA300_1606	ABD21488.1
SAUSA300_1607	ABD22262.1
SAUSA300_1608	ABD22209.1
SAUSA300_1609	ABD22876.1
SAUSA300_1610	ABD20388.1
SAUSA300_1611	ABD21250.1
SAUSA300_1612	ABD20803.1
SAUSA300_1613	ABD21388.1
SAUSA300_1614	ABD22302.1
SAUSA300_1615	ABD22181.1
SAUSA300_1616	ABD21443.1
SAUSA300_1617	ABD20810.1
SAUSA300_1618	ABD22013.1
SAUSA300_1619	ABD21321.1
SAUSA300_1620	ABD20584.1
SAUSA300_1621	ABD22438.1
SAUSA300_1622	ABD21039.1
SAUSA300_1623	ABD20457.1
SAUSA300_1624	ABD20876.1
SAUSA300_1625	ABD22887.1
SAUSA300_1626	ABD21830.1
SAUSA300_1627	ABD21441.1
SAUSA300_1628	ABD22353.1
SAUSA300_1629	ABD21855.1
SAUSA300_1630	ABD22179.1
SAUSA300_1631	ABD20413.1
SAUSA300_1632	ABD22925.1
SAUSA300_1633	ABD22204.1
SAUSA300_1634	ABD21499.1
SAUSA300_1635	ABD22172.1
SAUSA300_1636	ABD21954.1
SAUSA300_1637	ABD20726.1
SAUSA300_1638	ABD20494.1
SAUSA300_1639	ABD22510.1
SAUSA300_1640	ABD22158.1
SAUSA300_1641	ABD21612.1
SAUSA300_1642	ABD20710.1
SAUSA300_1644	ABD22512.1
SAUSA300_1645	ABD20826.1
SAUSA300_1646	ABD21607.1
SAUSA300_1647	ABD22218.1
SAUSA300_1648	ABD21814.1
SAUSA300_1649	ABD22376.1
SAUSA300_1650	ABD20662.1
SAUSA300_1651	ABD21471.1
SAUSA300_1652	ABD21274.1
SAUSA300_1653	ABD21646.1
SAUSA300_1654	ABD20725.1
SAUSA300_1655	ABD21879.1
SAUSA300_1656	ABD22575.1
SAUSA300_1657	ABD20455.1
SAUSA300_1658	ABD21099.1
SAUSA300_1659	ABD22175.1
SAUSA300_1660	ABD22656.1
SAUSA300_1661	ABD20954.1
SAUSA300_1662	ABD21838.1
SAUSA300_1663	ABD22068.1
SAUSA300_1664	ABD21517.1
SAUSA300_1665	ABD22094.1
SAUSA300_1666	ABD20402.1
SAUSA300_1667	ABD20949.1
SAUSA300_1668	ABD21980.1
SAUSA300_1669	ABD22547.1
SAUSA300_1670	ABD20825.1
SAUSA300_1671	ABD21530.1
SAUSA300_1672	ABD21915.1
SAUSA300_1673	ABD22651.1
SAUSA300_1674	ABD21784.1
SAUSA300_1675	ABD22523.1
SAUSA300_1676	ABD22373.1
SAUSA300_1677	ABD20516.1
SAUSA300_1678	ABD21556.1
SAUSA300_1679	ABD22123.1
SAUSA300_1680	ABD22027.1
SAUSA300_1681	ABD20667.1
SAUSA300_1682	ABD21198.1
SAUSA300_1683	ABD21759.1
SAUSA300_1684	ABD22315.1
SAUSA300_1685	ABD22848.1
SAUSA300_1686	ABD20412.1
SAUSA300_1687	ABD22603.1
SAUSA300_1688	ABD21888.1
SAUSA300_1689	ABD21451.1
SAUSA300_1690	ABD20965.1
SAUSA300_1691	ABD22850.1
SAUSA300_1692	ABD21092.1
SAUSA300_1693	ABD20435.1
SAUSA300_1694	ABD21180.1
SAUSA300_1695	ABD20646.1
SAUSA300_1696	ABD22484.1
SAUSA300_1697	ABD21835.1
SAUSA300_1698	ABD21094.1
SAUSA300_1699	ABD21004.1
SAUSA300_1700	ABD22412.1
SAUSA300_1701	ABD22103.1
SAUSA300_1702	ABD21355.1
SAUSA300_1703	ABD21256.1
SAUSA300_1704	ABD21450.1
SAUSA300_1705	ABD20712.1
SAUSA300_1706	ABD22363.1
SAUSA300_1707	ABD21863.1
SAUSA300_1708	ABD21560.1
SAUSA300_1710	ABD22460.1
SAUSA300_1711	ABD22124.1
SAUSA300_1712	ABD21201.1
SAUSA300_1713	ABD21899.1
SAUSA300_1714	ABD22143.1
SAUSA300_1715	ABD22005.1
SAUSA300_1716	ABD22741.1
SAUSA300_1717	ABD20880.1
SAUSA300_1718	ABD21505.1
SAUSA300_1719	ABD21614.1
SAUSA300_1720	ABD21701.1
SAUSA300_1721	ABD22521.1
SAUSA300_1722	ABD20491.1
SAUSA300_1723	ABD22042.1
SAUSA300_1724	ABD21629.1
SAUSA300_1725	ABD20819.1
SAUSA300_1726	ABD22525.1
SAUSA300_1728	ABD22799.1
SAUSA300_1729	ABD22259.1
SAUSA300_1730	ABD20931.1
SAUSA300_1731	ABD22644.1
SAUSA300_1732	ABD21511.1
SAUSA300_1733	ABD20998.1
SAUSA300_1734	ABD21979.1
SAUSA300_1736	ABD21061.1
SAUSA300_1735	ABD22631.1
SAUSA300_1737	ABD22067.1
SAUSA300_1738	ABD22272.1
SAUSA300_1739	ABD21636.1
SAUSA300_1740	ABD20923.1
SAUSA300_1741	ABD22324.1
SAUSA300_1742	ABD20544.1
SAUSA300_1743	ABD22556.1
SAUSA300_1744	ABD22694.1
SAUSA300_1745	ABD22145.1
SAUSA300_1746	ABD22661.1
SAUSA300_1747	ABD22097.1
SAUSA300_1749	ABD22549.1
SAUSA300_1750	ABD22754.1
SAUSA300_1751	ABD21939.1
SAUSA300_1752	ABD22407.1
SAUSA300_1753	ABD21806.1
SAUSA300_1754	ABD22404.1
SAUSA300_1755	ABD21002.1
SAUSA300_1756	ABD21391.1
SAUSA300_1757	ABD22137.1
SAUSA300_1758	ABD21885.1
SAUSA300_1759	ABD22594.1
SAUSA300_1760	ABD20694.1
SAUSA300_1761	ABD21403.1
SAUSA300_1762	ABD20787.1
SAUSA300_1763	ABD22729.1
SAUSA300_1764	ABD22271.1
SAUSA300_1765	ABD22833.1
SAUSA300_1766	ABD22286.1
SAUSA300_1767	ABD21015.1
SAUSA300_1768	ABD20490.1
SAUSA300_1769	ABD22524.1
SAUSA300_1770	ABD22663.1
SAUSA300_1771	ABD21226.1
SAUSA300_1780	ABD21808.1
SAUSA300_1781	ABD21159.1
SAUSA300_1782	ABD21968.1
SAUSA300_1783	ABD22916.1
SAUSA300_1784	ABD20505.1
SAUSA300_1785	ABD21345.1
SAUSA300_1786	ABD22248.1
SAUSA300_1787	ABD21945.1
SAUSA300_1788	ABD22533.1
SAUSA300_1789	ABD21010.1
SAUSA300_1790	ABD22844.1
SAUSA300_1791	ABD22260.1
SAUSA300_1792	ABD21027.1
SAUSA300_1793	ABD20448.1
SAUSA300_1794	ABD22487.1
SAUSA300_1795	ABD21907.1
SAUSA300_1796	ABD20707.1
SAUSA300_1797	ABD22866.1
SAUSA300_1798	ABD22214.1
SAUSA300_1799	ABD21740.1
SAUSA300_1800	ABD21079.1
SAUSA300_1801	ABD20943.1
SAUSA300_1802	ABD20927.1
SAUSA300_1803	ABD21682.1
SAUSA300_1804	ABD21120.1
SAUSA300_1805	ABD20679.1
SAUSA300_1806	ABD20632.1
SAUSA300_1807	ABD22700.1
SAUSA300_1808	ABD22129.1
SAUSA300_1809	ABD21941.1
SAUSA300_1810	ABD21866.1
SAUSA300_1842	ABD20839.1
SAUSA300_1843	ABD21411.1
SAUSA300_1844	ABD21527.1
SAUSA300_1845	ABD22077.1
SAUSA300_1846	ABD22457.1
SAUSA300_1847	ABD20422.1
SAUSA300_1848	ABD20596.1
SAUSA300_1849	ABD21856.1
SAUSA300_1850	ABD21462.1
SAUSA300_1851	ABD20762.1
SAUSA300_1852	ABD22913.1
SAUSA300_1853	ABD21591.1
SAUSA300_1854	ABD21031.1
SAUSA300_1855	ABD20655.1
SAUSA300_1856	ABD22150.1
SAUSA300_1857	ABD21869.1
SAUSA300_1858	ABD21872.1
SAUSA300_1859	ABD21767.1
SAUSA300_1860	ABD22314.1
SAUSA300_1861	ABD20696.1
SAUSA300_1862	ABD21234.1
SAUSA300_1863	ABD22591.1
SAUSA300_1864	ABD20733.1
SAUSA300_1865	ABD21493.1
SAUSA300_1866	ABD22212.1
SAUSA300_1867	ABD22055.1
SAUSA300_1868	ABD22771.1
SAUSA300_1869	ABD20744.1
SAUSA300_1870	ABD21306.1
SAUSA300_1871	ABD21889.1
SAUSA300_1872	ABD22450.1
SAUSA300_1873	ABD20451.1
SAUSA300_1874	ABD22225.1
SAUSA300_1875	ABD20935.1
SAUSA300_1876	ABD22669.1
SAUSA300_1877	ABD22064.1
SAUSA300_1878	ABD20818.1
SAUSA300_1879	ABD21350.1
SAUSA300_1880	ABD22860.1
SAUSA300_1881	ABD22273.1
SAUSA300_1882	ABD21047.1
SAUSA300_1883	ABD20504.1
SAUSA300_1884	ABD20768.1
SAUSA300_1885	ABD21973.1
SAUSA300_1886	ABD20947.1
SAUSA300_1887	ABD21509.1
SAUSA300_1888	ABD22417.1
SAUSA300_1889	ABD20399.1
SAUSA300_1890	ABD20686.1
SAUSA300_1891	ABD21254.1
SAUSA300_1892	ABD22072.1
SAUSA300_1893	ABD22633.1
SAUSA300_1894	ABD21753.1
SAUSA300_1895	ABD22609.1
SAUSA300_1896	ABD20397.1
SAUSA300_1897	ABD21464.1
SAUSA300_1898	ABD21239.1
SAUSA300_1899	ABD22641.1
SAUSA300_1900	ABD22368.1
SAUSA300_1901	ABD20517.1
SAUSA300_1902	ABD22203.1
SAUSA300_1903	ABD22904.1
SAUSA300_1904	ABD20723.1
SAUSA300_1905	ABD21474.1
SAUSA300_1906	ABD21186.1
SAUSA300_1907	ABD21142.1
SAUSA300_1908	ABD20431.1
SAUSA300_1909	ABD20893.1
SAUSA300_1910	ABD22093.1
SAUSA300_1911	ABD21354.1
SAUSA300_1912	ABD20650.1
SAUSA300_1913	ABD22501.1
SAUSA300_1914	ABD21215.1
SAUSA300_1915	ABD20532.1
SAUSA300_1916	ABD22381.1
SAUSA300_1918	ABD20946.1
SAUSA300_1919	ABD22701.1
SAUSA300_1920	ABD22075.1
SAUSA300_1921	ABD21845.1
SAUSA300_1922	ABD21264.1
SAUSA300_1923	ABD20608.1
SAUSA300_1924	ABD22447.1
SAUSA300_1925	ABD22164.1
SAUSA300_1926	ABD21565.1
SAUSA300_1927	ABD20533.1
SAUSA300_1928	ABD22580.1
SAUSA300_1929	ABD22582.1
SAUSA300_1930	ABD21826.1
SAUSA300_1931	ABD20799.1
SAUSA300_1932	ABD22691.1
SAUSA300_1933	ABD21611.1
SAUSA300_1934	ABD20430.1
SAUSA300_1935	ABD22890.1
SAUSA300_1936	ABD22136.1
SAUSA300_1937	ABD21417.1
SAUSA300_1938	ABD20699.1
SAUSA300_1939	ABD22882.1
SAUSA300_1940	ABD22216.1
SAUSA300_1941	ABD21098.1
SAUSA300_1942	ABD20408.1
SAUSA300_1943	ABD22561.1
SAUSA300_1944	ABD21864.1
SAUSA300_1945	ABD22797.1
SAUSA300_1946	ABD20841.1
SAUSA300_1947	ABD20375.1
SAUSA300_1948	ABD21059.1
SAUSA300_1949	ABD21984.1
SAUSA300_1950	ABD22519.1
SAUSA300_1951	ABD20785.1
SAUSA300_1952	ABD21356.1
SAUSA300_1953	ABD20908.1
SAUSA300_1954	ABD21348.1
SAUSA300_1955	ABD22499.1
SAUSA300_1956	ABD21699.1
SAUSA300_1957	ABD20394.1
SAUSA300_1958	ABD22559.1
SAUSA300_1959	ABD22166.1
SAUSA300_1960	ABD21102.1
SAUSA300_1961	ABD21631.1
SAUSA300_1962	ABD20861.1
SAUSA300_1963	ABD22730.1
SAUSA300_1964	ABD21992.1
SAUSA300_1965	ABD22384.1
SAUSA300_1966	ABD20406.1
SAUSA300_1967	ABD21085.1
SAUSA300_1968	ABD21986.1
SAUSA300_1969	ABD20756.1
SAUSA300_1970	ABD21492.1
SAUSA300_1971	ABD22235.1
SAUSA300_1972	ABD22813.1
SAUSA300_1973	ABD20771.1
SAUSA300_1974	ABD21470.1
SAUSA300_1975	ABD22526.1
SAUSA300_1976	ABD22780.1
SAUSA300_1977	ABD22237.1
SAUSA300_1978	ABD21630.1
SAUSA300_1979	ABD20885.1
SAUSA300_1980	ABD22411.1
SAUSA300_1981	ABD21947.1
SAUSA300_1982	ABD21188.1
SAUSA300_1983	ABD21422.1
SAUSA300_1984	ABD20720.1
SAUSA300_1985	ABD21286.1
SAUSA300_1986	ABD20540.1
SAUSA300_1987	ABD22420.1
SAUSA300_1988	ABD21807.1
SAUSA300_1989	ABD21641.1
SAUSA300_1990	ABD20919.1
SAUSA300_1991	ABD22773.1
SAUSA300_1992	ABD22095.1
SAUSA300_1993	ABD22639.1
SAUSA300_1994	ABD22562.1
SAUSA300_1995	ABD21586.1
SAUSA300_1996	ABD22171.1
SAUSA300_1997	ABD22371.1
SAUSA300_1998	ABD20980.1
SAUSA300_1999	ABD21255.1
SAUSA300_2000	ABD21834.1
SAUSA300_2001	ABD20791.1
SAUSA300_2002	ABD21367.1
SAUSA300_2003	ABD20462.1
SAUSA300_2004	ABD21135.1
SAUSA300_2005	ABD22165.1
SAUSA300_2006	ABD22626.1
SAUSA300_2007	ABD21436.1
SAUSA300_2008	ABD21148.1
SAUSA300_2009	ABD21918.1
SAUSA300_2010	ABD22326.1
SAUSA300_2011	ABD20978.1
SAUSA300_2012	ABD22264.1
SAUSA300_2013	ABD21311.1
SAUSA300_2014	ABD20804.1
SAUSA300_2020	ABD21686.1
SAUSA300_2021	ABD21248.1
SAUSA300_2022	ABD20652.1
SAUSA300_2023	ABD22317.1
SAUSA300_2024	ABD21754.1
SAUSA300_2025	ABD22177.1
SAUSA300_2026	ABD22408.1
SAUSA300_2027	ABD21507.1
SAUSA300_2028	ABD20944.1
SAUSA300_2029	ABD22070.1
SAUSA300_2030	ABD22704.1
SAUSA300_2031	ABD22568.1
SAUSA300_2032	ABD20549.1
SAUSA300_2033	ABD21105.1
SAUSA300_2034	ABD21670.1
SAUSA300_2035	ABD22731.1
SAUSA300_2036	ABD21438.1
SAUSA300_2037	ABD22036.1
SAUSA300_2038	ABD22614.1
SAUSA300_2039	ABD20463.1
SAUSA300_2040	ABD21073.1
SAUSA300_2041	ABD21881.1
SAUSA300_2042	ABD22347.1
SAUSA300_2043	ABD20471.1
SAUSA300_2044	ABD20869.1
SAUSA300_2045	ABD21225.1
SAUSA300_2046	ABD21780.1
SAUSA300_2047	ABD22374.1
SAUSA300_2048	ABD20988.1
SAUSA300_2049	ABD21558.1
SAUSA300_2050	ABD22120.1
SAUSA300_2051	ABD22706.1
SAUSA300_2052	ABD20671.1
SAUSA300_2053	ABD21251.1
SAUSA300_2054	ABD21749.1
SAUSA300_2055	ABD21703.1
SAUSA300_2056	ABD22483.1
SAUSA300_2057	ABD20802.1
SAUSA300_2058	ABD21368.1
SAUSA300_2059	ABD20743.1
SAUSA300_2060	ABD21370.1
SAUSA300_2061	ABD21062.1
SAUSA300_2062	ABD22788.1
SAUSA300_2063	ABD22522.1
SAUSA300_2064	ABD20497.1
SAUSA300_2065	ABD20499.1
SAUSA300_2066	ABD21547.1
SAUSA300_2067	ABD21824.1
SAUSA300_2068	ABD22589.1
SAUSA300_2069	ABD21952.1
SAUSA300_2070	ABD22517.1
SAUSA300_2071	ABD20556.1
SAUSA300_2072	ABD21283.1
SAUSA300_2073	ABD21139.1
SAUSA300_2074	ABD21858.1
SAUSA300_2075	ABD20903.1
SAUSA300_2076	ABD20518.1
[truncated: 560 more rows]

## Sheet: gene_symbols
locus_tag	symbol	name
SAUSA300_0003	SAUSA300_0003	conserved hypothetical protein
SAUSA300_0007	SAUSA300_0007	conserved hypothetical protein
SAUSA300_0010	SAUSA300_0010	putative membrane protein
SAUSA300_0011	SAUSA300_0011	conserved hypothetical protein
SAUSA300_0012	SAUSA300_0012	putative homoserine O-acetyltransferase
SAUSA300_0013	SAUSA300_0013	putative membrane protein
SAUSA300_0014	SAUSA300_0014	DHH subfamily 1 protein
SAUSA300_0020	SAUSA300_0020	DNA-binding response regulator
SAUSA300_0021	SAUSA300_0021	sensory box histidine kinase
SAUSA300_0022	SAUSA300_0022	YycH protein
SAUSA300_0023	SAUSA300_0023	YycI protein
SAUSA300_0024	SAUSA300_0024	metallo-beta-lactamase family protein
SAUSA300_0025	SAUSA300_0025	5'-nucleotidase family protein
SAUSA300_0026	SAUSA300_0026	conserved hypothetical protein OrfX
SAUSA300_0027	SAUSA300_0027	conserved hypothetical protein
SAUSA300_0028	SAUSA300_0028	putative transposase
SAUSA300_0029	SAUSA300_0029	conserved hypothetical protein
SAUSA300_0030	SAUSA300_0030	putative glycerophosphoryl diester phosphodiesterase
SAUSA300_0031	SAUSA300_0031	conserved hypothetical protein
SAUSA300_0033	SAUSA300_0033	methicillin-resistance MecR1 regulatory protein
SAUSA300_0035	SAUSA300_0035	truncated hypothetical protein
SAUSA300_0034	SAUSA300_0034	IS1272, transposase
SAUSA300_0036	SAUSA300_0036	conserved hypothetical protein
SAUSA300_0039	SAUSA300_0039	conserved hypothetical protein
SAUSA300_0040	SAUSA300_0040	conserved hypothetical protein
SAUSA300_0041	SAUSA300_0041	conserved hypothetical protein
SAUSA300_0042	SAUSA300_0042	conserved hypothetical protein
SAUSA300_0043	SAUSA300_0043	conserved hypothetical protein
SAUSA300_0044	SAUSA300_0044	metallo-beta-lactamase family protein
SAUSA300_0045	SAUSA300_0045	HNH endonuclease family protein
SAUSA300_0046	SAUSA300_0046	conserved hypothetical protein
SAUSA300_0047	SAUSA300_0047	conserved hypothetical protein
SAUSA300_0048	SAUSA300_0048	hypothetical protein
SAUSA300_0049	SAUSA300_0049	hypothetical protein
SAUSA300_0050	SAUSA300_0050	conserved hypothetical protein
SAUSA300_0052	SAUSA300_0052	hypothetical protein
SAUSA300_0054	SAUSA300_0054	hypothetical protein
SAUSA300_0055	SAUSA300_0055	alcohol dehydrogenase, zinc-containing
SAUSA300_0056	SAUSA300_0056	conserved hypothetical protein
SAUSA300_0057	SAUSA300_0057	conserved hypothetical protein
SAUSA300_0058	SAUSA300_0058	conserved hypothetical protein
SAUSA300_0059	SAUSA300_0059	conserved hypothetical protein
SAUSA300_0060	SAUSA300_0060	putative transposase
SAUSA300_0063	SAUSA300_0063	cyclic nucleotide-binding domain protein
SAUSA300_0067	SAUSA300_0067	universal stress protein family
SAUSA300_0068	SAUSA300_0068	cadmium-exporting ATPase, truncation
SAUSA300_0070	SAUSA300_0070	putative lysophospholipase
SAUSA300_0071	SAUSA300_0071	ISSep1-like transposase
SAUSA300_0072	SAUSA300_0072	hypothetical protein
SAUSA300_0073	SAUSA300_0073	peptide ABC transporter, peptide-binding protein
SAUSA300_0076	SAUSA300_0076	ABC transporter, ATP-binding protein
SAUSA300_0077	SAUSA300_0077	ABC transporter, ATP-binding protein
SAUSA300_0079	SAUSA300_0079	putative lipoprotein
SAUSA300_0080	SAUSA300_0080	conserved hypothetical protein
SAUSA300_0081	SAUSA300_0081	conserved hypothetical protein
SAUSA300_0082	SAUSA300_0082	conserved hypothetical protein
SAUSA300_0083	SAUSA300_0083	putative membrane protein
SAUSA300_0084	SAUSA300_0084	conserved hypothetical protein
SAUSA300_0085	SAUSA300_0085	conserved hypothetical protein
SAUSA300_0086	SAUSA300_0086	conserved hypothetical protein
SAUSA300_0088	SAUSA300_0088	hypothetical protein
SAUSA300_0089	SAUSA300_0089	Probable tRNA-dihydrouridine synthase
SAUSA300_0090	SAUSA300_0090	conserved hypothetical protein
SAUSA300_0091	SAUSA300_0091	putative permease
SAUSA300_0092	SAUSA300_0092	conserved hypothetical protein
SAUSA300_0093	SAUSA300_0093	transcriptional regulator, LysR family domain protein
SAUSA300_0094	SAUSA300_0094	conserved hypothetical protein
SAUSA300_0095	SAUSA300_0095	transcriptional regulator, LysR family domain protein
SAUSA300_0096	SAUSA300_0096	conserved hypothetical protein
SAUSA300_0097	SAUSA300_0097	conserved hypothetical protein
SAUSA300_0098	SAUSA300_0098	conserved hypothetical protein
SAUSA300_0100	SAUSA300_0100	staphylococcal tandem lipoprotein
SAUSA300_0101	SAUSA300_0101	staphylococcal tandem lipoprotein
SAUSA300_0102	SAUSA300_0102	staphylococcal tandem lipoprotein
SAUSA300_0103	SAUSA300_0103	staphylococcal tandem lipoprotein
SAUSA300_0104	SAUSA300_0104	transcriptional regulator, AraC family
SAUSA300_0105	SAUSA300_0105	peptidase, M20/M25/M40 family
SAUSA300_0106	SAUSA300_0106	putative drug transporter
SAUSA300_0107	SAUSA300_0107	Na/Pi cotransporter family protein
SAUSA300_0108	SAUSA300_0108	antigen, 67 kDa
SAUSA300_0109	SAUSA300_0109	integral membrane domain protein
SAUSA300_0110	SAUSA300_0110	transcriptional regulator, GntR family/aminotransferase, class I
SAUSA300_0111	SAUSA300_0111	conserved hypothetical protein
SAUSA300_0113	SAUSA300_0113	immunoglobulin G binding protein A precursor
SAUSA300_0114	SAUSA300_0114	staphylococcal accessory regulator
SAUSA300_0118	SAUSA300_0118	pyridoxal-phosphate dependent enzyme superfamily
SAUSA300_0119	SAUSA300_0119	ornithine cyclodeaminase
SAUSA300_0121	SAUSA300_0121	putative drug transporter
SAUSA300_0122	SAUSA300_0122	siderophore biosynthesis protein, IucA/IucC family
SAUSA300_0123	SAUSA300_0123	siderophore biosynthesis protein, IucC family
SAUSA300_0124	SAUSA300_0124	HPCH/HPAI aldolase family protein
SAUSA300_0125	SAUSA300_0125	pyridoxal-dependent decarboxylase
SAUSA300_0126	SAUSA300_0126	conserved hypothetical protein
SAUSA300_0127	SAUSA300_0127	conserved hypothetical protein
SAUSA300_0128	SAUSA300_0128	conserved hypothetical protein
SAUSA300_0129	SAUSA300_0129	Acetoin(diacetyl) reductase
SAUSA300_0130	SAUSA300_0130	NAD-dependent epimerase/dehydratase family protein
SAUSA300_0131	SAUSA300_0131	putative Bacterial sugar transferase
SAUSA300_0132	SAUSA300_0132	glycosyl transferase, group 1 family protein
SAUSA300_0133	SAUSA300_0133	putative membrane protein
SAUSA300_0134	SAUSA300_0134	polysaccharide extrusion protein
SAUSA300_0135	SAUSA300_0135	Superoxide dismutase (Mn/Fe family)
SAUSA300_0136	SAUSA300_0136	cell wall surface anchor family protein
SAUSA300_0137	SAUSA300_0137	transcriptional regulator, GntR family
SAUSA300_0139	SAUSA300_0139	putative tetracycline resistance protein
SAUSA300_0145	SAUSA300_0145	phosphonate ABC transporter, phosphonate-binding protein
SAUSA300_0146	SAUSA300_0146	conserved hypothetical protein
SAUSA300_0147	SAUSA300_0147	5' nucleotidase family protein
SAUSA300_0148	SAUSA300_0148	conserved hypothetical protein
SAUSA300_0168	SAUSA300_0168	conserved hypothetical protein
SAUSA300_0169	SAUSA300_0169	conserved hypothetical protein
SAUSA300_0170	SAUSA300_0170	aldehyde dehydrogenase
SAUSA300_0171	SAUSA300_0171	cation efflux family protein
SAUSA300_0172	SAUSA300_0172	conserved hypothetical protein
SAUSA300_0173	SAUSA300_0173	conserved hypothetical protein
SAUSA300_0174	SAUSA300_0174	conserved hypothetical protein
SAUSA300_0175	SAUSA300_0175	putative lipoprotein
SAUSA300_0176	SAUSA300_0176	ABC transporter, permease protein
SAUSA300_0177	SAUSA300_0177	conserved hypothetical protein
SAUSA300_0178	SAUSA300_0178	conserved hypothetical protein
SAUSA300_0179	SAUSA300_0179	putative D-isomer specific 2-hydroxyacid dehydrogenase
SAUSA300_0180	SAUSA300_0180	integral membrane protein LmrP
SAUSA300_0181	SAUSA300_0181	non-ribosomal peptide synthetase
SAUSA300_0182	SAUSA300_0182	4'-phosphopantetheinyl transferase superfamily protein
SAUSA300_0183	SAUSA300_0183	conserved hypothetical protein
SAUSA300_0192	SAUSA300_0192	conserved hypothetical protein
SAUSA300_0193	SAUSA300_0193	conserved hypothetical protein
SAUSA300_0194	SAUSA300_0194	sucrose-specific PTS tranporter protein
SAUSA300_0195	SAUSA300_0195	RpiR family transcriptional regulator
SAUSA300_0197	SAUSA300_0197	conserved hypothetical protein
SAUSA300_0198	SAUSA300_0198	conserved hypothetical protein
SAUSA300_0199	SAUSA300_0199	conserved hypothetical protein
SAUSA300_0200	SAUSA300_0200	peptide ABC transporter, ATP-binding protein
SAUSA300_0201	SAUSA300_0201	peptide ABC transporter, permease protein
SAUSA300_0202	SAUSA300_0202	peptide ABC transporter, permease protein
SAUSA300_0203	SAUSA300_0203	putative lipoprotein
SAUSA300_0205	SAUSA300_0205	staphylococcal tandem lipoprotein
SAUSA300_0206	SAUSA300_0206	flavodoxin family protein
SAUSA300_0207	SAUSA300_0207	conserved hypothetical protein
SAUSA300_0208	SAUSA300_0208	putative maltose ABC transporter, ATP-binding protein
SAUSA300_0209	SAUSA300_0209	putative maltose ABC transporter, maltose-binding protein
SAUSA300_0210	SAUSA300_0210	maltose ABC transporter, permease protein
SAUSA300_0211	SAUSA300_0211	maltose ABC transporter, permease protein
SAUSA300_0212	SAUSA300_0212	oxidoreductase, Gfo/Idh/MocA family
SAUSA300_0213	SAUSA300_0213	oxidoreductase, Gfo/Idh/MocA family
SAUSA300_0214	SAUSA300_0214	conserved hypothetical protein
SAUSA300_0215	SAUSA300_0215	conserved hypothetical protein
SAUSA300_0217	SAUSA300_0217	DNA-binding response regulator, AraC family
SAUSA300_0218	SAUSA300_0218	sensor histidine kinase family protein
SAUSA300_0219	SAUSA300_0219	putative iron compound A C transporter, iron compound-binding protein
SAUSA300_0222	SAUSA300_0222	putative membrane protein
SAUSA300_0223	SAUSA300_0223	conserved hypothetical protein
SAUSA300_0225	SAUSA300_0225	putative acyl-CoA acetyltransferase FadA
SAUSA300_0226	SAUSA300_0226	3-hydroxyacyl-CoA dehydrogenase
SAUSA300_0229	SAUSA300_0229	putative acyl-CoA transferase FadX
SAUSA300_0230	SAUSA300_0230	putative membrane protein
SAUSA300_0231	SAUSA300_0231	ABC transporter, substrate-binding protein
SAUSA300_0232	SAUSA300_0232	conserved hypothetical protein
SAUSA300_0233	SAUSA300_0233	conserved hypothetical protein
SAUSA300_0234	SAUSA300_0234	putative flavohemoprotein
SAUSA300_0235	SAUSA300_0235	L-lactate dehydrogenase
SAUSA300_0236	SAUSA300_0236	PTS system, IIBC components
SAUSA300_0237	SAUSA300_0237	inosine-uridine preferring nucleoside hydrolase
SAUSA300_0238	SAUSA300_0238	transcriptional antiterminator, BglG family
SAUSA300_0239	SAUSA300_0239	PTS system, fructose-specific enzyme II, BC component
SAUSA300_0240	SAUSA300_0240	PTS system, galactitol-specific enzyme II, B component
SAUSA300_0241	SAUSA300_0241	PTS system, sorbitol-specific IIC component
SAUSA300_0243	SAUSA300_0243	conserved hypothetical protein
SAUSA300_0244	SAUSA300_0244	oxidoreductase, zinc-binding dehydrogenase family
SAUSA300_0245	SAUSA300_0245	2-C-methyl-D-erythritol 4-phosphate cytidylyltransferase
SAUSA300_0246	SAUSA300_0246	putative alcohol dehydrogenase
SAUSA300_0247	SAUSA300_0247	putative teichoic acid biosynthesis protein B
SAUSA300_0248	SAUSA300_0248	putative teichoic acid biosynthesis protein F
SAUSA300_0249	SAUSA300_0249	2-C-methyl-D-erythritol 4-phosphate cytidylyltransferase
SAUSA300_0250	SAUSA300_0250	alcohol dehydrogenase, zinc-containing
SAUSA300_0251	SAUSA300_0251	putative teichoic acid biosynthesis protein
SAUSA300_0252	SAUSA300_0252	glycosyl transferase, group 2 family protein
SAUSA300_0254	SAUSA300_0254	sensor histidine kinase
SAUSA300_0255	SAUSA300_0255	sensory transduction protein LytR
SAUSA300_0256	SAUSA300_0256	holin-like protein lrgA
SAUSA300_0257	SAUSA300_0257	Antiholin-like protein lrgB
SAUSA300_0258	SAUSA300_0258	transcriptional regulator, GntR family
SAUSA300_0259	SAUSA300_0259	PTS system, IIA component
SAUSA300_0261	SAUSA300_0261	conserved hypothetical protein
SAUSA300_0264	SAUSA300_0264	ribose transporter RbsU
SAUSA300_0265	SAUSA300_0265	putative ribose operon repressor
SAUSA300_0266	SAUSA300_0266	conserved hypothetical protein
SAUSA300_0267	SAUSA300_0267	transposase
SAUSA300_0268	SAUSA300_0268	putative drug transporter
SAUSA300_0269	SAUSA300_0269	choloylglycine hydrolase family protein
SAUSA300_0271	SAUSA300_0271	ABC transporter, ATP-binding protein
SAUSA300_0272	SAUSA300_0272	conserved hypothetical protein
SAUSA300_0273	SAUSA300_0273	putative membrane protein
SAUSA300_0274	SAUSA300_0274	conserved hypothetical protein
SAUSA300_0275	SAUSA300_0275	putative membrane protein
SAUSA300_0276	SAUSA300_0276	putative membrane protein
SAUSA300_0277	SAUSA300_0277	putative staphyloxanthin biosynthesis protein
SAUSA300_0278	SAUSA300_0278	conserved hypothetical protein
SAUSA300_0279	SAUSA300_0279	putative membrane protein
SAUSA300_0280	SAUSA300_0280	conserved hypothetical protein
SAUSA300_0281	SAUSA300_0281	conserved hypothetical protein
SAUSA300_0282	SAUSA300_0282	conserved hypothetical protein
SAUSA300_0283	SAUSA300_0283	essC protein
SAUSA300_0284	SAUSA300_0284	conserved hypothetical protein
SAUSA300_0285	SAUSA300_0285	conserved hypothetical protein
SAUSA300_0286	SAUSA300_0286	conserved hypothetical protein
SAUSA300_0287	SAUSA300_0287	conserved hypothetical protein
SAUSA300_0288	SAUSA300_0288	conserved hypothetical protein
SAUSA300_0289	SAUSA300_0289	conserved hypothetical protein
SAUSA300_0290	SAUSA300_0290	putative lipoprotein
SAUSA300_0291	SAUSA300_0291	putative membrane protein
SAUSA300_0292	SAUSA300_0292	conserved hypothetical protein
SAUSA300_0293	SAUSA300_0293	conserved hypothetical protein
SAUSA300_0294	SAUSA300_0294	conserved hypothetical protein
SAUSA300_0295	SAUSA300_0295	conserved hypothetical protein
SAUSA300_0296	SAUSA300_0296	conserved hypothetical protein
SAUSA300_0297	SAUSA300_0297	putative lipoprotein
SAUSA300_0298	SAUSA300_0298	conserved hypothetical protein
SAUSA300_0299	SAUSA300_0299	conserved hypothetical protein
SAUSA300_0300	SAUSA300_0300	conserved hypothetical protein
SAUSA300_0301	SAUSA300_0301	conserved hypothetical protein
SAUSA300_0302	SAUSA300_0302	conserved hypothetical protein
SAUSA300_0303	SAUSA300_0303	putative lipoprotein
SAUSA300_0304	SAUSA300_0304	conserved hypothetical protein
SAUSA300_0305	SAUSA300_0305	formate/nitrite transporter family protein
SAUSA300_0307	SAUSA300_0307	5'-nucleotidase, lipoprotein e(P4) family
SAUSA300_0308	SAUSA300_0308	ABC transporter, permease protein
SAUSA300_0309	SAUSA300_0309	ABC transporter ATP-binding protein
SAUSA300_0311	SAUSA300_0311	PfkB family carbohydrate kinase
SAUSA300_0312	SAUSA300_0312	indigoidine synthase family protein
SAUSA300_0313	SAUSA300_0313	putative nucleoside permease NupC
SAUSA300_0314	SAUSA300_0314	sodium:solute symporter family protein
SAUSA300_0316	SAUSA300_0316	ROK family protein
SAUSA300_0317	SAUSA300_0317	conserved hypothetical protein
SAUSA300_0318	SAUSA300_0318	N-acetylmannosamine-6-phosphate 2-epimerase
SAUSA300_0319	SAUSA300_0319	putative membrane protein
SAUSA300_0320	SAUSA300_0320	triacylglycerol lipase precursor
SAUSA300_0321	SAUSA300_0321	conserved hypothetical protein
SAUSA300_0322	SAUSA300_0322	NADH-dependent flavin oxidoreductase, Oye family
SAUSA300_0323	SAUSA300_0323	conserved hypothetical protein
SAUSA300_0324	SAUSA300_0324	conserved hypothetical protein
SAUSA300_0325	SAUSA300_0325	glycine cleavage H-protein
SAUSA300_0326	SAUSA300_0326	conserved hypothetical protein
SAUSA300_0327	SAUSA300_0327	conserved hypothetical protein
SAUSA300_0328	SAUSA300_0328	lipoate-protein ligase A family protein
SAUSA300_0329	SAUSA300_0329	putative oxidoreductase
SAUSA300_0330	SAUSA300_0330	putative transport protein SgaT
SAUSA300_0331	SAUSA300_0331	conserved hypothetical protein
SAUSA300_0332	SAUSA300_0332	PTS system, IIA component
SAUSA300_0333	SAUSA300_0333	transcriptional antiterminator, BglG family
SAUSA300_0334	SAUSA300_0334	transcriptional regulator, MarR family
SAUSA300_0335	SAUSA300_0335	MATE efflux family protein
SAUSA300_0336	SAUSA300_0336	conserved hypothetical protein
SAUSA300_0338	SAUSA300_0338	glyoxalase family protein
SAUSA300_0339	SAUSA300_0339	conserved hypothetical protein
SAUSA300_0340	SAUSA300_0340	NADH-dependent FMN reductase
SAUSA300_0341	SAUSA300_0341	putative membrane protein
SAUSA300_0342	SAUSA300_0342	conserved hypothetical protein
SAUSA300_0343	SAUSA300_0343	acetyltransferase, GNAT family
SAUSA300_0344	SAUSA300_0344	putative lipoprotein
SAUSA300_0345	SAUSA300_0345	Tat-translocated enzyme
SAUSA300_0346	SAUSA300_0346	putative membrane protein
SAUSA300_0348	SAUSA300_0348	twin-arginine translocation protein, TatA/E family
SAUSA300_0349	SAUSA300_0349	conserved hypothetical protein
SAUSA300_0350	SAUSA300_0350	transcriptional regulator, Cro/CI family-related protein
SAUSA300_0351	SAUSA300_0351	putative membrane protein
SAUSA300_0352	SAUSA300_0352	ABC transporter, ATP-binding protein
SAUSA300_0353	SAUSA300_0353	conserved hypothetical protein
SAUSA300_0355	SAUSA300_0355	acetyl-CoA acetyltransferase
SAUSA300_0356	SAUSA300_0356	conserved hypothetical protein
SAUSA300_0358	SAUSA300_0358	putative 5-methyltetrahydrofolate--homocysteine methyltransferase
SAUSA300_0359	SAUSA300_0359	trans-sulfuration enzyme family protein
SAUSA300_0360	SAUSA300_0360	Cys/Met metabolism PLP-dependent enzyme
SAUSA300_0361	SAUSA300_0361	ParB-like partition protein
SAUSA300_0362	SAUSA300_0362	conserved hypothetical protein
SAUSA300_0363	SAUSA300_0363	conserved hypothetical protein
SAUSA300_0365	SAUSA300_0365	conserved hypothetical protein
SAUSA300_0369	SAUSA300_0369	conserved hypothetical protein
SAUSA300_0370	SAUSA300_0370	putative staphylococcal enterotoxin
SAUSA300_0371	SAUSA300_0371	conserved hypothetical protein
SAUSA300_0372	SAUSA300_0372	putative lipoprotein
SAUSA300_0373	SAUSA300_0373	conserved hypothetical protein
SAUSA300_0374	SAUSA300_0374	putative membrane protein
SAUSA300_0375	SAUSA300_0375	putative phosphoglycerate mutase family protein
SAUSA300_0376	SAUSA300_0376	conserved hypothetical protein
SAUSA300_0377	SAUSA300_0377	putative lipoprotein
SAUSA300_0378	SAUSA300_0378	conserved hypothetical protein
SAUSA300_0381	SAUSA300_0381	putative NAD(P)H-flavin oxidoreductase
SAUSA300_0382	SAUSA300_0382	sodium:dicarboxylate symporter family protein
SAUSA300_0383	SAUSA300_0383	conserved hypothetical protein
SAUSA300_0384	SAUSA300_0384	conserved hypothetical protein
SAUSA300_0385	SAUSA300_0385	conserved hypothetical protein
SAUSA300_0390	SAUSA300_0390	conserved hypothetical protein
SAUSA300_0391	SAUSA300_0391	conserved hypothetical protein
SAUSA300_0392	SAUSA300_0392	conserved hypothetical protein
SAUSA300_0393	SAUSA300_0393	conserved hypothetical protein
SAUSA300_0394	SAUSA300_0394	FAD/NAD(P)-binding Rossmann fold Superfamily
SAUSA300_0395	SAUSA300_0395	exotoxin
SAUSA300_0397	SAUSA300_0397	exotoxin
SAUSA300_0398	SAUSA300_0398	exotoxin
SAUSA300_0399	SAUSA300_0399	exotoxin
SAUSA300_0400	SAUSA300_0400	exotoxin
SAUSA300_0401	SAUSA300_0401	exotoxin
SAUSA300_0402	SAUSA300_0402	exotoxin
SAUSA300_0403	SAUSA300_0403	exotoxin
SAUSA300_0404	SAUSA300_0404	exotoxin
SAUSA300_0406	SAUSA300_0406	putative restriction/modification system specificity protein
SAUSA300_0407	SAUSA300_0407	exotoxin
SAUSA300_0408	SAUSA300_0408	putative surface protein
SAUSA300_0409	SAUSA300_0409	conserved hypothetical protein
SAUSA300_0410	SAUSA300_0410	staphylococcal tandem lipoprotein
SAUSA300_0411	SAUSA300_0411	staphylococcal tandem lipoprotein
SAUSA300_0413	SAUSA300_0413	staphylococcal tandem lipoprotein
SAUSA300_0414	SAUSA300_0414	staphylococcal tandem lipoprotein
SAUSA300_0416	SAUSA300_0416	staphylococcal tandem lipoprotein
SAUSA300_0417	SAUSA300_0417	staphylococcal tandem lipoprotein
SAUSA300_0418	SAUSA300_0418	staphylococcal tandem lipoprotein
SAUSA300_0419	SAUSA300_0419	staphylococcal tandem lipoprotein
SAUSA300_0420	SAUSA300_0420	conserved hypothetical protein
SAUSA300_0421	SAUSA300_0421	conserved hypothetical protein
SAUSA300_0422	SAUSA300_0422	conserved hypothetical protein
SAUSA300_0423	SAUSA300_0423	conserved hypothetical protein
SAUSA300_0424	SAUSA300_0424	putative cobalamin synthesis protein
SAUSA300_0425	SAUSA300_0425	NADH dehydrogenase I, F subunit
SAUSA300_0426	SAUSA300_0426	conserved hypothetical protein
SAUSA300_0427	SAUSA300_0427	conserved hypothetical protein
SAUSA300_0428	SAUSA300_0428	conserved hypothetical protein
SAUSA300_0429	SAUSA300_0429	PAP2 family protein
SAUSA300_0430	SAUSA300_0430	conserved hypothetical protein
SAUSA300_0431	SAUSA300_0431	conserved hypothetical protein
SAUSA300_0432	SAUSA300_0432	sodium dependent transporter
SAUSA300_0435	SAUSA300_0435	ABC transporter, ATP-binding protein
SAUSA300_0436	SAUSA300_0436	ABC transporter, permease protein
SAUSA300_0437	SAUSA300_0437	NLPA lipoprotein
SAUSA300_0438	SAUSA300_0438	CHAP domain family
SAUSA300_0439	SAUSA300_0439	conserved hypothetical protein
SAUSA300_0440	SAUSA300_0440	MutT/nudix family protein
SAUSA300_0441	SAUSA300_0441	acetyltransferase, GNAT family
SAUSA300_0442	SAUSA300_0442	YibE/F-like protein
SAUSA300_0443	SAUSA300_0443	YibE/F-like protein
SAUSA300_0451	SAUSA300_0451	acetyltransferase, GNAT family
SAUSA300_0453	SAUSA300_0453	conserved hypothetical protein
SAUSA300_0458	SAUSA300_0458	Orn/Lys/Arg decarboxylase
SAUSA300_0460	SAUSA300_0460	conserved hypothetical protein
SAUSA300_0462	SAUSA300_0462	conserved hypothetical protein
SAUSA300_0463	SAUSA300_0463	conserved hypothetical protein
SAUSA300_0464	SAUSA300_0464	Methyltransferase
SAUSA300_0465	SAUSA300_0465	conserved hypothetical protein
SAUSA300_0466	SAUSA300_0466	conserved hypothetical protein
SAUSA300_0468	SAUSA300_0468	hydrolase, TatD family
SAUSA300_0469	SAUSA300_0469	primase-related protein
SAUSA300_0471	SAUSA300_0471	veg protein
SAUSA300_0474	SAUSA300_0474	putative endoribonuclease L-PSP
SAUSA300_0475	SAUSA300_0475	SpoVG protein
SAUSA300_0476	SAUSA300_0476	hypothetical protein
SAUSA300_0479	SAUSA300_0479	ribosomal protein L25, Ctc-form
SAUSA300_0482	SAUSA300_0482	polysaccharide biosynthesis protein
SAUSA300_0483	SAUSA300_0483	tetrapyrrole methylase family protein
SAUSA300_0484	SAUSA300_0484	conserved hypothetical protein
SAUSA300_0485	SAUSA300_0485	cell-division initiation protein
SAUSA300_0486	SAUSA300_0486	polyribonucleotide nucleotidyltransferase
SAUSA300_0487	SAUSA300_0487	MesJ/Ycf62 family protein
SAUSA300_0489	SAUSA300_0489	putative cell division protein FtsH
SAUSA300_0490	SAUSA300_0490	33 kDa chaperonin (Heat shock protein 33-like protein)
SAUSA300_0495	SAUSA300_0495	hypothetical protein
SAUSA300_0503	SAUSA300_0503	transcriptional regulator, gntR family protein
SAUSA300_0504	SAUSA300_0504	pyridoxine biosynthesis protein
SAUSA300_0505	SAUSA300_0505	conserved hypothetical protein
SAUSA300_0508	SAUSA300_0508	conserved hypothetical protein
SAUSA300_0509	SAUSA300_0509	ATP guanido phosphotransferase
SAUSA300_0512	SAUSA300_0512	PIN domain protein
SAUSA300_0516	SAUSA300_0516	conserved hypothetical protein
SAUSA300_0517	SAUSA300_0517	RNA methyltransferase, TrmH family, group 3
SAUSA300_0518	SAUSA300_0518	conserved hypothetical protein
SAUSA300_0519	SAUSA300_0519	conserved hypothetical protein
SAUSA300_0520	SAUSA300_0520	preprotein translocase, SecE subunit
SAUSA300_0526	SAUSA300_0526	Methyltransferase small domain
SAUSA300_0529	SAUSA300_0529	conserved hypothetical protein
SAUSA300_0531	SAUSA300_0531	30S ribosomal protein S7
SAUSA300_0534	SAUSA300_0534	amidohydrolase
SAUSA300_0535	SAUSA300_0535	putative pyridoxal phosphate-dependent acyltransferase
SAUSA300_0536	SAUSA300_0536	DJ-1/PfpI family protein
SAUSA300_0537	SAUSA300_0537	L-ribulokinase
SAUSA300_0538	SAUSA300_0538	NAD dependent epimerase/dehydratase family
SAUSA300_0540	SAUSA300_0540	HAD-superfamily hydrolase, subfamily IA, variant 1
SAUSA300_0541	SAUSA300_0541	deoxynucleoside kinase family protein
SAUSA300_0542	SAUSA300_0542	deoxynucleoside kinase family protein
SAUSA300_0543	SAUSA300_0543	putative deaminase
SAUSA300_0544	SAUSA300_0544	hydrolase, haloacid dehalogenase-like family
SAUSA300_0545	SAUSA300_0545	Flavodoxin-like fold
SAUSA300_0549	SAUSA300_0549	glycosyl transferase, group 1 family protein
SAUSA300_0550	SAUSA300_0550	glycosyl transferase, group 1 family protein
SAUSA300_0551	SAUSA300_0551	conserved hypothetical protein
SAUSA300_0552	SAUSA300_0552	conserved hypothetical protein
SAUSA300_0553	SAUSA300_0553	conserved hypothetical protein
SAUSA300_0554	SAUSA300_0554	glucosamine-6-phosphate isomerase
SAUSA300_0555	SAUSA300_0555	putative hexulose-6-phosphate synthase
SAUSA300_0556	SAUSA300_0556	SIS domain protein
SAUSA300_0557	SAUSA300_0557	HAD-superfamily hydrolase, subfamily IA, variant 1
SAUSA300_0558	SAUSA300_0558	putative proline/betaine transporter
SAUSA300_0559	SAUSA300_0559	putative substrate--CoA ligase
SAUSA300_0561	SAUSA300_0561	hypothetical protein
SAUSA300_0564	SAUSA300_0564	conserved hypothetical protein
SAUSA300_0565	SAUSA300_0565	conserved hypothetical protein
SAUSA300_0566	SAUSA300_0566	amino acid permease
SAUSA300_0567	SAUSA300_0567	conserved hypothetical protein
SAUSA300_0568	SAUSA300_0568	integral membrane protein
SAUSA300_0569	SAUSA300_0569	conserved hypothetical protein
SAUSA300_0571	SAUSA300_0571	lipoate-protein ligase A family protein
SAUSA300_0574	SAUSA300_0574	phosphomevalonate kinase
SAUSA300_0575	SAUSA300_0575	conserved hypothetical protein
SAUSA300_0576	SAUSA300_0576	putative Pyridine nucleotide-disulphide oxidoreductase
SAUSA300_0577	SAUSA300_0577	putative transcriptional regulator
SAUSA300_0578	SAUSA300_0578	conserved hypothetical protein
SAUSA300_0579	SAUSA300_0579	conserved hypothetical protein
SAUSA300_0580	SAUSA300_0580	conserved hypothetical protein
SAUSA300_0581	SAUSA300_0581	conserved hypothetical protein
SAUSA300_0582	SAUSA300_0582	conserved hypothetical protein
SAUSA300_0583	SAUSA300_0583	conserved hypothetical protein
SAUSA300_0584	SAUSA300_0584	conserved hypothetical protein
SAUSA300_0585	SAUSA300_0585	conserved hypothetical protein
SAUSA300_0586	SAUSA300_0586	conserved hypothetical protein
SAUSA300_0587	SAUSA300_0587	conserved hypothetical protein
SAUSA300_0588	SAUSA300_0588	conserved hypothetical protein
SAUSA300_0589	SAUSA300_0589	aldo/keto reductase family protein
SAUSA300_0590	SAUSA300_0590	conserved hypothetical protein
SAUSA300_0591	SAUSA300_0591	acetyltransferase, GNAT family
SAUSA300_0592	SAUSA300_0592	conserved hypothetical protein
SAUSA300_0593	SAUSA300_0593	conserved hypothetical protein
SAUSA300_0595	SAUSA300_0595	conserved hypothetical protein
SAUSA300_0597	SAUSA300_0597	putative endonuclease III
SAUSA300_0598	SAUSA300_0598	putative iron compound ABC transporter, iron compound-binding protein
SAUSA300_0599	SAUSA300_0599	iron compound ABC transporter, permease protein
SAUSA300_0600	SAUSA300_0600	hydrolase, haloacid dehalogenase-like family
SAUSA300_0601	SAUSA300_0601	hydrolase, alpha/beta hydrolase fold family
SAUSA300_0602	SAUSA300_0602	conserved hypothetical protein
SAUSA300_0603	SAUSA300_0603	conserved hypothetical protein
SAUSA300_0604	SAUSA300_0604	hydrolase, alpha/beta hydrolase fold family
SAUSA300_0606	SAUSA300_0606	putative membrane protein
SAUSA300_0607	SAUSA300_0607	conserved hypothetical protein
SAUSA300_0608	SAUSA300_0608	conserved hypothetical protein
SAUSA300_0609	SAUSA300_0609	phage integrase family protein
SAUSA300_0610	SAUSA300_0610	putative Na+/H+ antiporter, MnhA component
SAUSA300_0611	SAUSA300_0611	putative Na+/H+ antiporter, MnhB component
SAUSA300_0612	SAUSA300_0612	putative Na+/H+ antiporter, MnhC component
SAUSA300_0613	SAUSA300_0613	putative Na+/H+ antiporter, MnhD component
SAUSA300_0614	SAUSA300_0614	putative Na+/H+ antiporter, MnhE component
SAUSA300_0615	SAUSA300_0615	putative Na+/H+ antiporter, MnhF component
SAUSA300_0616	SAUSA300_0616	putative Na+/H+ antiporter, MnhG component
SAUSA300_0617	SAUSA300_0617	Na+/H+ antiporter
SAUSA300_0618	SAUSA300_0618	ABC transporter, substrate-binding protein
SAUSA300_0619	SAUSA300_0619	ABC transporter, permease protein
SAUSA300_0620	SAUSA300_0620	ABC transporter ATP-binding protein
SAUSA300_0621	SAUSA300_0621	iron-dependent repressor
SAUSA300_0622	SAUSA300_0622	putative membrane protein
SAUSA300_0628	SAUSA300_0628	teichoic acid biosynthesis protein D
SAUSA300_0630	SAUSA300_0630	ABC transporter, ATP-binding protein
SAUSA300_0631	SAUSA300_0631	putative nucleoside transporter
SAUSA300_0632	SAUSA300_0632	conserved hypothetical protein
SAUSA300_0636	SAUSA300_0636	dihydroxyacetone kinase, DhaK subunit
SAUSA300_0637	SAUSA300_0637	dihydroxyacetone kinase, DhaL subunit
SAUSA300_0638	SAUSA300_0638	dihydroxyacetone kinase, phosphotransfer subunit
SAUSA300_0639	SAUSA300_0639	conserved hypothetical protein
SAUSA300_0640	SAUSA300_0640	putative membrane protein
SAUSA300_0641	SAUSA300_0641	putative lipase/esterase
SAUSA300_0642	SAUSA300_0642	conserved hypothetical protein
SAUSA300_0643	SAUSA300_0643	acetyltransferase, GNAT family
SAUSA300_0644	SAUSA300_0644	conserved hypothetical protein
SAUSA300_0645	SAUSA300_0645	DNA-binding response regulator
SAUSA300_0646	SAUSA300_0646	sensor histidine kinase
SAUSA300_0647	SAUSA300_0647	ABC transporter, ATP-binding protein
SAUSA300_0648	SAUSA300_0648	ABC transporter, permease protein
SAUSA300_0649	SAUSA300_0649	conserved hypothetical protein
SAUSA300_0650	SAUSA300_0650	phosphate transporter family protein
SAUSA300_0651	SAUSA300_0651	CHAP domain family
SAUSA300_0652	SAUSA300_0652	putative membrane protein
SAUSA300_0653	SAUSA300_0653	transcriptional regulator, AraC family
SAUSA300_0655	SAUSA300_0655	conserved hypothetical protein
SAUSA300_0656	SAUSA300_0656	conserved hypothetical protein
SAUSA300_0657	SAUSA300_0657	conserved hypothetical protein
SAUSA300_0658	SAUSA300_0658	transcriptional regulator, LysR family
SAUSA300_0659	SAUSA300_0659	sugar efflux transporter
SAUSA300_0660	SAUSA300_0660	conserved hypothetical protein
SAUSA300_0661	SAUSA300_0661	conserved hypothetical protein
SAUSA300_0662	SAUSA300_0662	acetyltransferase, GNAT family
SAUSA300_0663	SAUSA300_0663	putative lipoprotein
SAUSA300_0664	SAUSA300_0664	conserved hypothetical protein
SAUSA300_0665	SAUSA300_0665	acetyltransferase, GNAT family
SAUSA300_0666	SAUSA300_0666	decarboxylase family protein
SAUSA300_0667	SAUSA300_0667	YaiI/YqxD family protein
SAUSA300_0668	SAUSA300_0668	conserved hypothetical protein
SAUSA300_0669	SAUSA300_0669	undecaprenol kinase
SAUSA300_0670	SAUSA300_0670	ABC transporter, ATP-binding protein, MsbA family
SAUSA300_0671	SAUSA300_0671	ABC transporter, ATP-binding protein, MsbA family
SAUSA300_0672	SAUSA300_0672	transcriptional regulator, MarR family
SAUSA300_0673	SAUSA300_0673	cobalamin synthesis protein/P47K family protein
SAUSA300_0674	SAUSA300_0674	oxidoreductase, aldo/keto reductase family
SAUSA300_0675	SAUSA300_0675	conserved hypothetical protein
SAUSA300_0676	SAUSA300_0676	anion transporter family protein
SAUSA300_0677	SAUSA300_0677	putative deoxyribodipyrimidine photolyase
SAUSA300_0678	SAUSA300_0678	putative membrane protein
SAUSA300_0679	SAUSA300_0679	conserved hypothetical protein
SAUSA300_0681	SAUSA300_0681	conserved hypothetical protein
SAUSA300_0683	SAUSA300_0683	transcriptional regulator, DeoR family
SAUSA300_0687	SAUSA300_0687	putative hemolysin
SAUSA300_0688	SAUSA300_0688	oxidoreductase, aldo/keto reductase family
SAUSA300_0689	SAUSA300_0689	glycosyl transferase, group 2 family protein
SAUSA300_0692	SAUSA300_0692	conserved hypothetical protein
SAUSA300_0693	SAUSA300_0693	putative lipoprotein
SAUSA300_0694	SAUSA300_0694	putative membrane protein
SAUSA300_0695	SAUSA300_0695	radical activating enzyme family protein
SAUSA300_0696	SAUSA300_0696	6-pyruvoyl tetrahydrobiopterin synthase-like protein
SAUSA300_0697	SAUSA300_0697	exsB protein
SAUSA300_0699	SAUSA300_0699	chorismate binding enzyme domain protein
SAUSA300_0700	SAUSA300_0700	conserved hypothetical protein
SAUSA300_0701	SAUSA300_0701	conserved hypothetical protein TIGR00370
SAUSA300_0702	SAUSA300_0702	urea amidolyase-related protein
SAUSA300_0703	SAUSA300_0703	sulfatase family protein
SAUSA300_0704	SAUSA300_0704	ABC transporter, ATP-binding protein
SAUSA300_0706	SAUSA300_0706	putative osmoprotectant ABC transporter, ATP-binding protein
SAUSA300_0707	SAUSA300_0707	osmoprotectant ABC transporter, permease
SAUSA300_0709	SAUSA300_0709	5'(3')-deoxyribonucleotidase
SAUSA300_0710	SAUSA300_0710	hypothetical protein
SAUSA300_0711	SAUSA300_0711	conserved hypothetical protein
SAUSA300_0712	SAUSA300_0712	amino acid/peptide transporter (Peptide:H+ symporter)
SAUSA300_0714	SAUSA300_0714	Integral membrane protein
SAUSA300_0716	SAUSA300_0716	ribonucleoside-diphosphate reductase, alpha subunit
SAUSA300_0717	SAUSA300_0717	ribonucleoside-diphosphate reductase, beta subunit
SAUSA300_0718	SAUSA300_0718	iron compound ABC transporter, permease
SAUSA300_0719	SAUSA300_0719	iron compound ABC transporter, permease protein
SAUSA300_0720	SAUSA300_0720	putative iron compound ABC transporter, ATP-binding protein
SAUSA300_0721	SAUSA300_0721	transferrin receptor
SAUSA300_0723	SAUSA300_0723	conserved hypothetical protein
SAUSA300_0724	SAUSA300_0724	putative lipoprotein
SAUSA300_0725	SAUSA300_0725	conserved hypothetical protein
SAUSA300_0726	SAUSA300_0726	glycerate kinase family protein
SAUSA300_0728	SAUSA300_0728	conserved hypothetical protein
SAUSA300_0729	SAUSA300_0729	integral membrane protein
SAUSA300_0730	SAUSA300_0730	GGDEF domain protein
SAUSA300_0731	SAUSA300_0731	glycosyl transferase, group 4 family protein
SAUSA300_0732	SAUSA300_0732	conserved hypothetical protein
SAUSA300_0733	SAUSA300_0733	degV family protein
SAUSA300_0734	SAUSA300_0734	putative comf operon protein 1
SAUSA300_0735	SAUSA300_0735	competence protein F
SAUSA300_0739	SAUSA300_0739	LysM domain protein
SAUSA300_0740	SAUSA300_0740	conserved hypothetical protein
SAUSA300_0745	SAUSA300_0745	putative acetyltransferase
SAUSA300_0746	SAUSA300_0746	TPR domain protein
SAUSA300_0748	SAUSA300_0748	conserved hypothetical protein
SAUSA300_0749	SAUSA300_0749	conserved hypothetical protein
SAUSA300_0750	SAUSA300_0750	conserved hypothetical protein
SAUSA300_0753	SAUSA300_0753	conserved hypothetical protein
SAUSA300_0754	SAUSA300_0754	conserved hypothetical protein
SAUSA300_0755	SAUSA300_0755	glycolytic operon regulator
SAUSA300_0761	SAUSA300_0761	conserved hypothetical protein
SAUSA300_0767	SAUSA300_0767	conserved hypothetical protein
SAUSA300_0768	SAUSA300_0768	conserved hypothetical protein
SAUSA300_0769	SAUSA300_0769	putative lipoprotein
SAUSA300_0770	SAUSA300_0770	conserved hypothetical protein
SAUSA300_0771	SAUSA300_0771	acetyltransferase, GNAT family
SAUSA300_0773	SAUSA300_0773	putative staphylocoagulase
SAUSA300_0775	SAUSA300_0775	conserved hypothetical protein
SAUSA300_0777	SAUSA300_0777	cold shock protein
SAUSA300_0778	SAUSA300_0778	conserved hypothetical protein
SAUSA300_0779	SAUSA300_0779	conserved hypothetical protein
SAUSA300_0780	SAUSA300_0780	conserved hypothetical protein
SAUSA300_0782	SAUSA300_0782	conserved hypothetical protein
SAUSA300_0781	SAUSA300_0781	conserved hypothetical protein
SAUSA300_0783	SAUSA300_0783	phosphoglycerate mutase family protein
SAUSA300_0784	SAUSA300_0784	LysE/YggA family protein
SAUSA300_0785	SAUSA300_0785	acetyltransferase, GNAT family
SAUSA300_0786	SAUSA300_0786	OsmC/Ohr family protein
SAUSA300_0788	SAUSA300_0788	nitroreductase family protein
SAUSA300_0789	SAUSA300_0789	putative thioredoxin
SAUSA300_0790	SAUSA300_0790	putative arsenate reductase
SAUSA300_0792	SAUSA300_0792	conserved hypothetical protein
SAUSA300_0793	SAUSA300_0793	conserved hypothetical protein
SAUSA300_0794	SAUSA300_0794	Toprim domain protein
SAUSA300_0795	SAUSA300_0795	putative thioredoxin
SAUSA300_0796	SAUSA300_0796	ABC transporter, ATP-binding protein
SAUSA300_0797	SAUSA300_0797	ABC transporter permease protein
SAUSA300_0798	SAUSA300_0798	ABC transporter, substrate-binding protein
SAUSA300_0802	SAUSA300_0802	conserved hypothetical protein
SAUSA300_0803	SAUSA300_0803	transcriptional regulator, Cro/CI family
SAUSA300_0804	SAUSA300_0804	putative transcriptional regulator
SAUSA300_0805	SAUSA300_0805	pathogenicity island protein
SAUSA300_0806	SAUSA300_0806	conserved hypothetical protein
SAUSA300_0807	SAUSA300_0807	conserved hypothetical protein
SAUSA300_0808	SAUSA300_0808	conserved hypothetical protein
SAUSA300_0809	SAUSA300_0809	putative DNA primase
SAUSA300_0810	SAUSA300_0810	conserved hypothetical protein
SAUSA300_0811	SAUSA300_0811	conserved hypothetical protein
SAUSA300_0812	SAUSA300_0812	conserved hypothetical protein
SAUSA300_0813	SAUSA300_0813	conserved hypothetical protein
SAUSA300_0814	SAUSA300_0814	conserved hypothetical protein
SAUSA300_0816	SAUSA300_0816	CsbD-like superfamily
SAUSA300_0817	SAUSA300_0817	putative membrane protein
SAUSA300_0821	SAUSA300_0821	SUF system FeS assembly protein, NifU family
SAUSA300_0823	SAUSA300_0823	hypothetical protein
SAUSA300_0824	SAUSA300_0824	conserved hypothetical protein
SAUSA300_0825	SAUSA300_0825	oxidoreductase, 2-nitropropane dioxygenase family
SAUSA300_0826	SAUSA300_0826	conserved hypothetical protein
SAUSA300_0827	SAUSA300_0827	putative membrane protein
SAUSA300_0828	SAUSA300_0828	5'-nucleotidase family protein
SAUSA300_0830	SAUSA300_0830	conserved hypothetical protein
SAUSA300_0831	SAUSA300_0831	conserved hypothetical protein
SAUSA300_0832	SAUSA300_0832	conserved hypothetical protein
SAUSA300_0833	SAUSA300_0833	conserved hypothetical protein
SAUSA300_0834	SAUSA300_0834	D-isomer specific 2-hydroxyacid dehydrogenase
SAUSA300_0839	SAUSA300_0839	conserved hypothetical protein
SAUSA300_0840	SAUSA300_0840	conserved hypothetical protein
SAUSA300_0841	SAUSA300_0841	conserved hypothetical protein
SAUSA300_0842	SAUSA300_0842	conserved hypothetical protein
SAUSA300_0843	SAUSA300_0843	conserved hypothetical protein
SAUSA300_0844	SAUSA300_0844	conserved hypothetical protein
SAUSA300_0846	SAUSA300_0846	Na+/H+ antiporter family protein
SAUSA300_0847	SAUSA300_0847	conserved hypothetical protein
SAUSA300_0848	SAUSA300_0848	conserved hypothetical protein
SAUSA300_0856	SAUSA300_0856	conserved hypothetical protein
SAUSA300_0857	SAUSA300_0857	conserved hypothetical protein
SAUSA300_0858	SAUSA300_0858	conserved hypothetical protein
SAUSA300_0859	SAUSA300_0859	NADH-dependent flavin oxidoreductase
SAUSA300_0866	SAUSA300_0866	conserved hypothetical protein
SAUSA300_0871	SAUSA300_0871	conserved hypothetical protein
SAUSA300_0872	SAUSA300_0872	conserved hypothetical protein
SAUSA300_0874	SAUSA300_0874	conserved hypothetical protein
SAUSA300_0875	SAUSA300_0875	conserved hypothetical protein
SAUSA300_0876	SAUSA300_0876	putative membrane protein
SAUSA300_0878	SAUSA300_0878	transcriptional regulator, LysR family
SAUSA300_0879	SAUSA300_0879	isopropylmalate synthase-related protein
SAUSA300_0880	SAUSA300_0880	conserved hypothetical protein
SAUSA300_0881	SAUSA300_0881	putative membrane protein
SAUSA300_0882	SAUSA300_0882	conserved hypothetical protein
SAUSA300_0883	SAUSA300_0883	putative surface protein
SAUSA300_0884	SAUSA300_0884	conserved hypothetical protein
SAUSA300_0899	SAUSA300_0899	putative negative regulator of genetic competence
SAUSA300_0900	SAUSA300_0900	putative competence protein
SAUSA300_0901	SAUSA300_0901	putative competence protein
SAUSA300_0903	SAUSA300_0903	conserved hypothetical protein
SAUSA300_0904	SAUSA300_0904	protozoan/cyanobacterial globin family protein
SAUSA300_0905	SAUSA300_0905	putative adenylate cyclase
SAUSA300_0906	SAUSA300_0906	conserved hypothetical protein
SAUSA300_0907	SAUSA300_0907	GTP pyrophosphokinase
SAUSA300_0908	SAUSA300_0908	NAD(+)/NADH kinase
SAUSA300_0909	SAUSA300_0909	pseudouridine synthases, RluA subfamily
SAUSA300_0911	SAUSA300_0911	transporter, monovalent cation:proton antiporter-2 (CPA2) family protein
SAUSA300_0912	SAUSA300_0912	trans-2-enoyl-ACP reductase
SAUSA300_0913	SAUSA300_0913	putative membrane protein
SAUSA300_0914	SAUSA300_0914	sodium:alanine symporter family protein
SAUSA300_0915	SAUSA300_0915	conserved hypothetical protein
SAUSA300_0916	SAUSA300_0916	conserved hypothetical protein
SAUSA300_0917	SAUSA300_0917	putative membrane protein
SAUSA300_0918	SAUSA300_0918	conserved hypothetical protein
SAUSA300_0920	SAUSA300_0920	conserved hypothetical protein
SAUSA300_0922	SAUSA300_0922	membrane protein, TerC family
SAUSA300_0924	SAUSA300_0924	sodium transport family protein
SAUSA300_0925	SAUSA300_0925	5' nucleotidase family protein
SAUSA300_0929	SAUSA300_0929	conserved hypothetical protein
SAUSA300_0930	SAUSA300_0930	lipoate-protein ligase A family protein
SAUSA300_0931	SAUSA300_0931	conserved hypothetical protein
SAUSA300_0932	SAUSA300_0932	putative membrane protein
SAUSA300_0933	SAUSA300_0933	conserved hypothetical protein
SAUSA300_0934	SAUSA300_0934	membrane protein
SAUSA300_0935	SAUSA300_0935	conserved hypothetical protein
SAUSA300_0936	SAUSA300_0936	ABC transporter, ATP-binding protein
SAUSA300_0937	SAUSA300_0937	conserved hypothetical protein
SAUSA300_0938	SAUSA300_0938	conserved hypothetical protein
SAUSA300_0939	SAUSA300_0939	glycosyl transferase, group 1 family protein
SAUSA300_0940	SAUSA300_0940	conserved hypothetical protein
SAUSA300_0941	SAUSA300_0941	putative ferrichrome ABC transporter
SAUSA300_0942	SAUSA300_0942	conserved hypothetical protein
SAUSA300_0943	SAUSA300_0943	acetyltransferase, GNAT family family
SAUSA300_0945	SAUSA300_0945	isochorismate synthase family protein
SAUSA300_0947	SAUSA300_0947	hydrolase, alpha/beta hydrolase fold family
SAUSA300_0952	SAUSA300_0952	aminotransferase, class I
SAUSA300_0953	SAUSA300_0953	putative membrane protein
SAUSA300_0954	SAUSA300_0954	transcriptional regulator, MarR family
SAUSA300_0956	SAUSA300_0956	conserved hypothetical protein
SAUSA300_0957	SAUSA300_0957	conserved hypothetical protein
SAUSA300_0958	SAUSA300_0958	transcriptional regulator
SAUSA300_0964	SAUSA300_0964	chitinase-related protein
SAUSA300_0977	SAUSA300_0977	cobalt transport family protein
SAUSA300_0978	SAUSA300_0978	ABC transporter, ATP-binding protein
SAUSA300_0979	SAUSA300_0979	conserved hypothetical protein
SAUSA300_0980	SAUSA300_0980	putative membrane protein
SAUSA300_0981	SAUSA300_0981	conserved hypothetical protein
SAUSA300_0982	SAUSA300_0982	conserved hypothetical protein
SAUSA300_0985	SAUSA300_0985	conserved hypothetical protein
SAUSA300_0986	SAUSA300_0986	cytochrome D ubiquinol oxidase, subunit I
SAUSA300_0987	SAUSA300_0987	cytochrome D ubiquinol oxidase, subunit II
SAUSA300_0989	SAUSA300_0989	conserved hypothetical protein
SAUSA300_0990	SAUSA300_0990	conserved hypothetical protein
SAUSA300_0992	SAUSA300_0992	putative lipoprotein
SAUSA300_0995	SAUSA300_0995	dihydrolipoamide acetyltransferase
SAUSA300_0997	SAUSA300_0997	conserved hypothetical protein
SAUSA300_0998	SAUSA300_0998	conserved hypothetical protein
SAUSA300_1003	SAUSA300_1003	conserved hypothetical protein
SAUSA300_1004	SAUSA300_1004	conserved hypothetical protein
SAUSA300_1005	SAUSA300_1005	Mn2+/Fe2+ transporter, NRAMP family
SAUSA300_1006	SAUSA300_1006	conserved hypothetical protein
SAUSA300_1007	SAUSA300_1007	inositol monophosphatase family protein
SAUSA300_1008	SAUSA300_1008	conserved hypothetical protein
SAUSA300_1010	SAUSA300_1010	conserved hypothetical protein
SAUSA300_1011	SAUSA300_1011	conserved hypothetical protein
SAUSA300_1012	SAUSA300_1012	conserved hypothetical protein
SAUSA300_1013	SAUSA300_1013	cell division protein, FtsW/RodA/SpoVE family
SAUSA300_1017	SAUSA300_1017	conserved hypothetical protein
SAUSA300_1018	SAUSA300_1018	conserved hypothetical protein
SAUSA300_1019	SAUSA300_1019	conserved hypothetical protein
SAUSA300_1020	SAUSA300_1020	Glycerophosphoryl diester phosphodiesterase family protein
SAUSA300_1021	SAUSA300_1021	hypothetical protein
SAUSA300_1022	SAUSA300_1022	conserved hypothetical protein
SAUSA300_1023	SAUSA300_1023	conserved hypothetical protein
SAUSA300_1025	SAUSA300_1025	conserved hypothetical protein
SAUSA300_1026	SAUSA300_1026	conserved hypothetical protein
SAUSA300_1028	SAUSA300_1028	iron transport associated domain protein
SAUSA300_1029	SAUSA300_1029	iron transport associated domain protein
SAUSA300_1030	SAUSA300_1030	iron transport associated domain protein
SAUSA300_1031	SAUSA300_1031	conserved hypothetical protein
SAUSA300_1032	SAUSA300_1032	putative iron compound ABC transporter, iron compound-binding protein
SAUSA300_1033	SAUSA300_1033	iron/heme permease
SAUSA300_1035	SAUSA300_1035	conserved hypothetical protein
SAUSA300_1036	SAUSA300_1036	RNA methyltransferase, TrmH family
SAUSA300_1040	SAUSA300_1040	conserved hypothetical protein
SAUSA300_1041	SAUSA300_1041	conserved hypothetical protein
SAUSA300_1042	SAUSA300_1042	DNA-dependent DNA polymerase family X
SAUSA300_1050	SAUSA300_1050	non-canonical purine NTP pyrophosphatase, rdgB/HAM1 family
SAUSA300_1051	SAUSA300_1051	conserved hypothetical protein
SAUSA300_1052	SAUSA300_1052	fibrinogen-binding protein
SAUSA300_1053	SAUSA300_1053	conserved hypothetical protein
SAUSA300_1054	SAUSA300_1054	conserved hypothetical protein
SAUSA300_1056	SAUSA300_1056	conserved hypothetical protein
SAUSA300_1057	SAUSA300_1057	conserved hypothetical protein
SAUSA300_1058	SAUSA300_1058	alpha-hemolysin precursor
SAUSA300_1059	SAUSA300_1059	putative exotoxin 1
SAUSA300_1060	SAUSA300_1060	putative exotoxin 4
SAUSA300_1061	SAUSA300_1061	putative exotoxin 3
SAUSA300_1064	SAUSA300_1064	transporter, TRAP family
SAUSA300_1065	SAUSA300_1065	exfoliative toxin A
SAUSA300_1067	SAUSA300_1067	antibacterial protein
SAUSA300_1068	SAUSA300_1068	antibacterial protein
SAUSA300_1069	SAUSA300_1069	conserved hypothetical protein
SAUSA300_1070	SAUSA300_1070	acetyltransferase, GNAT family
SAUSA300_1071	SAUSA300_1071	conserved hypothetical protein
SAUSA300_1081	SAUSA300_1081	conserved hypothetical protein
SAUSA300_1082	SAUSA300_1082	conserved hypothetical protein
SAUSA300_1083	SAUSA300_1083	conserved hypothetical protein
SAUSA300_1084	SAUSA300_1084	conserved hypothetical protein
SAUSA300_1085	SAUSA300_1085	conserved hypothetical protein
SAUSA300_1086	SAUSA300_1086	putative cell-division initiation protein
SAUSA300_1088	SAUSA300_1088	glyoxalase family protein
SAUSA300_1090	SAUSA300_1090	conserved hypothetical protein
SAUSA300_1099	SAUSA300_1099	conserved hypothetical protein
SAUSA300_1100	SAUSA300_1100	conserved hypothetical protein
SAUSA300_1101	SAUSA300_1101	putative fibronectin/fibrinogen binding protein
SAUSA300_1106	SAUSA300_1106	putative lipoprotein
SAUSA300_1107	SAUSA300_1107	conserved hypothetical protein
SAUSA300_1111	SAUSA300_1111	conserved hypothetical protein
SAUSA300_1112	SAUSA300_1112	protein phosphatase 2C domain protein
SAUSA300_1116	SAUSA300_1116	thiamine pyrophosphokinase
SAUSA300_1118	SAUSA300_1118	conserved hypothetical protein
SAUSA300_1119	SAUSA300_1119	conserved hypothetical protein
SAUSA300_1121	SAUSA300_1121	conserved hypothetical protein
SAUSA300_1129	SAUSA300_1129	conserved hypothetical protein
SAUSA300_1135	SAUSA300_1135	putative membrane protein
SAUSA300_1136	SAUSA300_1136	putative GTP-binding protein
SAUSA300_1141	SAUSA300_1141	endopeptidase resistance gene
SAUSA300_1155	SAUSA300_1155	putative membrane-associated zinc metalloprotease
SAUSA300_1158	SAUSA300_1158	conserved hypothetical protein
SAUSA300_1160	SAUSA300_1160	conserved hypothetical protein
SAUSA300_1161	SAUSA300_1161	ribosomal protein L7Ae
SAUSA300_1168	SAUSA300_1168	RNA-metabolising metallo-beta-lactamase
SAUSA300_1170	SAUSA300_1170	transcriptional regulator, GntR family
SAUSA300_1171	SAUSA300_1171	conserved hypothetical protein
SAUSA300_1172	SAUSA300_1172	peptidase, M16 family
SAUSA300_1173	SAUSA300_1173	putative acetoacetyl-CoA reductase
SAUSA300_1174	SAUSA300_1174	conserved hypothetical protein
SAUSA300_1175	SAUSA300_1175	conserved hypothetical protein
SAUSA300_1179	SAUSA300_1179	conserved hypothetical protein
SAUSA300_1180	SAUSA300_1180	conserved hypothetical protein
SAUSA300_1181	SAUSA300_1181	conserved hypothetical protein
SAUSA300_1182	SAUSA300_1182	pyruvate ferredoxin oxidoreductase, alpha subunit
SAUSA300_1183	SAUSA300_1183	pyruvate ferredoxin oxidoreductase, beta subunit
SAUSA300_1184	SAUSA300_1184	conserved hypothetical protein
SAUSA300_1186	SAUSA300_1186	conserved hypothetical protein
SAUSA300_1187	SAUSA300_1187	conserved hypothetical protein
SAUSA300_1194	SAUSA300_1194	hydrolase, alpha/beta hydrolase fold family
SAUSA300_1197	SAUSA300_1197	glutathione peroxidase
SAUSA300_1198	SAUSA300_1198	putative GTP-binding protein
SAUSA300_1199	SAUSA300_1199	putative aluminium resistance protein
SAUSA300_1202	SAUSA300_1202	conserved hypothetical protein
SAUSA300_1203	SAUSA300_1203	conserved hypothetical protein
SAUSA300_1204	SAUSA300_1204	conserved hypothetical protein
SAUSA300_1205	SAUSA300_1205	conserved hypothetical protein
SAUSA300_1206	SAUSA300_1206	conserved hypothetical protein
SAUSA300_1207	SAUSA300_1207	conserved hypothetical protein
SAUSA300_1208	SAUSA300_1208	conserved hypothetical protein
SAUSA300_1209	SAUSA300_1209	conserved hypothetical protein
SAUSA300_1210	SAUSA300_1210	conserved hypothetical protein
SAUSA300_1211	SAUSA300_1211	conserved hypothetical protein
SAUSA300_1212	SAUSA300_1212	conserved hypothetical protein
SAUSA300_1213	SAUSA300_1213	conserved hypothetical protein
SAUSA300_1214	SAUSA300_1214	conserved hypothetical protein
SAUSA300_1215	SAUSA300_1215	conserved hypothetical protein
SAUSA300_1216	SAUSA300_1216	cardiolipin synthetase
SAUSA300_1217	SAUSA300_1217	ABC transporter, ATP-binding protein
SAUSA300_1218	SAUSA300_1218	ABC transporter, permease protein
SAUSA300_1219	SAUSA300_1219	putative sensor histidine kinase
SAUSA300_1220	SAUSA300_1220	DNA-binding response regulator, LuxR family
SAUSA300_1221	SAUSA300_1221	conserved hypothetical protein
SAUSA300_1223	SAUSA300_1223	conserved hypothetical protein
SAUSA300_1224	SAUSA300_1224	conserved hypothetical protein
SAUSA300_1225	SAUSA300_1225	aspartate kinase
SAUSA300_1226	SAUSA300_1226	homoserine dehydrogenase
SAUSA300_1229	SAUSA300_1229	hydrolase, haloacid dehalogenase-like family
SAUSA300_1230	SAUSA300_1230	conserved hypothetical protein
SAUSA300_1231	SAUSA300_1231	gamma-aminobutyrate permease
SAUSA300_1232	SAUSA300_1232	catalase
SAUSA300_1236	SAUSA300_1236	conserved hypothetical protein
SAUSA300_1238	SAUSA300_1238	conserved hypothetical protein
SAUSA300_1240	SAUSA300_1240	conserved hypothetical protein
SAUSA300_1241	SAUSA300_1241	conserved hypothetical protein
SAUSA300_1247	SAUSA300_1247	conserved hypothetical protein
SAUSA300_1248	SAUSA300_1248	conserved hypothetical protein
SAUSA300_1249	SAUSA300_1249	conserved hypothetical protein
SAUSA300_1252	SAUSA300_1252	amino acid carrier protein
SAUSA300_1254	SAUSA300_1254	putative membrane protein
SAUSA300_1258	SAUSA300_1258	4-oxalocrotonate tautomerase
SAUSA300_1259	SAUSA300_1259	ImpB/MucB/SamB family protein
SAUSA300_1260	SAUSA300_1260	prephenate dehydrogenase
SAUSA300_1261	SAUSA300_1261	putative glutamyl aminopeptidase
SAUSA300_1271	SAUSA300_1271	hydrolase-related protein
SAUSA300_1272	SAUSA300_1272	conserved hypothetical protein
SAUSA300_1274	SAUSA300_1274	peptide ABC transporter, ATP-binding protein
SAUSA300_1275	SAUSA300_1275	peptide ABC transporter, permease protein
SAUSA300_1277	SAUSA300_1277	conserved hypothetical protein
SAUSA300_1284	SAUSA300_1284	conserved hypothetical protein
SAUSA300_1285	SAUSA300_1285	ABC transporter, ATP-binding protein
SAUSA300_1286	SAUSA300_1286	aspartate kinase
SAUSA300_1291	SAUSA300_1291	hippurate hydrolase
SAUSA300_1294	SAUSA300_1294	conserved hypothetical protein
SAUSA300_1295	SAUSA300_1295	cold shock protein, CSD family
SAUSA300_1296	SAUSA300_1296	conserved hypothetical protein
SAUSA300_1297	SAUSA300_1297	conserved hypothetical protein
SAUSA300_1298	SAUSA300_1298	putative XpaC protein
SAUSA300_1299	SAUSA300_1299	putative tellurite resistance protein
SAUSA300_1301	SAUSA300_1301	conserved hypothetical protein
SAUSA300_1302	SAUSA300_1302	ATPase family protein
SAUSA300_1303	SAUSA300_1303	conserved hypothetical protein
SAUSA300_1304	SAUSA300_1304	conserved hypothetical protein
SAUSA300_1309	SAUSA300_1309	transposase, IS200 family
SAUSA300_1310	SAUSA300_1310	PAP2 family protein
SAUSA300_1312	SAUSA300_1312	acetyltransferase, GNAT family
SAUSA300_1314	SAUSA300_1314	conserved hypothetical protein
SAUSA300_1318	SAUSA300_1318	DegV family protein
SAUSA300_1321	SAUSA300_1321	conserved hypothetical protein
SAUSA300_1322	SAUSA300_1322	conserved hypothetical protein
SAUSA300_1323	SAUSA300_1323	conserved hypothetical protein
SAUSA300_1324	SAUSA300_1324	putative membrane protein
SAUSA300_1325	SAUSA300_1325	conserved hypothetical protein
SAUSA300_1326	SAUSA300_1326	putative cell wall enzyme EbsB
SAUSA300_1327	SAUSA300_1327	cell surface protein
SAUSA300_1328	SAUSA300_1328	putative drug transporter
SAUSA300_1329	SAUSA300_1329	amino acid permease
SAUSA300_1332	SAUSA300_1332	putative 5'-3' exonuclease
SAUSA300_1333	SAUSA300_1333	conserved hypothetical protein
SAUSA300_1334	SAUSA300_1334	putative membrane protein
SAUSA300_1335	SAUSA300_1335	conserved hypothetical protein
SAUSA300_1336	SAUSA300_1336	conserved hypothetical protein
SAUSA300_1337	SAUSA300_1337	conserved hypothetical protein
SAUSA300_1338	SAUSA300_1338	conserved hypothetical protein
SAUSA300_1339	SAUSA300_1339	conserved hypothetical protein
SAUSA300_1342	SAUSA300_1342	conserved hypothetical protein
SAUSA300_1344	SAUSA300_1344	putative DNA replication protein DnaD
SAUSA300_1346	SAUSA300_1346	putative DnaQ family exonuclease/DinG family helicase
SAUSA300_1348	SAUSA300_1348	polyA polymerase
SAUSA300_1349	SAUSA300_1349	glycosyl transferase, group 1 family protein
SAUSA300_1350	SAUSA300_1350	conserved hypothetical protein
SAUSA300_1351	SAUSA300_1351	conserved hypothetical protein
SAUSA300_1352	SAUSA300_1352	putative membrane protein
SAUSA300_1353	SAUSA300_1353	conserved hypothetical protein
SAUSA300_1354	SAUSA300_1354	conserved hypothetical protein
SAUSA300_1359	SAUSA300_1359	polyprenyl synthetase
SAUSA300_1361	SAUSA300_1361	conserved hypothetical protein
SAUSA300_1366	SAUSA300_1366	conserved hypothetical protein
SAUSA300_1369	SAUSA300_1369	pyridine nucleotide-disulfide oxidoreductase
SAUSA300_1372	SAUSA300_1372	conserved hypothetical protein
SAUSA300_1373	SAUSA300_1373	ferredoxin
SAUSA300_1374	SAUSA300_1374	conserved hypothetical protein
SAUSA300_1375	SAUSA300_1375	conserved hypothetical protein
SAUSA300_1376	SAUSA300_1376	putative lipoprotein
SAUSA300_1377	SAUSA300_1377	conserved hypothetical protein
SAUSA300_1378	SAUSA300_1378	conserved hypothetical protein
SAUSA300_1379	SAUSA300_1379	putative lipoprotein
SAUSA300_1380	SAUSA300_1380	conserved hypothetical protein
SAUSA300_1383	SAUSA300_1383	phiSLT ORF484-like protein, lysin
SAUSA300_1384	SAUSA300_1384	phiSLT ORF100b-like protein, holin
SAUSA300_1385	SAUSA300_1385	phiSLT ORF 99-like protein
SAUSA300_1386	SAUSA300_1386	phiETA ORF59-like protein
SAUSA300_1387	SAUSA300_1387	phiSLT ORF129-like protein
SAUSA300_1388	SAUSA300_1388	phiSLT ORF488-like protein
SAUSA300_1389	SAUSA300_1389	phiSLT ORF636-like protein
SAUSA300_1390	SAUSA300_1390	phiSLT ORF96-like protein
SAUSA300_1391	SAUSA300_1391	phiSLT ORF527-like protein
SAUSA300_1392	SAUSA300_1392	phiSLT ORF191-like protein
SAUSA300_1393	SAUSA300_1393	phiSLT ORF2067-like protein, phage tail tape measure protein
SAUSA300_1394	SAUSA300_1394	conserved hypothetical phage protein
SAUSA300_1395	SAUSA300_1395	phiSLT ORF116b-like protein
SAUSA300_1396	SAUSA300_1396	phiSLT ORF151-like protein, major tail protein
SAUSA300_1397	SAUSA300_1397	phiSLT ORF213-like protein, major tail protein
SAUSA300_1398	SAUSA300_1398	phiSLT ORF123-like protein
SAUSA300_1399	SAUSA300_1399	phiSLT ORF110-like protein
SAUSA300_1400	SAUSA300_1400	phiSLT ORF92-like protein, uncharacterized phage protein (possible DNA packaging)
SAUSA300_1401	SAUSA300_1401	phiSLT ORF387-like protein, putative phage capsid protein
SAUSA300_1402	SAUSA300_1402	phiSLT ORF257-like protein, putative prophage protease
SAUSA300_1403	SAUSA300_1403	phiSLT ORF412-like protein, portal protein
SAUSA300_1404	SAUSA300_1404	phiSLT ORF 563-like protein, terminase, large subunit
SAUSA300_1405	SAUSA300_1405	phiSLT ORF 101-like protein, terminase, small subunit
SAUSA300_1406	SAUSA300_1406	phiSLT ORF 104b-like protein
SAUSA300_1407	SAUSA300_1407	phi SLT ORF 145-like protein, phage transcriptional regulator
SAUSA300_1408	SAUSA300_1408	phage helicase
SAUSA300_1409	SAUSA300_1409	conserved hypothetical phage protein
SAUSA300_1410	SAUSA300_1410	virulence-associated protein E
SAUSA300_1411	SAUSA300_1411	phiSLT ORF66-like protein
SAUSA300_1412	SAUSA300_1412	phiSLT ORF 50-like protein
SAUSA300_1413	SAUSA300_1413	conserved hypothetical phage protein
SAUSA300_1414	SAUSA300_1414	phiSLT ORF 78B-like protein
SAUSA300_1415	SAUSA300_1415	phiSLT ORF 77-like protein
SAUSA300_1416	SAUSA300_1416	phiSLT ORF 81b-like protein
SAUSA300_1417	SAUSA300_1417	phiSLT ORF 175-like protein
SAUSA300_1418	SAUSA300_1418	phiSLT ORF 82-like protein
SAUSA300_1419	SAUSA300_1419	phiSLT ORF80-like protein
SAUSA300_1420	SAUSA300_1420	conserved hypothetical phage protein
SAUSA300_1421	SAUSA300_1421	phiSLT ORF122-like protein, DNA polymerase
SAUSA300_1422	SAUSA300_1422	phiSLT ORF65-like protein
SAUSA300_1424	SAUSA300_1424	conserved hypothetical phage protein
SAUSA300_1425	SAUSA300_1425	conserved hypothetical phage protein
SAUSA300_1426	SAUSA300_1426	conserved hypothetical phage protein
SAUSA300_1427	SAUSA300_1427	phiSLT ORF86-like protein
SAUSA300_1428	SAUSA300_1428	conserved hypothetical phage protein
SAUSA300_1429	SAUSA300_1429	phiSLT ORF53-like protein
SAUSA300_1430	SAUSA300_1430	phiSLT ORF 87-like protein, putative DNA-binding protein
SAUSA300_1431	SAUSA300_1431	phiSLT ORF71-like protein
SAUSA300_1432	SAUSA300_1432	phiSLT ORF78-like protein
SAUSA300_1433	SAUSA300_1433	putative phage regulatory protein
SAUSA300_1434	SAUSA300_1434	phiSLT ORF104a-like protein, repressor
SAUSA300_1435	SAUSA300_1435	phiSLT ORF153-like protein
SAUSA300_1436	SAUSA300_1436	phiSLT ORF144-like protein, putative lipoprotein
SAUSA300_1437	SAUSA300_1437	phiSLT ORF204-like protein
SAUSA300_1438	SAUSA300_1438	phiSLT ORF401-like protein, integrase
SAUSA300_1440	SAUSA300_1440	conserved hypothetical protein
SAUSA300_1446	SAUSA300_1446	conserved hypothetical protein
SAUSA300_1448	SAUSA300_1448	transcriptional regulator, Fur family
SAUSA300_1449	SAUSA300_1449	MutT/nudix family protein
SAUSA300_1450	SAUSA300_1450	oxidoreductase, aldo/keto reductase family
SAUSA300_1451	SAUSA300_1451	oxidoreductase, short-chain dehydrogenase/reductase family
SAUSA300_1453	SAUSA300_1453	ribonuclease Z
SAUSA300_1455	SAUSA300_1455	transcriptional regulator, AraC family
SAUSA300_1456	SAUSA300_1456	alpha glucosidase
SAUSA300_1458	SAUSA300_1458	glyoxalase family protein
SAUSA300_1460	SAUSA300_1460	peptidase, M20/M25/M40 family
SAUSA300_1461	SAUSA300_1461	conserved hypothetical protein
SAUSA300_1462	SAUSA300_1462	conserved hypothetical protein
SAUSA300_1463	SAUSA300_1463	conserved hypothetical protein
SAUSA300_1464	SAUSA300_1464	2-oxoisovalerate dehydrogenase, E2 component, dihydrolipoamide acetyltransferase
SAUSA300_1465	SAUSA300_1465	2-oxoisovalerate dehydrogenase, E1 component, beta subunit
SAUSA300_1466	SAUSA300_1466	2-oxoisovalerate dehydrogenase, E1 component, alpha subunit
SAUSA300_1470	SAUSA300_1470	geranyltranstransferase
SAUSA300_1474	SAUSA300_1474	conserved hypothetical protein
SAUSA300_1478	SAUSA300_1478	putative lipoprotein
SAUSA300_1479	SAUSA300_1479	conserved hypothetical protein
SAUSA300_1480	SAUSA300_1480	putative traG membrane protein
SAUSA300_1481	SAUSA300_1481	putative membrane protein
SAUSA300_1482	SAUSA300_1482	FtsK/SpoIIIE family protein
SAUSA300_1483	SAUSA300_1483	conserved hypothetical protein
SAUSA300_1484	SAUSA300_1484	conserved hypothetical protein
SAUSA300_1485	SAUSA300_1485	conserved hypothetical protein
SAUSA300_1486	SAUSA300_1486	conserved hypothetical protein
SAUSA300_1487	SAUSA300_1487	replication initiation factor family protein
SAUSA300_1488	SAUSA300_1488	conserved hypothetical protein
SAUSA300_1489	SAUSA300_1489	conserved hypothetical protein
SAUSA300_1491	SAUSA300_1491	proline dipeptidase
SAUSA300_1492	SAUSA300_1492	putative lipoprotein
SAUSA300_1493	SAUSA300_1493	conserved hypothetical protein
SAUSA300_1494	SAUSA300_1494	conserved hypothetical protein
SAUSA300_1495	SAUSA300_1495	conserved hypothetical protein
SAUSA300_1496	SAUSA300_1496	glycine dehydrogenase, subunit 2
SAUSA300_1497	SAUSA300_1497	glycine dehydrogenase, subunit 1 (glycine cleavage system P protein)
SAUSA300_1500	SAUSA300_1500	putative competence protein ComYC
SAUSA300_1501	SAUSA300_1501	putative competence protein ComG
SAUSA300_1502	SAUSA300_1502	putative competence protein ComGC
SAUSA300_1503	SAUSA300_1503	putative competence protein ComGB
SAUSA300_1504	SAUSA300_1504	putative competence protein ComGA
SAUSA300_1505	SAUSA300_1505	conserved hypothetical protein
SAUSA300_1506	SAUSA300_1506	conserved hypothetical protein
SAUSA300_1508	SAUSA300_1508	conserved hypothetical protein
SAUSA300_1509	SAUSA300_1509	peptidase, rhomboid family
SAUSA300_1510	SAUSA300_1510	5-formyltetrahydrofolate cyclo-ligase subfamily
SAUSA300_1513	SAUSA300_1513	superoxide dismutase (Mn/Fe family)
SAUSA300_1515	SAUSA300_1515	ABC transporter, permease protein
SAUSA300_1516	SAUSA300_1516	ABC transporter, ATP-binding protein
SAUSA300_1517	SAUSA300_1517	endonuclease IV
SAUSA300_1518	SAUSA300_1518	ATP-dependent RNA helicase, DEAD/DEAH box family
SAUSA300_1519	SAUSA300_1519	conserved hypothetical protein
SAUSA300_1520	SAUSA300_1520	conserved hypothetical protein
SAUSA300_1523	SAUSA300_1523	conserved hypothetical protein
SAUSA300_1524	SAUSA300_1524	CBS domain pair protein
SAUSA300_1530	SAUSA300_1530	conserved hypothetical protein
SAUSA300_1532	SAUSA300_1532	conserved hypothetical protein
SAUSA300_1533	SAUSA300_1533	conserved hypothetical protein
SAUSA300_1534	SAUSA300_1534	conserved hypothetical protein
SAUSA300_1536	SAUSA300_1536	conserved hypothetical protein
SAUSA300_1537	SAUSA300_1537	conserved hypothetical protein
SAUSA300_1543	SAUSA300_1543	oxygen-independent coproporphyrinogen III oxidase
SAUSA300_1547	SAUSA300_1547	DNA internalization-related competence protein ComEC/Rec2
SAUSA300_1548	SAUSA300_1548	ComE operon protein 2
SAUSA300_1549	SAUSA300_1549	ComE operon protein 1
SAUSA300_1550	SAUSA300_1550	conserved hypothetical protein
SAUSA300_1551	SAUSA300_1551	conserved hypothetical protein
SAUSA300_1552	SAUSA300_1552	conserved hypothetical protein
SAUSA300_1554	SAUSA300_1554	conserved hypothetical protein
SAUSA300_1556	SAUSA300_1556	putative GTP-binding protein
SAUSA300_1557	SAUSA300_1557	hydrolase, HAD-superfamily, subfamily IIIA
SAUSA300_1559	SAUSA300_1559	putative enterotoxin type A
SAUSA300_1560	SAUSA300_1560	conserved hypothetical protein
SAUSA300_1561	SAUSA300_1561	putative membrane protein
SAUSA300_1562	SAUSA300_1562	LamB/YcsF family protein
SAUSA300_1565	SAUSA300_1565	putative urea amidolyase
SAUSA300_1566	SAUSA300_1566	conserved hypothetical protein
SAUSA300_1569	SAUSA300_1569	peptidase, U32 family
SAUSA300_1570	SAUSA300_1570	peptidase, U32 family
SAUSA300_1571	SAUSA300_1571	O-methyltransferase family protein
SAUSA300_1572	SAUSA300_1572	conserved hypothetical protein
SAUSA300_1573	SAUSA300_1573	conserved hypothetical protein TIGR00250
SAUSA300_1574	SAUSA300_1574	conserved hypothetical protein
SAUSA300_1576	SAUSA300_1576	helicase, RecD/TraA family
SAUSA300_1577	SAUSA300_1577	TPR domain protein
SAUSA300_1579	SAUSA300_1579	aminotransferase, class V
SAUSA300_1580	SAUSA300_1580	bacterial luciferase family protein
SAUSA300_1581	SAUSA300_1581	conserved hypothetical protein
SAUSA300_1582	SAUSA300_1582	conserved hypothetical protein
SAUSA300_1583	SAUSA300_1583	conserved hypothetical protein
SAUSA300_1584	SAUSA300_1584	ATPase, AAA family
SAUSA300_1585	SAUSA300_1585	conserved hypothetical protein
SAUSA300_1590	SAUSA300_1590	GTP pyrophosphokinase
SAUSA300_1599	SAUSA300_1599	ACT domain protein PheB
SAUSA300_1600	SAUSA300_1600	GTP-binding protein Obg/CgtA
SAUSA300_1602	SAUSA300_1602	conserved hypothetical protein
SAUSA300_1606	SAUSA300_1606	conserved hypothetical protein
SAUSA300_1607	SAUSA300_1607	conserved hypothetical protein
SAUSA300_1608	SAUSA300_1608	DNA repair protein RadC
SAUSA300_1609	SAUSA300_1609	type III leader peptidase family protein
SAUSA300_1613	SAUSA300_1613	putative abrB protein
SAUSA300_1620	SAUSA300_1620	probable GTP-binding protein engB
SAUSA300_1623	SAUSA300_1623	conserved hypothetical protein
SAUSA300_1624	SAUSA300_1624	MutT/nudix family protein
SAUSA300_1631	SAUSA300_1631	replication initiation and membrane attachment protein
SAUSA300_1632	SAUSA300_1632	conserved hypothetical protein
SAUSA300_1637	SAUSA300_1637	putative membrane protein
SAUSA300_1642	SAUSA300_1642	D-serine/D-alanine/glycine transporter
SAUSA300_1648	SAUSA300_1648	putative NADP-dependent malic enzyme
SAUSA300_1650	SAUSA300_1650	conserved hypothetical protein
SAUSA300_1651	SAUSA300_1651	CBS domain protein
SAUSA300_1652	SAUSA300_1652	conserved hypothetical protein
SAUSA300_1653	SAUSA300_1653	conserved hypothetical protein
SAUSA300_1654	SAUSA300_1654	proline dipeptidase
SAUSA300_1656	SAUSA300_1656	universal stress protein family
SAUSA300_1658	SAUSA300_1658	conserved hypothetical protein
SAUSA300_1660	SAUSA300_1660	putative membrane protein
SAUSA300_1662	SAUSA300_1662	aminotransferase, class V
SAUSA300_1663	SAUSA300_1663	conserved hypothetical protein
SAUSA300_1665	SAUSA300_1665	conserved hypothetical protein
SAUSA300_1667	SAUSA300_1667	putative glycerophosphoryl diester phosphodiesterase
SAUSA300_1668	SAUSA300_1668	OsmC/Ohr family protein
SAUSA300_1669	SAUSA300_1669	aminotransferase, class V
SAUSA300_1671	SAUSA300_1671	conserved hypothetical protein
SAUSA300_1673	SAUSA300_1673	1-acyl-sn-glycerol-3-phosphate acyltransferases
SAUSA300_1674	SAUSA300_1674	putative serine protease HtrA
SAUSA300_1677	SAUSA300_1677	cell wall surface anchor family protein
SAUSA300_1683	SAUSA300_1683	chorismate mutase/phospho-2-dehydro-3-deoxyheptonate aldolase
SAUSA300_1684	SAUSA300_1684	conserved hypothetical protein
SAUSA300_1685	SAUSA300_1685	conserved hypothetical protein
SAUSA300_1687	SAUSA300_1687	FtsK/SpoIIIE family protein
SAUSA300_1688	SAUSA300_1688	phenylalanyl-tRNA synthetase (beta subunit)
SAUSA300_1689	SAUSA300_1689	conserved hypothetical protein
SAUSA300_1690	SAUSA300_1690	putative thioredoxin
SAUSA300_1691	SAUSA300_1691	glutamyl-aminopeptidase
SAUSA300_1692	SAUSA300_1692	conserved hypothetical protein
SAUSA300_1693	SAUSA300_1693	conserved hypothetical protein
SAUSA300_1695	SAUSA300_1695	conserved hypothetical protein
SAUSA300_1697	SAUSA300_1697	Peptidase family M20/M25/M40
SAUSA300_1698	SAUSA300_1698	conserved hypothetical protein
SAUSA300_1699	SAUSA300_1699	pseudouridine synthase, family 1
SAUSA300_1700	SAUSA300_1700	polysaccharide biosynthesis protein
SAUSA300_1701	SAUSA300_1701	conserved hypothetical protein
SAUSA300_1702	SAUSA300_1702	cell wall surface anchor family protein
SAUSA300_1703	SAUSA300_1703	rhodanese-like domain protein
SAUSA300_1705	SAUSA300_1705	putative drug transporter
SAUSA300_1706	SAUSA300_1706	conserved hypothetical protein
SAUSA300_1707	SAUSA300_1707	conserved hypothetical protein
SAUSA300_1710	SAUSA300_1710	putative lysophospholipase
SAUSA300_1716	SAUSA300_1716	conserved hypothetical protein
SAUSA300_1720	SAUSA300_1720	conserved hypothetical protein
SAUSA300_1721	SAUSA300_1721	conserved hypothetical protein
SAUSA300_1722	SAUSA300_1722	conserved hypothetical protein
SAUSA300_1723	SAUSA300_1723	conserved hypothetical protein
SAUSA300_1724	SAUSA300_1724	abortive infection protein family
SAUSA300_1725	SAUSA300_1725	transaldolase
SAUSA300_1726	SAUSA300_1726	crcB family protein
SAUSA300_1728	SAUSA300_1728	oxidoreductase, aldo/keto reductase family
SAUSA300_1729	SAUSA300_1729	conserved hypothetical protein
SAUSA300_1732	SAUSA300_1732	putative transposase
SAUSA300_1733	SAUSA300_1733	conserved hypothetical protein
SAUSA300_1734	SAUSA300_1734	conserved hypothetical protein
SAUSA300_1736	SAUSA300_1736	conserved hypothetical protein
SAUSA300_1738	SAUSA300_1738	putative lipoprotein
SAUSA300_1739	SAUSA300_1739	conserved hypothetical protein
SAUSA300_1740	SAUSA300_1740	conserved hypothetical protein
SAUSA300_1741	SAUSA300_1741	putative lipoprotein
SAUSA300_1742	SAUSA300_1742	conserved hypothetical protein
SAUSA300_1743	SAUSA300_1743	conserved hypothetical protein
SAUSA300_1744	SAUSA300_1744	conserved hypothetical protein
SAUSA300_1745	SAUSA300_1745	conserved hypothetical protein
SAUSA300_1746	SAUSA300_1746	conserved hypothetical protein
SAUSA300_1747	SAUSA300_1747	conserved hypothetical protein
SAUSA300_1749	SAUSA300_1749	conserved hypothetical protein
SAUSA300_1750	SAUSA300_1750	conserved hypothetical protein
SAUSA300_1759	SAUSA300_1759	conserved hypothetical protein
SAUSA300_1770	SAUSA300_1770	conserved hypothetical protein
SAUSA300_1771	SAUSA300_1771	conserved hypothetical protein
SAUSA300_1780	SAUSA300_1780	conserved hypothetical protein
SAUSA300_1784	SAUSA300_1784	signal transduction protein TRAP
SAUSA300_1785	SAUSA300_1785	putative ABC transporter protein EcsB
SAUSA300_1786	SAUSA300_1786	ABC transporter, ATP-binding protein EcsA
SAUSA300_1787	SAUSA300_1787	HIT family protein
SAUSA300_1788	SAUSA300_1788	conserved hypothetical protein
SAUSA300_1789	SAUSA300_1789	conserved hypothetical protein
SAUSA300_1792	SAUSA300_1792	conserved hypothetical protein
SAUSA300_1793	SAUSA300_1793	conserved hypothetical protein
SAUSA300_1794	SAUSA300_1794	conserved hypothetical protein
SAUSA300_1795	SAUSA300_1795	conserved hypothetical protein
SAUSA300_1796	SAUSA300_1796	conserved hypothetical protein
SAUSA300_1797	SAUSA300_1797	conserved hypothetical protein
SAUSA300_1798	SAUSA300_1798	DNA-binding response regulator
SAUSA300_1799	SAUSA300_1799	putative sensor histidine kinase
SAUSA300_1800	SAUSA300_1800	ribosomal large subunit pseudouridine synthase, RluD subfamily
SAUSA300_1802	SAUSA300_1802	conserved hypothetical protein
SAUSA300_1803	SAUSA300_1803	conserved hypothetical protein
SAUSA300_1804	SAUSA300_1804	conserved hypothetical protein
SAUSA300_1805	SAUSA300_1805	RNA methyltransferase
SAUSA300_1806	SAUSA300_1806	putative iron-sulfur cluster-binding protein
SAUSA300_1807	SAUSA300_1807	amino acid ABC transporter, ATP-binding protein
SAUSA300_1808	SAUSA300_1808	amino acid ABC transporter, permease/substrate-binding protein
SAUSA300_1809	SAUSA300_1809	putative membrane protein
SAUSA300_1810	SAUSA300_1810	IS1181, transposase
SAUSA300_1842	SAUSA300_1842	transcriptional regulator, Fur family
SAUSA300_1843	SAUSA300_1843	D-isomer specific 2-hydroxyacid dehydrogenase family protein
SAUSA300_1844	SAUSA300_1844	bacterioferritin comigratory protein
SAUSA300_1846	SAUSA300_1846	conserved hypothetical protein
SAUSA300_1847	SAUSA300_1847	conserved hypothetical protein
SAUSA300_1848	SAUSA300_1848	conserved hypothetical protein
SAUSA300_1850	SAUSA300_1850	conserved hypothetical protein
SAUSA300_1851	SAUSA300_1851	putative membrane protein
SAUSA300_1852	SAUSA300_1852	putative ABC transporter, ATP-binding protein
SAUSA300_1853	SAUSA300_1853	conserved hypothetical protein
SAUSA300_1854	SAUSA300_1854	regulatory protein RecX
SAUSA300_1856	SAUSA300_1856	conserved hypothetical protein
SAUSA300_1857	SAUSA300_1857	conserved hypothetical protein
SAUSA300_1858	SAUSA300_1858	conserved hypothetical protein
SAUSA300_1859	SAUSA300_1859	conserved hypothetical protein
SAUSA300_1861	SAUSA300_1861	conserved hypothetical protein
SAUSA300_1862	SAUSA300_1862	conserved hypothetical protein
SAUSA300_1863	SAUSA300_1863	conserved hypothetical protein
SAUSA300_1864	SAUSA300_1864	putative membrane protein
SAUSA300_1867	SAUSA300_1867	conserved hypothetical protein
SAUSA300_1868	SAUSA300_1868	conserved hypothetical protein
SAUSA300_1870	SAUSA300_1870	conserved hypothetical protein
SAUSA300_1871	SAUSA300_1871	conserved hypothetical protein
SAUSA300_1872	SAUSA300_1872	conserved hypothetical protein
SAUSA300_1873	SAUSA300_1873	Mur ligase family protein
SAUSA300_1874	SAUSA300_1874	ferritins family protein
SAUSA300_1875	SAUSA300_1875	exonuclease
SAUSA300_1876	SAUSA300_1876	DNA polymerase IV
SAUSA300_1877	SAUSA300_1877	conserved hypothetical protein
SAUSA300_1879	SAUSA300_1879	conserved hypothetical protein
SAUSA300_1884	SAUSA300_1884	CamS sex pheromone cAM373 precursor
SAUSA300_1888	SAUSA300_1888	conserved hypothetical protein
SAUSA300_1890	SAUSA300_1890	staphopain A
SAUSA300_1891	SAUSA300_1891	conserved hypothetical protein
SAUSA300_1892	SAUSA300_1892	conserved hypothetical protein
SAUSA300_1894	SAUSA300_1894	nicotinate phosphoribosyltransferase
SAUSA300_1895	SAUSA300_1895	nitric oxide synthase oxygenase
SAUSA300_1897	SAUSA300_1897	sodium-dependent transporter
SAUSA300_1898	SAUSA300_1898	conserved hypothetical protein
SAUSA300_1899	SAUSA300_1899	conserved hypothetical protein
SAUSA300_1902	SAUSA300_1902	conserved hypothetical protein
SAUSA300_1903	SAUSA300_1903	conserved hypothetical protein
SAUSA300_1904	SAUSA300_1904	conserved hypothetical protein
SAUSA300_1905	SAUSA300_1905	conserved hypothetical protein
SAUSA300_1906	SAUSA300_1906	conserved hypothetical protein
SAUSA300_1907	SAUSA300_1907	conserved hypothetical protein
SAUSA300_1908	SAUSA300_1908	conserved hypothetical protein
SAUSA300_1909	SAUSA300_1909	conserved hypothetical protein
SAUSA300_1910	SAUSA300_1910	putative membrane protein
SAUSA300_1911	SAUSA300_1911	ABC transporter, ATP-binding protein
SAUSA300_1912	SAUSA300_1912	putative membrane protein
SAUSA300_1913	SAUSA300_1913	ABC transporter, ATP-binding protein
SAUSA300_1914	SAUSA300_1914	GntR family regulatory protein
SAUSA300_1915	SAUSA300_1915	conserved hypothetical protein
SAUSA300_1916	SAUSA300_1916	aminotransferase
SAUSA300_1918	SAUSA300_1918	truncated beta-hemolysin
SAUSA300_1919	SAUSA300_1919	conserved hypothetical protein
SAUSA300_1921	SAUSA300_1921	truncated amidase
SAUSA300_1923	SAUSA300_1923	autolysin
SAUSA300_1924	SAUSA300_1924	holin
SAUSA300_1925	SAUSA300_1925	phiPVL ORF17-like protein
SAUSA300_1926	SAUSA300_1926	phi77 ORF044-like protein
SAUSA300_1927	SAUSA300_1927	phi77 ORF109-like protein
SAUSA300_1928	SAUSA300_1928	phi77 ORF002-like protein, phage minor structural protein
SAUSA300_1929	SAUSA300_1929	phi77 ORF004-like protein, putative phage tail component
SAUSA300_1930	SAUSA300_1930	phi77 ORF001-like protein, phage tail tape measure protein
SAUSA300_1931	SAUSA300_1931	phi77 ORF100-like protein
SAUSA300_1932	SAUSA300_1932	conserved hypothetical phage protein
SAUSA300_1933	SAUSA300_1933	hypothetical phage protein
SAUSA300_1934	SAUSA300_1934	phi77 ORF020-like protein, phage major tail protein
SAUSA300_1935	SAUSA300_1935	phi77 ORF029-like protein
SAUSA300_1936	SAUSA300_1936	conserved hypothetical phage protein
SAUSA300_1937	SAUSA300_1937	phi77 ORF045-like protein
SAUSA300_1938	SAUSA300_1938	phi77 ORF006-like protein, putative capsid protein
SAUSA300_1939	SAUSA300_1939	phi77 ORF015-like protein, putative protease
SAUSA300_1940	SAUSA300_1940	phage portal protein
SAUSA300_1941	SAUSA300_1941	phi77 ORF003-like protein, phage terminase, large subunit
SAUSA300_1942	SAUSA300_1942	conserved hypothetical phage protein
SAUSA300_1943	SAUSA300_1943	phi77 ORF040-like protein
SAUSA300_1944	SAUSA300_1944	phi77 ORF026-like protein, putative phage transcriptional activator
SAUSA300_1945	SAUSA300_1945	phi77 ORF071-like protein
SAUSA300_1946	SAUSA300_1946	phiPVL ORF057-like protein, transcriptional activator RinB
SAUSA300_1947	SAUSA300_1947	phi77 ORF031-like protein
SAUSA300_1948	SAUSA300_1948	phi77 ORF069-like protein
SAUSA300_1950	SAUSA300_1950	conserved hypothetical phage protein
SAUSA300_1951	SAUSA300_1951	phiPVL ORF052-like protein
SAUSA300_1952	SAUSA300_1952	phiPV083 ORF027-like protein
SAUSA300_1953	SAUSA300_1953	phiPVL ORF051-like protein
SAUSA300_1954	SAUSA300_1954	phiPVL ORF050-like protein
SAUSA300_1955	SAUSA300_1955	putative endodeoxyribonuclease RusA
SAUSA300_1956	SAUSA300_1956	conserved hypothetical phage protein
SAUSA300_1957	SAUSA300_1957	phiPVL ORF046-like protein
SAUSA300_1958	SAUSA300_1958	Single-strand binding protein
SAUSA300_1959	SAUSA300_1959	phiPVL ORF044-like protein
SAUSA300_1960	SAUSA300_1960	putative phage-related DNA recombination protein
SAUSA300_1961	SAUSA300_1961	phiPVL ORF41-like protein
SAUSA300_1962	SAUSA300_1962	phiPVL ORF39-like protein
SAUSA300_1963	SAUSA300_1963	conserved hypothetical phage protein
SAUSA300_1964	SAUSA300_1964	conserved hypothetical phage protein
SAUSA300_1965	SAUSA300_1965	conserved hypothetical phage protein
SAUSA300_1966	SAUSA300_1966	phi77 ORF014-like protein, phage anti-repressor protein
SAUSA300_1967	SAUSA300_1967	conserved hypothetical phage protein
SAUSA300_1968	SAUSA300_1968	putative phage transcriptional regulator
SAUSA300_1969	SAUSA300_1969	phi77 ORF011-like protein, phage transcriptional repressor
SAUSA300_1970	SAUSA300_1970	putative exonuclease
SAUSA300_1971	SAUSA300_1971	phi77 ORF017-like protein
SAUSA300_1973	SAUSA300_1973	truncated beta-hemolysin
SAUSA300_1974	SAUSA300_1974	Leukocidin/Hemolysin toxin family protein
SAUSA300_1975	SAUSA300_1975	Aerolysin/Leukocidin family protein
SAUSA300_1976	SAUSA300_1976	probable succinyl-diaminopimelate desuccinylase
SAUSA300_1977	SAUSA300_1977	conserved hypothetical protein
SAUSA300_1978	SAUSA300_1978	ferric hydroxamate receptor
SAUSA300_1979	SAUSA300_1979	cation transport family protein
SAUSA300_1980	SAUSA300_1980	acetyltransferase, GNAT family
SAUSA300_1981	SAUSA300_1981	phage terminase family protein
SAUSA300_1984	SAUSA300_1984	putative membrane protein
SAUSA300_1986	SAUSA300_1986	nitroreductase family protein
SAUSA300_1987	SAUSA300_1987	hydrolase, carbon-nitrogen family
SAUSA300_1988	SAUSA300_1988	delta-hemolysin precursor
SAUSA300_1993	SAUSA300_1993	kinase, pfkB family
SAUSA300_1997	SAUSA300_1997	conserved hypothetical protein
SAUSA300_1998	SAUSA300_1998	putative membrane protein
SAUSA300_2001	SAUSA300_2001	DNA mismatch repair protein-like protein
SAUSA300_2002	SAUSA300_2002	glycoprotein endopeptidase
SAUSA300_2004	SAUSA300_2004	conserved hypothetical protein
SAUSA300_2005	SAUSA300_2005	conserved hypothetical protein
SAUSA300_2020	SAUSA300_2020	metallopeptidase, SprT family
SAUSA300_2021	SAUSA300_2021	S1 RNA binding domain protein
SAUSA300_2026	SAUSA300_2026	PemK family protein
SAUSA300_2029	SAUSA300_2029	conserved hypothetical protein
SAUSA300_2030	SAUSA300_2030	putative membrane protein
SAUSA300_2031	SAUSA300_2031	conserved hypothetical protein
SAUSA300_2037	SAUSA300_2037	ATP-dependent RNA helicase
SAUSA300_2040	SAUSA300_2040	putative membrane protein
SAUSA300_2041	SAUSA300_2041	conserved hypothetical protein
SAUSA300_2042	SAUSA300_2042	conserved hypothetical protein
SAUSA300_2043	SAUSA300_2043	conserved hypothetical protein
SAUSA300_2045	SAUSA300_2045	HD domain protein
SAUSA300_2050	SAUSA300_2050	TENA/THI-4 family protein
SAUSA300_2051	SAUSA300_2051	conserved hypothetical protein
SAUSA300_2052	SAUSA300_2052	single-stranded DNA- binding protein family
SAUSA300_2053	SAUSA300_2053	conserved hypothetical protein
SAUSA300_2056	SAUSA300_2056	conserved hypothetical protein
SAUSA300_2065	SAUSA300_2065	UDP-N-acetylglucosamine 2-epimerase
SAUSA300_2068	SAUSA300_2068	conserved hypothetical protein
SAUSA300_2069	SAUSA300_2069	conserved hypothetical protein
SAUSA300_2070	SAUSA300_2070	conserved hypothetical protein
SAUSA300_2071	SAUSA300_2071	modification methylase, HemK family
SAUSA300_2076	SAUSA300_2076	aldehyde dehydrogenase family protein
SAUSA300_2077	SAUSA300_2077	conserved hypothetical protein
SAUSA300_2080	SAUSA300_2080	conserved hypothetical protein
SAUSA300_2083	SAUSA300_2083	acetyltransferase, GNAT family
SAUSA300_2085	SAUSA300_2085	conserved hypothetical protein
SAUSA300_2086	SAUSA300_2086	conserved hypothetical protein
SAUSA300_2087	SAUSA300_2087	putative peptidase
SAUSA300_2093	SAUSA300_2093	conserved hypothetical protein
SAUSA300_2094	SAUSA300_2094	conserved hypothetical protein
SAUSA300_2095	SAUSA300_2095	conserved hypothetical protein
SAUSA300_2097	SAUSA300_2097	conserved hypothetical protein
SAUSA300_2099	SAUSA300_2099	cation efflux family protein
SAUSA300_2100	SAUSA300_2100	lytic regulatory protein
SAUSA300_2101	SAUSA300_2101	SAP domain protein
SAUSA300_2102	SAUSA300_2102	haloacid dehalogenase-like hydrolase
SAUSA300_2103	SAUSA300_2103	ABC transporter, ATP-binding protein
SAUSA300_2106	SAUSA300_2106	putative transcriptional regulator
SAUSA300_2112	SAUSA300_2112	conserved hypothetical protein
SAUSA300_2113	SAUSA300_2113	conserved hypothetical protein
SAUSA300_2125	SAUSA300_2125	ATP-binding protein, Mrp/Nbp35 family
SAUSA300_2126	SAUSA300_2126	drug resistance transporter, EmrB/QacA subfamily
SAUSA300_2127	SAUSA300_2127	conserved hypothetical protein
SAUSA300_2128	SAUSA300_2128	putative drug transporter
SAUSA300_2129	SAUSA300_2129	putative hemolysin III
SAUSA300_2130	SAUSA300_2130	UTP-glucose-1-phosphate uridylyltransferase family protein
SAUSA300_2131	SAUSA300_2131	conserved hypothetical protein
SAUSA300_2132	SAUSA300_2132	conserved hypothetical protein
SAUSA300_2133	SAUSA300_2133	transporter gate domain protein
SAUSA300_2134	SAUSA300_2134	iron compound ABC transporter, permease protein
SAUSA300_2135	SAUSA300_2135	iron compound ABC transporter, permease protein
SAUSA300_2136	SAUSA300_2136	iron compound ABC transporter, iron compound-binding protein
SAUSA300_2137	SAUSA300_2137	conserved hypothetical protein
SAUSA300_2138	SAUSA300_2138	conserved hypothetical protein
SAUSA300_2139	SAUSA300_2139	putative transporter
SAUSA300_2140	SAUSA300_2140	conserved hypothetical protein
SAUSA300_2143	SAUSA300_2143	conserved hypothetical protein
SAUSA300_2144	SAUSA300_2144	conserved hypothetical protein
SAUSA300_2145	SAUSA300_2145	glycine betaine transporter
SAUSA300_2146	SAUSA300_2146	alcohol dehydrogenase, zinc-containing
SAUSA300_2147	SAUSA300_2147	alcohol dehydrogenase, zinc-containing
SAUSA300_2148	SAUSA300_2148	conserved hypothetical protein
SAUSA300_2156	SAUSA300_2156	lactose phosphotransferase system repressor
SAUSA300_2157	SAUSA300_2157	NAD-dependent deacetylase
SAUSA300_2158	SAUSA300_2158	conserved hypothetical protein
SAUSA300_2159	SAUSA300_2159	aldo/keto reductase family protein
SAUSA300_2160	SAUSA300_2160	transcriptional regulator, MerR family
SAUSA300_2162	SAUSA300_2162	M23/M37 peptidase domain protein
SAUSA300_2163	SAUSA300_2163	conserved hypothetical protein
SAUSA300_2164	SAUSA300_2164	conserved hypothetical protein
SAUSA300_2167	SAUSA300_2167	conserved hypothetical protein
SAUSA300_2168	SAUSA300_2168	conserved hypothetical protein
SAUSA300_2169	SAUSA300_2169	conserved hypothetical protein
SAUSA300_2174	SAUSA300_2174	cobalt transport family protein
SAUSA300_2175	SAUSA300_2175	ABC transporter, ATP-binding protein
SAUSA300_2176	SAUSA300_2176	ABC transporter, ATP-binding protein
SAUSA300_2184	SAUSA300_2184	preprotein translocase, SecY subunit
SAUSA300_2206	SAUSA300_2206	conserved hypothetical protein
SAUSA300_2207	SAUSA300_2207	xanthine/uracil permease family protein
SAUSA300_2209	SAUSA300_2209	conserved hypothetical protein
SAUSA300_2211	SAUSA300_2211	putative membrane protein
SAUSA300_2212	SAUSA300_2212	conserved hypothetical protein
SAUSA300_2213	SAUSA300_2213	AcrB/AcrD/AcrF family protein
SAUSA300_2214	SAUSA300_2214	FmhB protein
SAUSA300_2215	SAUSA300_2215	conserved hypothetical protein
SAUSA300_2216	SAUSA300_2216	transcriptional regulator, MarR family
SAUSA300_2217	SAUSA300_2217	putative drug transporter
SAUSA300_2218	SAUSA300_2218	staphylococcal accessory regulator
SAUSA300_2232	SAUSA300_2232	acetyltransferase, GNAT family
SAUSA300_2233	SAUSA300_2233	BioY family protein
SAUSA300_2234	SAUSA300_2234	Inosine-uridine preferring nucleoside hydrolase
SAUSA300_2235	SAUSA300_2235	iron compound ABC transporter, iron compound-binding protein
SAUSA300_2236	SAUSA300_2236	conserved hypothetical protein
SAUSA300_2237	SAUSA300_2237	putative urea transporter
SAUSA300_2245	SAUSA300_2245	staphylococcal accessory regulator R
SAUSA300_2246	SAUSA300_2246	conserved hypothetical protein
SAUSA300_2247	SAUSA300_2247	staphylococcal accessory regulator
SAUSA300_2248	SAUSA300_2248	transcriptional regulator, AraC family
SAUSA300_2251	SAUSA300_2251	dehydrogenase family protein
SAUSA300_2252	SAUSA300_2252	conserved hypothetical protein
SAUSA300_2254	SAUSA300_2254	glycerate dehydrogenase-like protein
SAUSA300_2255	SAUSA300_2255	monooxygenase family protein
SAUSA300_2256	SAUSA300_2256	putative N-acetylmuramoyl-L-alanine amidase
SAUSA300_2257	SAUSA300_2257	conserved hypothetical protein
SAUSA300_2258	SAUSA300_2258	formate dehydrogenase, alpha subunit
SAUSA300_2259	SAUSA300_2259	putative transcriptional regulator
SAUSA300_2260	SAUSA300_2260	inositol monophosphatase family protein
SAUSA300_2261	SAUSA300_2261	conserved hypothetical protein
SAUSA300_2263	SAUSA300_2263	putative transposase
SAUSA300_2262	SAUSA300_2262	putative membrane protein
SAUSA300_2264	SAUSA300_2264	phosphosugar-binding transcriptional regulator, RpiR family
SAUSA300_2265	SAUSA300_2265	putative amino acid permease
SAUSA300_2266	SAUSA300_2266	conserved hypothetical protein
SAUSA300_2267	SAUSA300_2267	hydrolase, haloacid dehalogenase-like family
SAUSA300_2268	SAUSA300_2268	sodium/bile acid symporter family protein
SAUSA300_2269	SAUSA300_2269	conserved hypothetical protein
SAUSA300_2271	SAUSA300_2271	phosphosugar-binding transcriptional regulator
SAUSA300_2272	SAUSA300_2272	conserved hypothetical protein
SAUSA300_2273	SAUSA300_2273	Na+/H+ antiporter family protein
SAUSA300_2274	SAUSA300_2274	putative membrane protein
SAUSA300_2275	SAUSA300_2275	oxidoreductase, short chain dehydrogenase/reductase family
SAUSA300_2276	SAUSA300_2276	peptidase, M20/M25/M40 family
SAUSA300_2279	SAUSA300_2279	LysR family regulatory protein
SAUSA300_2282	SAUSA300_2282	putative membrane protein
SAUSA300_2284	SAUSA300_2284	conserved hypothetical protein
SAUSA300_2286	SAUSA300_2286	conserved hypothetical protein
SAUSA300_2287	SAUSA300_2287	putative membrane protein
SAUSA300_2288	SAUSA300_2288	ABC transporter, ATP-binding protein
SAUSA300_2289	SAUSA300_2289	conserved hypothetical protein
SAUSA300_2290	SAUSA300_2290	putative 3-methyladenine DNA glycosylase
SAUSA300_2294	SAUSA300_2294	conserved hypothetical protein
SAUSA300_2295	SAUSA300_2295	conserved hypothetical protein
SAUSA300_2296	SAUSA300_2296	esterase-like protein
SAUSA300_2297	SAUSA300_2297	conserved hypothetical protein
SAUSA300_2298	SAUSA300_2298	multidrug resistance protein B, drug resistance transporter
SAUSA300_2299	SAUSA300_2299	multidrug resistance protein A, drug resistance transporter
SAUSA300_2300	SAUSA300_2300	transcriptional regulator, TetR family
SAUSA300_2304	SAUSA300_2304	putative membrane protein
SAUSA300_2305	SAUSA300_2305	transposase, truncation
SAUSA300_2306	SAUSA300_2306	ABC transporter, ATP-binding protein
SAUSA300_2307	SAUSA300_2307	ABC transporter, permease protein
SAUSA300_2308	SAUSA300_2308	response regulator protein
SAUSA300_2309	SAUSA300_2309	sensor histidine kinase
SAUSA300_2310	SAUSA300_2310	conserved hypothetical protein
SAUSA300_2311	SAUSA300_2311	conserved hypothetical protein
SAUSA300_2313	SAUSA300_2313	L-lactate permease
SAUSA300_2314	SAUSA300_2314	conserved hypothetical protein
SAUSA300_2315	SAUSA300_2315	putative lipoprotein
SAUSA300_2316	SAUSA300_2316	acetyltransferase, GNAT family
SAUSA300_2317	SAUSA300_2317	putative zinc-binding dehydrogenase
SAUSA300_2318	SAUSA300_2318	acetyltransferase, GNAT family
SAUSA300_2319	SAUSA300_2319	pyridine nucleotide-disulfide oxidoreductase
SAUSA300_2320	SAUSA300_2320	conserved hypothetical protein
SAUSA300_2321	SAUSA300_2321	putative membrane protein
SAUSA300_2322	SAUSA300_2322	transcriptional regulator, TetR family
SAUSA300_2324	SAUSA300_2324	PTS system, sucrose-specific IIBC component
SAUSA300_2325	SAUSA300_2325	conserved hypothetical protein
SAUSA300_2326	SAUSA300_2326	transcription regulatory protein
SAUSA300_2327	SAUSA300_2327	conserved hypothetical protein
SAUSA300_2328	SAUSA300_2328	conserved hypothetical protein
SAUSA300_2330	SAUSA300_2330	conserved hypothetical protein
SAUSA300_2331	SAUSA300_2331	transcriptional regulator, MarR family
SAUSA300_2332	SAUSA300_2332	heat shock protein
SAUSA300_2334	SAUSA300_2334	conserved hypothetical protein
SAUSA300_2335	SAUSA300_2335	conserved hypothetical protein
SAUSA300_2336	SAUSA300_2336	transcriptional regulator, MerR family
SAUSA300_2337	SAUSA300_2337	transcriptional regulator, DegU family
SAUSA300_2338	SAUSA300_2338	sensor histidine kinase
SAUSA300_2339	SAUSA300_2339	conserved hypothetical protein
SAUSA300_2343	SAUSA300_2343	respiratory nitrate reductase, alpha subunit
SAUSA300_2344	SAUSA300_2344	uroporphyrin-III C-methyl transferase
SAUSA300_2348	SAUSA300_2348	conserved hypothetical protein
SAUSA300_2349	SAUSA300_2349	formate/nitrite transporter family protein
SAUSA300_2350	SAUSA300_2350	conserved hypothetical protein
SAUSA300_2351	SAUSA300_2351	Zn-binding lipoprotein adcA-like protein
SAUSA300_2352	SAUSA300_2352	addiction module toxin, Txe/YoeB family
SAUSA300_2353	SAUSA300_2353	conserved hypothetical protein
SAUSA300_2354	SAUSA300_2354	putative lipoprotein
SAUSA300_2355	SAUSA300_2355	putative lipoprotein
SAUSA300_2357	SAUSA300_2357	ABC transporter, ATP-binding protein
SAUSA300_2358	SAUSA300_2358	ABC transporter, permease protein
SAUSA300_2359	SAUSA300_2359	amino acid ABC transporter, amino acid-binding protein
SAUSA300_2360	SAUSA300_2360	multidrug resistance protein
SAUSA300_2361	SAUSA300_2361	conserved hypothetical protein
SAUSA300_2363	SAUSA300_2363	cation efflux family protein
SAUSA300_2368	SAUSA300_2368	putative membrane protein
SAUSA300_2369	SAUSA300_2369	6-carboxyhexanoate--CoA ligase
SAUSA300_2370	SAUSA300_2370	putative 8-amino-7-oxononanoate synthase
SAUSA300_2374	SAUSA300_2374	ABC transporter, ATP-binding/permease protein
SAUSA300_2375	SAUSA300_2375	ABC transporter, ATP-binding/permease protein
SAUSA300_2376	SAUSA300_2376	conserved hypothetical protein
SAUSA300_2377	SAUSA300_2377	glycerate kinase
SAUSA300_2378	SAUSA300_2378	conserved hypothetical protein
SAUSA300_2379	SAUSA300_2379	putative transporter protein
SAUSA300_2380	SAUSA300_2380	conserved hypothetical protein
SAUSA300_2381	SAUSA300_2381	conserved hypothetical protein
SAUSA300_2382	SAUSA300_2382	conserved hypothetical protein
SAUSA300_2383	SAUSA300_2383	amino acid permease
SAUSA300_2384	SAUSA300_2384	putative Na+/H+ antiporter
SAUSA300_2385	SAUSA300_2385	putative membrane protein
SAUSA300_2386	SAUSA300_2386	beta-lactamase
SAUSA300_2387	SAUSA300_2387	NAD dependent epimerase/dehydratase family protein
SAUSA300_2389	SAUSA300_2389	putative drug transporter
SAUSA300_2394	SAUSA300_2394	conserved hypothetical protein
SAUSA300_2395	SAUSA300_2395	amino acid permease
SAUSA300_2397	SAUSA300_2397	putative transport protein
SAUSA300_2398	SAUSA300_2398	putative membrane protein
SAUSA300_2399	SAUSA300_2399	ABC transporter, ATP-binding protein
SAUSA300_2400	SAUSA300_2400	glutamyl-aminopeptidase
SAUSA300_2401	SAUSA300_2401	addiction module toxin, Txe/YoeB family
SAUSA300_2402	SAUSA300_2402	conserved hypothetical protein
SAUSA300_2403	SAUSA300_2403	putative lipoprotein
SAUSA300_2404	SAUSA300_2404	conserved hypothetical protein
SAUSA300_2405	SAUSA300_2405	putative membrane protein
SAUSA300_2406	SAUSA300_2406	putative transporter
SAUSA300_2407	SAUSA300_2407	oligopeptide ABC transporter, ATP-binding protein
SAUSA300_2408	SAUSA300_2408	oligopeptide ABC transporter, ATP-binding protein
SAUSA300_2409	SAUSA300_2409	oligopeptide ABC transporter, permease protein
SAUSA300_2410	SAUSA300_2410	oligopeptide ABC transporter, permease protein
SAUSA300_2412	SAUSA300_2412	conserved hypothetical protein
SAUSA300_2413	SAUSA300_2413	conserved hypothetical protein
SAUSA300_2414	SAUSA300_2414	conserved hypothetical protein
SAUSA300_2415	SAUSA300_2415	conserved hypothetical protein
SAUSA300_2416	SAUSA300_2416	glucose 1-dehydrogenase-like protein
SAUSA300_2417	SAUSA300_2417	putative transporter
SAUSA300_2418	SAUSA300_2418	conserved hypothetical protein
SAUSA300_2419	SAUSA300_2419	conserved hypothetical protein
SAUSA300_2420	SAUSA300_2420	conserved hypothetical protein
SAUSA300_2421	SAUSA300_2421	conserved hypothetical protein
SAUSA300_2422	SAUSA300_2422	oxidoreductase, short-chain dehydrogenase/reductase family
SAUSA300_2423	SAUSA300_2423	conserved hypothetical protein
SAUSA300_2424	SAUSA300_2424	putative staphylococcal tandem lipoprotein
SAUSA300_2425	SAUSA300_2425	conserved hypothetical protein
SAUSA300_2426	SAUSA300_2426	conserved hypothetical protein
SAUSA300_2428	SAUSA300_2428	staphylococcal tandem lipoprotein
SAUSA300_2429	SAUSA300_2429	staphylococcal tandem lipoprotein
SAUSA300_2430	SAUSA300_2430	staphylococcal tandem lipoprotein
SAUSA300_2431	SAUSA300_2431	putative helicase
SAUSA300_2432	SAUSA300_2432	hydrolase, MutT/nudix family
SAUSA300_2433	SAUSA300_2433	phosphoglucomutase/phosphomannomutase family protein
SAUSA300_2434	SAUSA300_2434	transporter protein
SAUSA300_2435	SAUSA300_2435	cell wall surface anchor family protein
SAUSA300_2436	SAUSA300_2436	putative cell wall surface anchor family protein
SAUSA300_2445	SAUSA300_2445	transcriptional regulator, MerR family
SAUSA300_2446	SAUSA300_2446	conserved hypothetical protein
SAUSA300_2447	SAUSA300_2447	conserved hypothetical protein
SAUSA300_2448	SAUSA300_2448	putative membrane protein
SAUSA300_2449	SAUSA300_2449	putative transporter
SAUSA300_2450	SAUSA300_2450	DedA family protein
SAUSA300_2451	SAUSA300_2451	drug transporter
SAUSA300_2452	SAUSA300_2452	transcriptional regulator, MarR family
SAUSA300_2453	SAUSA300_2453	ABC transporter, ATP-binding protein
SAUSA300_2454	SAUSA300_2454	membrane spanning protein
SAUSA300_2455	SAUSA300_2455	putative fructose-1,6-bisphosphatase
SAUSA300_2456	SAUSA300_2456	putative membrane protein
SAUSA300_2457	SAUSA300_2457	phospholipase/carboxylesterase family protein
SAUSA300_2458	SAUSA300_2458	glyoxylase family protein
SAUSA300_2459	SAUSA300_2459	transcriptional regulator, MarR family
SAUSA300_2460	SAUSA300_2460	acetyltransferase family protein
SAUSA300_2461	SAUSA300_2461	glyoxalase family protein
SAUSA300_2464	SAUSA300_2464	hydrolase, haloacid dehalogenase-like family
SAUSA300_2465	SAUSA300_2465	ABC transporter, ATP-binding protein
SAUSA300_2466	SAUSA300_2466	putative membrane protein
SAUSA300_2468	SAUSA300_2468	acetyltransferase, GNAT family
SAUSA300_2471	SAUSA300_2471	perfringolysin O regulator protein
SAUSA300_2472	SAUSA300_2472	putative membrane protein
SAUSA300_2473	SAUSA300_2473	conserved hypothetical protein
SAUSA300_2474	SAUSA300_2474	conserved hypothetical protein
SAUSA300_2475	SAUSA300_2475	conserved hypothetical protein
SAUSA300_2480	SAUSA300_2480	transcriptional regulator, LysR family
SAUSA300_2481	SAUSA300_2481	conserved hypothetical protein
SAUSA300_2482	SAUSA300_2482	conserved hypothetical protein
SAUSA300_2483	SAUSA300_2483	hydroxymethylglutaryl-CoA reductase
SAUSA300_2484	SAUSA300_2484	hydroxymethylglutaryl-CoA synthase
SAUSA300_2485	SAUSA300_2485	methylated DNA-protein cysteine methyltransferase
SAUSA300_2486	SAUSA300_2486	putative ATP-dependent Clp proteinase
SAUSA300_2489	SAUSA300_2489	antibiotic transport-associated protein-like protein
SAUSA300_2490	SAUSA300_2490	regulatory protein, TetR family
SAUSA300_2491	SAUSA300_2491	1-pyrroline-5-carboxylate dehydrogenase
SAUSA300_2492	SAUSA300_2492	acetyltransferase family protein
SAUSA300_2493	SAUSA300_2493	conserved hypothetical protein
SAUSA300_2494	SAUSA300_2494	copper-translocating P-type ATPase
SAUSA300_2495	SAUSA300_2495	copper chaperone copZ
SAUSA300_2496	SAUSA300_2496	D-isomer specific 2-hydroxyacid dehydrogenase family protein
SAUSA300_2497	SAUSA300_2497	aminotransferase, class I
SAUSA300_2500	SAUSA300_2500	glycosyl transferase
SAUSA300_2501	SAUSA300_2501	phytoene dehydrogenase
SAUSA300_2502	SAUSA300_2502	conserved hypothetical protein
SAUSA300_2503	SAUSA300_2503	secretory antigen precursor SsaA
SAUSA300_2504	SAUSA300_2504	acyltransferase
SAUSA300_2505	SAUSA300_2505	acetyltransferase, GNAT family
SAUSA300_2507	SAUSA300_2507	regulatory protein-like protein
SAUSA300_2508	SAUSA300_2508	conserved hypothetical protein
SAUSA300_2509	SAUSA300_2509	transcriptional regulator, TetR family
SAUSA300_2510	SAUSA300_2510	conserved hypothetical protein
SAUSA300_2511	SAUSA300_2511	conserved hypothetical protein
SAUSA300_2512	SAUSA300_2512	glyoxalase family protein
SAUSA300_2513	SAUSA300_2513	conserved hypothetical protein
SAUSA300_2514	SAUSA300_2514	conserved hypothetical protein
SAUSA300_2515	SAUSA300_2515	transcriptional regulator, TetR family
SAUSA300_2516	SAUSA300_2516	oxidoreductase, short chain dehydrogenase/reductase family
SAUSA300_2517	SAUSA300_2517	amidohydrolase family protein
SAUSA300_2518	SAUSA300_2518	hydrolase family protein
SAUSA300_2519	SAUSA300_2519	putative cobalamin synthesis protein
SAUSA300_2520	SAUSA300_2520	transporter gate domain protein
SAUSA300_2521	SAUSA300_2521	conserved hypothetical protein
SAUSA300_2522	SAUSA300_2522	conserved hypothetical protein
SAUSA300_2523	SAUSA300_2523	conserved hypothetical protein
SAUSA300_2524	SAUSA300_2524	conserved hypothetical protein
SAUSA300_2525	SAUSA300_2525	conserved hypothetical protein
SAUSA300_2527	SAUSA300_2527	conserved hypothetical protein
SAUSA300_2528	SAUSA300_2528	conserved hypothetical protein
SAUSA300_2529	SAUSA300_2529	conserved hypothetical protein
SAUSA300_2530	SAUSA300_2530	transcriptional regulator, TetR family
SAUSA300_2531	SAUSA300_2531	hydrolase, CocE/NonD family
SAUSA300_2537	SAUSA300_2537	L-lactate dehydrogenase
SAUSA300_2538	SAUSA300_2538	amino acid permease family protein
SAUSA300_2539	SAUSA300_2539	aminotransferase
SAUSA300_2540	SAUSA300_2540	fructose-bisphosphate aldolase class-I
SAUSA300_2542	SAUSA300_2542	putative AMP-binding enzyme
SAUSA300_2543	SAUSA300_2543	conserved hypothetical protein
SAUSA300_2544	SAUSA300_2544	conserved hypothetical protein
SAUSA300_2547	SAUSA300_2547	conserved hypothetical protein
SAUSA300_2548	SAUSA300_2548	conserved hypothetical protein
SAUSA300_2552	SAUSA300_2552	citrate transporter, permease protein
SAUSA300_2553	SAUSA300_2553	putative siroheme synthase
SAUSA300_2554	SAUSA300_2554	sulfite reductase flavoprotein
SAUSA300_2555	SAUSA300_2555	glutathione peroxidase
SAUSA300_2556	SAUSA300_2556	ABC transporter protein
SAUSA300_2557	SAUSA300_2557	ABC transporter protein
SAUSA300_2558	SAUSA300_2558	sensor histidine kinase
SAUSA300_2559	SAUSA300_2559	DNA-binding response regulator
SAUSA300_2560	SAUSA300_2560	conserved hypothetical protein
SAUSA300_2562	SAUSA300_2562	conserved hypothetical protein
SAUSA300_2563	SAUSA300_2563	putative transcriptional regulator
SAUSA300_2574	SAUSA300_2574	conserved hypothetical protein
SAUSA300_2575	SAUSA300_2575	transcriptional antiterminator, BglG family
SAUSA300_2576	SAUSA300_2576	phosphotransferase system, fructose-specific IIABC component
SAUSA300_2578	SAUSA300_2578	putative phage infection protein
SAUSA300_2579	SAUSA300_2579	N-acetylmuramoyl-L-alanine amidase domain protein
SAUSA300_2580	SAUSA300_2580	isochorismatase family protein
SAUSA300_2581	SAUSA300_2581	putative surface anchored protein
SAUSA300_2582	SAUSA300_2582	conserved hypothetical protein
SAUSA300_2583	SAUSA300_2583	putative glycosyl transferase
SAUSA300_2584	SAUSA300_2584	preprotein translocase, secA protein
SAUSA300_2585	SAUSA300_2585	accessory secretory protein Asp3
SAUSA300_2586	SAUSA300_2586	accessory secretory protein Asp2
SAUSA300_2587	SAUSA300_2587	accessory secretory protein Asp1
SAUSA300_2588	SAUSA300_2588	preprotein translocase, SecY protein
SAUSA300_2589	SAUSA300_2589	LPXTG-motif cell wall surface anchor family protein
SAUSA300_2590	SAUSA300_2590	conserved hypothetical protein
SAUSA300_2591	SAUSA300_2591	conserved hypothetical protein
SAUSA300_2592	SAUSA300_2592	conserved hypothetical protein
SAUSA300_2593	SAUSA300_2593	conserved hypothetical protein
SAUSA300_2595	SAUSA300_2595	acetyltransferase, GNAT family
SAUSA300_2604	SAUSA300_2604	conserved hypothetical protein
SAUSA300_2613	SAUSA300_2613	conserved hypothetical protein
SAUSA300_2614	SAUSA300_2614	putative lipoprotein
SAUSA300_2615	SAUSA300_2615	conserved hypothetical protein
SAUSA300_2616	SAUSA300_2616	cobalt transport family protein
SAUSA300_2617	SAUSA300_2617	putative cobalt ABC transporter, ATP-binding protein
SAUSA300_2618	SAUSA300_2618	conserved hypothetical protein
SAUSA300_2619	SAUSA300_2619	conserved hypothetical protein
SAUSA300_2620	SAUSA300_2620	conserved hypothetical protein
SAUSA300_2621	SAUSA300_2621	conserved hypothetical protein
SAUSA300_2622	SAUSA300_2622	conserved hypothetical protein
SAUSA300_2624	SAUSA300_2624	putative membrane protein
SAUSA300_2625	SAUSA300_2625	transcriptional regulator, PadR family
SAUSA300_2626	SAUSA300_2626	conserved hypothetical protein
SAUSA300_2627	SAUSA300_2627	2-oxoglutarate/malate translocator
SAUSA300_2629	SAUSA300_2629	conserved hypothetical protein
SAUSA300_2631	SAUSA300_2631	putative N-acetyltransferase
SAUSA300_2632	SAUSA300_2632	putative membrane protein
SAUSA300_2633	SAUSA300_2633	ABC transporter, ATP-binding protein
SAUSA300_2634	SAUSA300_2634	ABC transporter, permease protein
SAUSA300_2635	SAUSA300_2635	conserved hypothetical protein
SAUSA300_2636	SAUSA300_2636	integrase/recombinase
SAUSA300_2637	SAUSA300_2637	conserved hypothetical protein
SAUSA300_2638	SAUSA300_2638	conserved hypothetical protein
SAUSA300_2639	SAUSA300_2639	cold shock protein
SAUSA300_2640	SAUSA300_2640	putative transcriptional regulator
SAUSA300_2641	SAUSA300_2641	conserved hypothetical protein
SAUSA300_2642	SAUSA300_2642	conserved hypothetical protein
SAUSA300_2643	SAUSA300_2643	putative chromosome partioning protein, ParB family
SAUSA300_1646	accA	acetyl-CoA carboxylase, carboxyl transferase, alpha subunit
SAUSA300_1476	accB	acetyl-CoA carboxylase, biotin carboxyl carrier protein
SAUSA300_1564	accB	acetyl-CoA carboxylase, biotin carboxyl carrier protein
SAUSA300_1475	accC	acetyl-CoA carboxylase, biotin carboxylase
SAUSA300_1563	accC	acetyl-CoA carboxylase, biotin carboxylase
SAUSA300_1647	accD	acetyl-CoA carboxylase, carboxyl transferase, beta subunit
SAUSA300_1657	ackA	acetate kinase
SAUSA300_1246	acnA	aconitate hydratase
SAUSA300_1125	acpP	acyl carrier protein
SAUSA300_2028	acpS	holo-(acyl-carrier-protein) synthase
SAUSA300_1679	acsA	acetyl-coenzyme A synthetase
SAUSA300_1680	acuA	acetoin utilization protein AcuA
SAUSA300_1681	acuC	acetoin utilization protein AcuC
SAUSA300_0594	adh	alcohol dehydrogenase
SAUSA300_0151	adhE	alcohol dehydrogenase, iron-containing
SAUSA300_2183	adk	adenylate kinase
SAUSA300_1992	agrA	accessory gene regulator protein A
SAUSA300_1989	agrB	accessory gene regulator protein B
SAUSA300_1991	agrC	accessory gene regulator protein C
SAUSA300_1990	agrD	accessory gene regulator protein D
SAUSA300_0380	ahpC	Alkyl hydroperoxide reductase subunit C
SAUSA300_0379	ahpF	alkyl hydroperoxide reductase, subunit F
SAUSA300_1575	alaS	alanyl-tRNA synthetase
SAUSA300_1331	ald	alanine dehydrogenase
SAUSA300_1655	ald	alanine dehydrogenase
SAUSA300_1901	aldA2	aldehyde dehydrogenase
SAUSA300_2027	alr	alanine racemase
SAUSA300_1292	alr2	alanine racemase
SAUSA300_2166	alsS	alpha-acetolactate synthase
SAUSA300_0845	ampA	cytosol aminopeptidase
SAUSA300_1996	amt	ammonium transporter
SAUSA300_1368	ansA	L-asparaginase
SAUSA300_1591	apt	adenine phosphoribosyltransferase
SAUSA300_0065	arcA	arginine deiminase
SAUSA300_2570	arcA	arginine deiminase
SAUSA300_0062	arcB	ornithine carbamoyltransferase
SAUSA300_2569	arcB	ornithine carbamoyltransferase
SAUSA300_0061	arcC	carbamate kinase
SAUSA300_1063	arcC	carbamate kinase
SAUSA300_2567	arcC	carbamate kinase
SAUSA300_0064	arcD	arginine/oirnithine antiporter
SAUSA300_2568	arcD	arginine/ornithine antiporter
SAUSA300_2566	arcR	transcriptional regulator, Crp/Fnr family
SAUSA300_0184	argB	acetylglutamate kinase
SAUSA300_0186	argC	N-acetyl-gamma-glutamyl-phosphate reductase
SAUSA300_1062	argF	ornithine carbamoyltransferase
SAUSA300_0864	argG	argininosuccinate synthase
SAUSA300_0863	argH	argininosuccinate lyase
SAUSA300_0185	argJ	arginine biosynthesis bifunctional protein ArgJ
SAUSA300_0066	argR	arginine repressor
SAUSA300_1469	argR	arginine repressor
SAUSA300_2571	argR	arginine repressor
SAUSA300_0596	argS	arginyl-tRNA synthetase
SAUSA300_1308	arlR	DNA-binding response regulator
SAUSA300_1307	arlS	sensor histidine kinase protein
SAUSA300_1355	aroA	3-phosphoshikimate 1-carboxyvinyltransferase
SAUSA300_1356	aroB	3-dehydroquinate synthase
SAUSA300_1357	aroC	chorismate synthase
SAUSA300_0787	aroD	3-dehydroquinate dehydratase, type I
SAUSA300_1555	aroE	shikimate 5-dehydrogenase
SAUSA300_1499	aroK	shikimate kinase
SAUSA300_1718	arsB	aresenical pump membrane protein
SAUSA300_1719	arsC	arsenate reductase
SAUSA300_1717	arsR	arsenical resistance operon repressor
SAUSA300_2098	arsR	transcriptional repressor, ArsR family
SAUSA300_1287	asd	aspartate semialdehyde dehydrogenase
SAUSA300_1345	asnS	asparaginyl-tRNA synthetase
SAUSA300_2142	asp23	alkaline shock protein 23
SAUSA300_1586	aspS	aspartyl-tRNA synthetase
SAUSA300_0955	atl	autolysin
SAUSA300_2060	atpA	ATP synthase F1, alpha subunit
SAUSA300_2064	atpB	ATP synthase F0, A subunit
SAUSA300_2057	atpC	ATP synthase F1, epsilon subunit
SAUSA300_2058	atpD	ATP synthase F1, beta subunit
SAUSA300_2063	atpE	ATP synthase F0, C subunit
SAUSA300_2062	atpF	ATP synthase F0, B subunit
SAUSA300_2059	atpG	ATP synthase F1, gamma subunit
SAUSA300_2061	atpH	ATP synthase F1, delta subunit
SAUSA300_2572	aur	zinc metalloproteinase aureolysin
SAUSA300_2549	bccT	choline/carnitine/betaine transporter, BCCT family
SAUSA300_2545	betA	choline dehydrogenase
SAUSA300_2546	betB	glycine betaine aldehyde dehydrogenase
SAUSA300_0260	bglA	6-phospho-beta-glucosidase
SAUSA300_2372	bioA	adenosylmethionine-8-amino-7-oxononanoate transaminase
SAUSA300_2371	bioB	biotin synthase
SAUSA300_2373	bioD	dethiobiotin synthase
SAUSA300_1347	birA	BirA bifunctional protein
SAUSA300_0188	brnQ	branched-chain amino acid transport system II carrier protein
SAUSA300_0306	brnQ	branched-chain amino acid transport system II carrier protein
SAUSA300_1300	brnQ	branched-chain amino acid transport system II carrier protein
SAUSA300_2165	budA	alpha-acetolactate decarboxylase
SAUSA300_2536	budA	alpha-acetolactate decarboxylase
SAUSA300_2598	cap1A	capsular polysaccharide biosynthesis protein Cap1A
SAUSA300_2597	cap1B	capsular polysaccharide biosynthesis protein Cap1B
SAUSA300_2596	cap1C	capsular polysaccharide biosynthesis protein Cap1C
SAUSA300_0152	cap5A	capsular polysaccharide biosynthesis protein Cap5A
SAUSA300_0153	cap5B	capsular polysaccharide biosynthesis protein Cap5B
SAUSA300_0154	cap5C	capsular polysaccharide biosynthesis protein Cap5C
SAUSA300_0156	cap5E	capsular polysaccharide biosynthesis protein Cap5E
SAUSA300_0157	cap5F	capsular polysaccharide biosynthesis protein Cap5F
SAUSA300_0158	cap5G	capsular polysaccharide biosynthesis protein Cap5G
SAUSA300_0159	cap5H	capsular polysaccharide biosynthesis protein Cap5H
SAUSA300_0160	cap5I	capsular polysaccharide biosynthesis protein Cap5I
SAUSA300_0161	cap5J	capsular polysaccharide biosynthesis protein Cap5J
SAUSA300_0162	cap5K	capsular polysaccharide biosynthesis protein Cap5K
SAUSA300_0163	cap5L	capsular polysaccharide biosynthesis protein Cap5L
SAUSA300_0164	cap5M	capsular polysaccharide biosynthesis protein Cap5M
SAUSA300_0165	cap5N	capsular polysaccharide biosynthesis protein Cap5N
SAUSA300_0166	cap5O	capsular polysaccharide biosynthesis protein Cap5O
SAUSA300_0167	cap5P	capsular polysaccharide biosynthesis protein Cap5P
SAUSA300_1095	carA	carbamoyl-phosphate synthase, small subunit
SAUSA300_1096	carB	carbamoyl-phosphate synthase, large subunit
SAUSA300_1791	cbf1	cmp-binding-factor 1
SAUSA300_1682	ccpA	catabolite control protein A
SAUSA300_0038	ccrA	cassette chromosome recombinase A
SAUSA300_0037	ccrB	cassette chromosome recombinase B
SAUSA300_1528	cdd	cytidine deaminase
SAUSA300_0873	cdr	coenzyme A disulfide reductase
SAUSA300_1154	cdsA	phosphatidate cytidylyltransferase
SAUSA300_1920	chs	chemotaxis-inhibiting protein CHIPS
SAUSA300_2479	cidA	Holin-like protein cidA
SAUSA300_2478	cidB	Holin-like protein cidB
SAUSA300_2477	cidC	pyruvate oxidase
SAUSA300_1177	cinA	competence/damage-inducible protein cinA
SAUSA300_0772	clfA	clumping factor A
SAUSA300_2565	clfB	clumping factor B
SAUSA300_0877	clpB	Chaperone clpB
SAUSA300_0510	clpC	endopeptidase
SAUSA300_0752	clpP	ATP-dependent Clp protease, proteolytic subunit ClpP
SAUSA300_1621	clpX	ATP-dependent Clp protease, ATP-binding subunit ClpX
SAUSA300_2044	cls	cardiolipin synthetase
SAUSA300_1367	cmk	cytidylate kinase
SAUSA300_0224	coa	staphylocoagulase precursor
SAUSA300_2084	coaA	pantothenate kinase
SAUSA300_1104	coaBC	phosphopantothenoylcysteine decarboxylase/phosphopantothenate--cysteine ligase
SAUSA300_1024	coaD	phosphopantetheine adenylyltransferase
SAUSA300_1634	coaE	dephospho-CoA kinase
SAUSA300_2323	cobI	transporter, CorA family
SAUSA300_1148	codY	GTP-sensing transcriptional pleiotropic repressor CodY
SAUSA300_0928	comK	competence transcription factor
SAUSA300_0078	copA	ATPase copper transport
SAUSA300_2293	corA	magnesium and cobalt transport protein
SAUSA300_1315	crr	PTS system, glucose-specific IIA component
SAUSA300_2499	crtM	squalene desaturase
SAUSA300_2498	crtN	squalene synthase
SAUSA300_1015	ctaA	cytochrome oxidase assembly protein
SAUSA300_1313	ctpA	carboxyl-terminal protease
SAUSA300_0507	ctsR	transcriptional regulator CtsR
SAUSA300_1016	cyoE	protoheme IX farnesyltransferase
SAUSA300_0514	cysE	serine acetyltransferase
SAUSA300_0491	cysK	cysteine synthase A
SAUSA300_0433	cysM	cysteine synthase/cystathionine beta-synthase
SAUSA300_0515	cysS	cysteinyl-tRNA synthetase
SAUSA300_1288	dapA	dihydrodipicolinate synthase
SAUSA300_1289	dapB	dihydrodipicolinate reductase
SAUSA300_1290	dapD	tetrahydrodipicolinate acetyltransferase
SAUSA300_1696	dat	D-alanine aminotransferase
SAUSA300_2463	ddh	D-lactate dehydrogenase
SAUSA300_2039	ddl	D-alanine--D-alanine ligase
SAUSA300_0991	def	peptide deformylase
SAUSA300_1108	def	polypeptide deformylase
SAUSA300_0141	deoB	phosphopentomutase
SAUSA300_0140	deoC	deoxyribose-phosphate aldolase
SAUSA300_2090	deoC	deoxyribose-phosphate aldolase
SAUSA300_0138	deoD	purine nucleoside phosphorylase
SAUSA300_2091	deoD	purine nucleoside phosphorylase
SAUSA300_1529	dgkA	diacylglycerol kinase
SAUSA300_1078	divIB	cell division protein
SAUSA300_0835	dltA	D-alanine-activating enzyme/D-alanine-D-alanyl, dltA protein
SAUSA300_0836	dltB	dltB protein
SAUSA300_0837	dltC	D-alanine-activating enzyme/D-alanine-D-alanyl, dltC protein
SAUSA300_0838	dltD	D-alanine-activating enzyme/D-alanine-D-alanyl, dltD protein
SAUSA300_0001	dnaA	chromosomal replication initiator protein DnaA
SAUSA300_0016	dnaB	replicative DNA helicase
SAUSA300_1649	dnaE	DNA polymerase III, alpha subunit
SAUSA300_1522	dnaG	DNA primase
SAUSA300_1630	dnaI	primosomal protein DnaI
SAUSA300_1539	dnaJ	chaperone protein DnaJ
SAUSA300_1540	dnaK	chaperone protein DnaK
SAUSA300_0002	dnaN	DNA polymerase III, beta subunit
SAUSA300_0452	dnaX	DNA polymerase III, gamma and tau subunits
SAUSA300_1142	dprA	DNA protecting protein DprA
SAUSA300_2092	dps	general stress protein 20U
SAUSA300_1589	dtd	D-tyrosyl-tRNA (Tyr) deacylase
SAUSA300_1949	dut	dUTP diphosphatase
SAUSA300_0815	ear	Ear protein
SAUSA300_1370	ebpS	cell surface elastin binding protein
SAUSA300_1055	efb	fibrinogen-binding protein
SAUSA300_1490	efp	translation elongation factor P
SAUSA300_0774	empbp	secretory extracellular matrix and plasma binding protein
SAUSA300_1364	engA	GTP-binding protein EngA
SAUSA300_0760	eno	phosphopyruvate hydratase
SAUSA300_0189	entB	isochorismatase
SAUSA300_1767	epiA	lantibiotic epidermin biosynthesis protein EpiA
SAUSA300_1766	epiB	lantibiotic epidermin biosynthesis protein EpiB
SAUSA300_1765	epiC	lantibiotic epidermin biosynthesis protein EpiC
SAUSA300_1764	epiD	lantibiotic epidermin biosynthesis protein EpiD
SAUSA300_1761	epiE	lantibiotic epidermin immunity protein F
SAUSA300_1762	epiF	lantibiotic epidermin immunity protein F
SAUSA300_1760	epiG	lantibiotic epidermin immunity protein F
SAUSA300_1763	epiP	lantibiotic epidermin leader peptide processing serine protease EpiP
SAUSA300_1527	era	GTP-binding protein Era
SAUSA300_0763	est	carboxylesterase
SAUSA300_2564	estA	tributyrin esterase
SAUSA300_1664	ezrA	septation ring formation regulator EzrA
SAUSA300_1123	fabD	malonyl CoA-acyl carrier protein transacylase
SAUSA300_0886	fabF	3-oxoacyl-(acyl-carrier-protein) synthase II
SAUSA300_1124	fabG	3-oxoacyl-(acyl-carrier-protein) reductase
SAUSA300_0885	fabH	3-oxoacyl-(acyl-carrier-protein) synthase III
SAUSA300_2054	fabZ	(3R)-hydroxymyristoyl-[acyl carrier protein] dehydratase
SAUSA300_0227	fadD	acyl-CoA dehydrogenase FadD
SAUSA300_0228	fadE	acyl-CoA synthetase FadE
SAUSA300_2079	fba	fructose bisphosphate aldolase
SAUSA300_2231	fdhD	formate dehydrogenase family accessory protein FdhD
SAUSA300_1269	femA	methicillin resistance protein FemA
SAUSA300_1270	femB	methicillin resistance protein FemB
SAUSA300_2488	feoA	ferrous iron transport protein A
SAUSA300_2487	feoB	ferrous iron transport protein B
SAUSA300_1130	ffh	signal recognition particle protein
SAUSA300_1678	fhs	formate-tetrahydrofolate ligase
SAUSA300_0633	fhuA	ferrichrome transport ATP-binding protein fhuA
SAUSA300_0634	fhuB	ferrichrome transport permease protein fhuB
SAUSA300_0635	fhuG	ferrichrome transport permease protein fhuG
SAUSA300_2356	fmhA	fmhA protein
SAUSA300_0959	fmt	fmt protein
SAUSA300_1109	fmt	methionyl-tRNA formyltransferase
SAUSA300_2109	fmtB	truncated FmtB protein
SAUSA300_2110	fmtB	truncated FmtB protein
SAUSA300_1255	fmtC	oxacillin resistance-related FmtC protein
SAUSA300_2441	fnbA	fibronectin binding protein A
SAUSA300_2440	fnbB	fibronectin binding protein B
SAUSA300_2292	fni	isopentenyl-diphosphate delta-isomerase
SAUSA300_1319	folA	dihydrofolate reductase
SAUSA300_0493	folB	dihydroneopterin aldolase
SAUSA300_1610	folC	folylpolyglutamate synthase
SAUSA300_0965	folD	methylenetetrahydrofolate dehydrogenase/methenyltetrahydrofolate cyclohydrolase
SAUSA300_0713	folE	GTP cyclohydrolase I
SAUSA300_0494	folK	2-amino-4-hydroxy-6- hydroxymethyldihydropteridine pyrophosphokinase
SAUSA300_0492	folP	dihydropteroate synthase
SAUSA300_2280	fosB	metallothiol transferase fosB
SAUSA300_2462	frp	NAD(P)H-flavin oxidoreductase
SAUSA300_0685	fruA	fructose specific permease
SAUSA300_0684	fruB	fructose 1-phosphate kinase
SAUSA300_1079	ftsA	cell division protein ftsA
SAUSA300_1169	ftsK	DNA translocase FtsK
SAUSA300_1074	ftsL	cell division protein
SAUSA300_1128	ftsY	signal recognition particle-docking protein FtsY
SAUSA300_1080	ftsZ	cell division protein ftsZ
SAUSA300_1801	fumC	fumarate hydratase, class II
SAUSA300_1514	fur	ferric uptake regulation protein
SAUSA300_0532	fusA	translation elongation factor G
SAUSA300_2285	galM	aldose 1-epimerase
SAUSA300_2439	galU	UTP-glucose-1-phosphate uridylyltransferase
SAUSA300_0756	gap	glyceraldehyde-3-phosphate dehydrogenase, type I
SAUSA300_1633	gap	glyceraldehyde-3-phosphate dehydrogenase, type I
SAUSA300_1881	gatA	Aspartyl/glutamyl-tRNA amidotransferase subunit A
SAUSA300_1880	gatB	Aspartyl/glutamyl-tRNA amidotransferase subunit B
SAUSA300_1882	gatC	aspartyl/glutamyl-tRNA amidotransferase subunit C
SAUSA300_0791	gcvH	glycine cleavage system H protein
SAUSA300_1498	gcvT	aminomethyltransferase (glycine cleavage system T protein)
SAUSA300_0204	ggt	gamma-glutamyltranspeptidase
SAUSA300_1144	gid	glucose inhibited division protein
SAUSA300_2645	gidA	glucose-inhibited division protein A
SAUSA300_2644	gidB	glucose-inhibited division protein B
SAUSA300_1253	glcT	transcription antiterminator
SAUSA300_2210	glcU	probable glucose uptake protein
SAUSA300_1507	glk	glucokinase
SAUSA300_2111	glmM	phosphoglucosamine mutase
SAUSA300_2104	glmS	glucosamine--fructose-6-phosphate aminotransferase (isomerizing)
SAUSA300_0477	glmU	UDP-N-acetylglucosamine pyrophosphorylase
SAUSA300_1201	glnA	glutamine synthetase, type I
SAUSA300_1200	glnR	glutamine synthetase repressor
SAUSA300_1193	glpD	glycerol-3-phosphate dehydrogenase
SAUSA300_1191	glpF	glycerol uptake facilitator
SAUSA300_1192	glpK	glycerol kinase
SAUSA300_1190	glpP	glycerol uptake operon antiterminator regulatory protein
SAUSA300_0862	glpQ	glycerophosphoryl diester phosphodiesterase
SAUSA300_0337	glpT	glycerol-3-phosphate transporter
SAUSA300_1641	gltA	citrate synthase II
SAUSA300_0445	gltB	glutamate synthase, large subunit
SAUSA300_0444	gltC	LysR family regulatory protein
SAUSA300_0446	gltD	glutamate synthase, small subunit
SAUSA300_2291	gltS	sodium/glutamate symporter
SAUSA300_2329	gltT	proton/sodium-glutamate symport protein
SAUSA300_0513	gltX	glutamyl-tRNA synthetase
SAUSA300_2270	glvC	PTS system, arbutin-like IIBC component
SAUSA300_2067	glyA	serine hydroxymethyltransferase
SAUSA300_1525	glyS	glycyl-tRNA synthetase
SAUSA300_1102	gmk	guanylate kinase
SAUSA300_1459	gnd	6-phosphogluconate dehydrogenase, decarboxylating
SAUSA300_2443	gntK	gluconate kinase
SAUSA300_2442	gntP	gluconate permease
SAUSA300_2444	gntR	gluconate operon transcriptional repressor
SAUSA300_2362	gpmA	2,3-bisphosphoglycerate-dependent phosphoglycerate mutase
SAUSA300_0759	gpmI	2,3-bisphosphoglycerate-independent phosphoglycerate mutase
SAUSA300_1363	gpsA	glycerol-3-phosphate dehydrogenase, NAD-dependent
SAUSA300_1567	greA	transcription elongation factor GreA
SAUSA300_1983	groES	10 kDa chaperonin
SAUSA300_1982	groL	60 kDa chaperonin
SAUSA300_1541	grpE	co-chaperone GrpE
SAUSA300_0389	guaA	GMP synthase
SAUSA300_0388	guaB	inosine-5'-monophosphate dehydrogenase
SAUSA300_1235	guaC	guanosine monophosphate reductase
SAUSA300_0861	gudB	NAD-specific glutamate dehydrogenase
SAUSA300_0242	gutB	sorbitol dehydrogenase
SAUSA300_0006	gyrA	DNA gyrase, A subunit
SAUSA300_0005	gyrB	DNA gyrase, B subunit
SAUSA300_1619	hemA	glutamyl-tRNA reductase
SAUSA300_1615	hemB	delta-aminolevulinic acid dehydratase
SAUSA300_1617	hemC	porphobilinogen deaminase
SAUSA300_1616	hemD	uroporphyrinogen-III synthase
SAUSA300_1783	hemE	uroporphyrinogen decarboxylase
SAUSA300_1781	hemG	protoporphyrinogen oxidase
SAUSA300_1782	hemH	ferrochelatase
SAUSA300_1614	hemL	glutamate-1-semialdehyde-2,1-aminomutase
SAUSA300_1845	hemL	glutamate-1-semialdehyde-2,1-aminomutase
SAUSA300_1618	hemX	hemA concentration negative effector hemX
SAUSA300_1196	hfq	RNA chaperone, host factor-1 protein
SAUSA300_2607	hisA	phosphoribosylformimino-5-aminoimidazole carboxamide ribotide isomerase hisA
SAUSA300_2609	hisB	imidazole glycerol phosphate dehydratase hisB
SAUSA300_0708	hisC	histidinol-phosphate aminotransferase
SAUSA300_2610	hisC	histidinol-phosphate aminotransferase hisC
SAUSA300_2611	hisD	histidinol dehydrogenase hisD
SAUSA300_2606	hisF	imidazole glycerol phosphate synthase subunit hisF
SAUSA300_2612	hisG	ATP phosphoribosyltransferase hisG
SAUSA300_2608	hisH	imidazole glycerol phosphate synthase subunit hisH
SAUSA300_2605	hisIE	histidine biosynthesis bifunctional protein hisIE
SAUSA300_1587	hisS	histidyl-tRNA synthetase
SAUSA300_2365	hlgA	gamma-hemolysin component A
SAUSA300_2367	hlgB	gamma-hemolysin component B
SAUSA300_2366	hlgC	gamma-hemolysin component C
SAUSA300_1546	holA	DNA polymerase III, delta subunit
SAUSA300_0461	holB	DNA polymerase III delta subunit
[truncated: 561 more rows]
