# Supplementary material for: Competitive inhibition and mutualistic growth in co-infections: deciphering Staphylococcus aureus–Acinetobacter baumannii interaction dynamics
Source: ISME Commun. 2024 Jun 10;4(1):ycae077. doi: 10.1093/ismeco/ycae077 (PMC11221087; doi:10.1093/ismeco/ycae077)
Supplement: Table_S6_Main_RNAseq_pathways_Sa_04_04_2024_ycae077 [file table_s6_main_rnaseq_pathways_sa_04_04_2024_ycae077.xlsx]

## Sheet: Sheet1
Pathway	Entry name	Protein names	Gene names	Details
Amine and polyamine biosynthesis; betaine biosynthesis via choline pathway; betaine aldehyde from choline (cytochrome c reductase route)
Q2FDP9	BETA_STAA3	Oxygen-dependent choline dehydrogenase (CDH) (CHD) (EC 1.1.99.1) (Betaine aldehyde dehydrogenase) (BADH) (EC 1.2.1.8)	betA SAUSA300_2545	Amine and polyamine biosynthesis; betaine biosynthesis via choline pathway; betaine aldehyde from choline (cytochrome c reductase route)
Amino-acid biosynthesis
A0A0H2XKJ2	A0A0H2XKJ2_STAA3	Arginine repressor	argR SAUSA300_0066	Amino-acid biosynthesis; L-arginine biosynthesis [regulation].
Q2FIB4	ASSY_STAA3	Argininosuccinate synthase (EC 6.3.4.5) (Citrulline--aspartate ligase)	argG SAUSA300_0864	Amino-acid biosynthesis; L-arginine biosynthesis; L-arginine from L-ornithine and carbamoyl phosphate
Q2FK78	ARGC_STAA3	N-acetyl-gamma-glutamyl-phosphate reductase (AGPR) (EC 1.2.1.38) (N-acetyl-glutamate semialdehyde dehydrogenase) (NAGSA dehydrogenase)	argC SAUSA300_0186	Amino-acid biosynthesis; L-arginine biosynthesis; N(2)-acetyl-L-ornithine from L-glutamate
Q2FF63	ILVA_STAA3	L-threonine dehydratase biosynthetic IlvA (EC 4.3.1.19) (Threonine deaminase)	ilvA SAUSA300_2014	Amino-acid biosynthesis; L-isoleucine biosynthesis; 2-oxobutanoate from L-threonine
A0A0H2XFL1	A0A0H2XFL1_STAA3	Acetolactate synthase (EC 2.2.1.6)	ilvB SAUSA300_2007	Amino-acid biosynthesis; L-isoleucine biosynthesis; L-isoleucine from 2-oxobutanoate//Amino-acid biosynthesis; L-valine biosynthesis; L-valine from pyruvate
Q2FF68	ILVC_STAA3	Ketol-acid reductoisomerase (NADP(+)) (KARI) (EC 1.1.1.86) (Acetohydroxy-acid isomeroreductase) (AHIR) (Alpha-keto-beta-hydroxylacyl reductoisomerase) (Ketol-acid reductoisomerase type 1) (Ketol-acid reductoisomerase type I)	ilvC SAUSA300_2009	Amino-acid biosynthesis; L-isoleucine biosynthesis; L-isoleucine from 2-oxobutanoate//Amino-acid biosynthesis; L-valine biosynthesis; L-valine from pyruvate
Q2FF71	ILVD_STAA3	Dihydroxy-acid dehydratase (DAD) (EC 4.2.1.9)	ilvD SAUSA300_2006	Amino-acid biosynthesis; L-isoleucine biosynthesis; L-isoleucine from 2-oxobutanoate// Amino-acid biosynthesis; L-valine biosynthesis; L-valine from pyruvate
Q2FF67	LEU1_STAA3	2-isopropylmalate synthase (EC 2.3.3.13) (Alpha-IPM synthase) (Alpha-isopropylmalate synthase)	leuA SAUSA300_2010	Amino-acid biosynthesis; L-leucine biosynthesis; L-leucine from 3-methyl-2-oxobutanoate
Q2FF65	LEUC_STAA3	3-isopropylmalate dehydratase large subunit (EC 4.2.1.33) (Alpha-IPM isomerase) (IPMI) (Isopropylmalate isomerase)	leuC SAUSA300_2012	Amino-acid biosynthesis; L-leucine biosynthesis; L-leucine from 3-methyl-2-oxobutanoate
Q2FF64	LEUD_STAA3	3-isopropylmalate dehydratase small subunit (EC 4.2.1.33) (Alpha-IPM isomerase) (IPMI) (Isopropylmalate isomerase)	leuD SAUSA300_2013	Amino-acid biosynthesis; L-leucine biosynthesis; L-leucine from 3-methyl-2-oxobutanoate
Q2FF66	LEU3_STAA3	3-isopropylmalate dehydrogenase (EC 1.1.1.85) (3-IPM-DH) (Beta-IPM dehydrogenase) (IMDH)	leuB SAUSA300_2011	Amino-acid biosynthesis; L-leucine biosynthesis; L-leucine from 3-methyl-2-oxobutanoate
A0A0H2XHG0	A0A0H2XHG0_STAA3	Ornithine aminotransferase (OAT) (EC 2.6.1.13) (Ornithine--oxo-acid aminotransferase)	rocD SAUSA300_0187	Amino-acid biosynthesis; L-proline biosynthesis; L-glutamate 5-semialdehyde from L-ornithine
A0A0H2XIK4	A0A0H2XIK4_STAA3	Ornithine aminotransferase (OAT) (EC 2.6.1.13) (Ornithine--oxo-acid aminotransferase)	rocD SAUSA300_0860	Amino-acid biosynthesis; L-proline biosynthesis; L-glutamate 5-semialdehyde from L-ornithine
A0A0H2XEW3	A0A0H2XEW3_STAA3	D-3-phosphoglycerate dehydrogenase (EC 1.1.1.95)	serA SAUSA300_1670	Amino-acid biosynthesis; L-serine biosynthesis; L-serine from 3-phospho-D-glycerate
Amino-acid degradation
Q2FH00	DHA1_STAA3	Alanine dehydrogenase 1 (EC 1.4.1.1)	ald1 SAUSA300_1331	Amino-acid degradation; L-alanine degradation via dehydrogenase pathway; NH(3) and pyruvate from L-alanine
Q2FKP8	HUTH_STAA3	Histidine ammonia-lyase (Histidase) (EC 4.3.1.3)	hutH SAUSA300_0008	Amino-acid degradation; L-histidine degradation into L-glutamate; N-formimidoyl-L-glutamate from L-histidine
Q2FH26	ODO2_STAA3	Dihydrolipoyllysine-residue succinyltransferase component of 2-oxoglutarate dehydrogenase complex (EC 2.3.1.61) (2-oxoglutarate dehydrogenase complex component E2) (OGDC-E2) (Dihydrolipoamide succinyltransferase component of 2-oxoglutarate dehydrogenase complex)	odhB sucB SAUSA300_1305	Amino-acid degradation; L-lysine degradation via saccharopine pathway; glutaryl-CoA from L-lysine
A0A0H2XHP8	A0A0H2XHP8_STAA3	proline dehydrogenase (EC 1.5.5.2)	putA SAUSA300_1711	Amino-acid degradation; L-proline degradation into L-glutamate; L-glutamate from L-proline
Q2FH01	TDCB_STAA3	L-threonine dehydratase catabolic TdcB (EC 4.3.1.19) (Threonine deaminase)	tdcB SAUSA300_1330	Amino-acid degradation; L-threonine degradation via propanoate pathway; propanoate from L-threonine
Amino-sugar metabolism; N-acetylmuramate degradation
Q2FK71	MURQ_STAA3	N-acetylmuramic acid 6-phosphate etherase (MurNAc-6-P etherase) (EC 4.2.1.126) (N-acetylmuramic acid 6-phosphate hydrolase) (N-acetylmuramic acid 6-phosphate lyase)	murQ SAUSA300_0193	Amino-sugar metabolism; N-acetylmuramate degradation
Antibiotic biosynthesis
A0A0H2XIS6	A0A0H2XIS6_STAA3	Leader peptide-processing serine protease (EC 3.4.21.-)	epiP SAUSA300_1763	Antibiotic biosynthesis
Carbohydrate biosynthesis; gluconeogenesis
Q2FIL9	TPIS_STAA3	Triosephosphate isomerase (TIM) (TPI) (EC 5.3.1.1) (Triose-phosphate isomerase)	tpiA SAUSA300_0758	Carbohydrate biosynthesis; gluconeogenesis//Carbohydrate degradation; glycolysis; D-glyceraldehyde 3-phosphate from glycerone phosphate
Carbohydrate degradation
A0A0H2XGD7	A0A0H2XGD7_STAA3	ATP-dependent 6-phosphofructokinase (ATP-PFK) (Phosphofructokinase) (EC 2.7.1.11) (Phosphohexokinase)	pfkA SAUSA300_1645	Carbohydrate degradation; glycolysis; D-glyceraldehyde 3-phosphate and glycerone phosphate from D-glucose
Q2FDQ4	ALF1_STAA3	Fructose-bisphosphate aldolase class 1 (EC 4.1.2.13) (Fructose-bisphosphate aldolase class I) (FBP aldolase)	fda SAUSA300_2540	Carbohydrate degradation; glycolysis; D-glyceraldehyde 3-phosphate and glycerone phosphate from D-glucose
Q2FIM0	PGK_STAA3	Phosphoglycerate kinase (EC 2.7.2.3)	pgk SAUSA300_0757	Carbohydrate degradation; glycolysis; pyruvate from D-glyceraldehyde 3-phosphate
A0A0H2XHC4	A0A0H2XHC4_STAA3	2,3-bisphosphoglycerate-independent phosphoglycerate mutase (BPG-independent PGAM) (Phosphoglyceromutase) (iPGM) (EC 5.4.2.12)	gpmI SAUSA300_0759	Carbohydrate degradation; glycolysis; pyruvate from D-glyceraldehyde 3-phosphate
Q2FIL7	ENO_STAA3	Enolase (EC 4.2.1.11) (2-phospho-D-glycerate hydro-lyase) (2-phosphoglycerate dehydratase)	eno SAUSA300_0760	Carbohydrate degradation; glycolysis; pyruvate from D-glyceraldehyde 3-phosphate
A0A0H2XDX1	A0A0H2XDX1_STAA3	Ribose-5-phosphate isomerase A (EC 5.3.1.6) (Phosphoriboisomerase A) (PRI)	rpiA SAUSA300_2283	Carbohydrate degradation; pentose phosphate pathway; D-ribose 5-phosphate from D-ribulose 5-phosphate (non-oxidative stage)
Carbohydrate metabolism/biosynthesis
Q2FET7	LACA_STAA3	Galactose-6-phosphate isomerase subunit LacA (EC 5.3.1.26)	lacA SAUSA300_2155	Carbohydrate metabolism; D-galactose 6-phosphate degradation; D-tagatose 6-phosphate from D-galactose 6-phosphate
Q2FET8	LACB_STAA3	Galactose-6-phosphate isomerase subunit LacB (EC 5.3.1.26)	lacB SAUSA300_2154	Carbohydrate metabolism; D-galactose 6-phosphate degradation; D-tagatose 6-phosphate from D-galactose 6-phosphate
Q2FET9	LACC_STAA3	Tagatose-6-phosphate kinase (EC 2.7.1.144) (Phosphotagatokinase)	lacC SAUSA300_2153	Carbohydrate metabolism; D-tagatose 6-phosphate degradation; D-glyceraldehyde 3-phosphate and glycerone phosphate from D-tagatose 6-phosphate
A0A0H2XHH7	A0A0H2XHH7_STAA3	Tagatose-6-phosphate kinase (EC 2.7.1.144)	fruB SAUSA300_0684	Carbohydrate metabolism; D-tagatose 6-phosphate degradation; D-glyceraldehyde 3-phosphate and glycerone phosphate from D-tagatose 6-phosphate
Q2FEU0	LACD_STAA3	Tagatose 1,6-diphosphate aldolase (EC 4.1.2.40) (D-tagatose-1,6-bisphosphate aldolase) (Tagatose-bisphosphate aldolase)	lacD SAUSA300_2152	Carbohydrate metabolism; D-tagatose 6-phosphate degradation; D-glyceraldehyde 3-phosphate and glycerone phosphate from D-tagatose 6-phosphate
Q2FEU3	LACG_STAA3	6-phospho-beta-galactosidase (EC 3.2.1.85) (Beta-D-phosphogalactoside galactohydrolase) (PGALase) (P-beta-Gal) (PBG)	lacG SAUSA300_2149	Carbohydrate metabolism; lactose degradation; D-galactose 6-phosphate and beta-D-glucose from lactose 6-phosphate
A0A0H2XGL1	A0A0H2XGL1_STAA3	Citrate synthase	gltA SAUSA300_1641	Carbohydrate metabolism; tricarboxylic acid cycle
A0A0H2XEK9	A0A0H2XEK9_STAA3	Fumarate hydratase class II (Fumarase C) (EC 4.2.1.2) (Aerobic fumarase) (Iron-independent fumarase)	fumC SAUSA300_1801	Carbohydrate metabolism; tricarboxylic acid cycle; (S)-malate from fumarate
A0A0H2XKH5	A0A0H2XKH5_STAA3	Aconitate hydratase (Aconitase) (EC 4.2.1.3)	acnA SAUSA300_1246	Carbohydrate metabolism; tricarboxylic acid cycle; isocitrate from oxaloacetate
A0A0H2XHG3	A0A0H2XHG3_STAA3	Probable malate:quinone oxidoreductase (EC 1.1.5.4) (MQO) (Malate dehydrogenase [quinone])	mqo SAUSA300_2541	Carbohydrate metabolism; tricarboxylic acid cycle; oxaloacetate from (S)-malate (quinone route)
Q2FHJ3	SUCC_STAA3	Succinate--CoA ligase [ADP-forming] subunit beta (EC 6.2.1.5) (Succinyl-CoA synthetase subunit beta) (SCS-beta)	sucC SAUSA300_1138	Carbohydrate metabolism; tricarboxylic acid cycle; succinate from succinyl-CoA (ligase route)
A0A0H2XIE1	A0A0H2XIE1_STAA3	Succinate--CoA ligase [ADP-forming] subunit alpha (EC 6.2.1.5) (Succinyl-CoA synthetase subunit alpha) (SCS-alpha)	sucD SAUSA300_1139	Carbohydrate metabolism; tricarboxylic acid cycle; succinate from succinyl-CoA (ligase route)
Carotenoid biosynthesis; staphyloxanthin biosynthesis; staphyloxanthin from farnesyl diphosphate: step 5/5
Q2FDU2	CRTO_STAA3	Glycosyl-4,4'-diaponeurosporenoate acyltransferase (EC 2.3.1.-)	crtO SAUSA300_2502	Carotenoid biosynthesis; staphyloxanthin biosynthesis; staphyloxanthin from farnesyl diphosphate
Cell wall biogenesis
A0A0H2XHV5	MUPG_STAA3	6-phospho-N-acetylmuramidase (EC 3.2.1.-) (MurNAc 6P-GlcNAc glycosyl hydrolase) (MurNAc-6P glycosidase)	mupG SAUSA300_0192 NRS_202	Cell wall biogenesis; peptidoglycan recycling
A0A0H2XIF7	A0A0H2XIF7_STAA3	Ribitol-5-phosphate cytidylyltransferase (EC 2.7.7.40)	tarI SAUSA300_0245	Cell wall biogenesis; poly(ribitol phosphate) teichoic acid biosynthesis
A0A0H2XG77	A0A0H2XG77_STAA3	Ribulose-5-phosphate reductase (Ribulose-5-P reductase) (EC 1.1.1.405) (Ribitol-5-phosphate dehydrogenase)	tarJ SAUSA300_0246	Cell wall biogenesis; poly(ribitol phosphate) teichoic acid biosynthesis
Cofactor biosynthesis
A0A0H2XIY9	A0A0H2XIY9_STAA3	Molybdenum cofactor biosynthesis protein B	moaB SAUSA300_2226	Cofactor biosynthesis; molybdopterin biosynthesis
A0A0H2XF86	A0A0H2XF86_STAA3	Molybdopterin molybdenumtransferase (EC 2.10.1.1)	moeA SAUSA300_2224	Cofactor biosynthesis; molybdopterin biosynthesis
A0A0H2XH77	A0A0H2XH77_STAA3	Riboflavin biosynthesis protein RibBA [Includes: 3,4-dihydroxy-2-butanone 4-phosphate synthase (DHBP synthase) (EC 4.1.99.12); GTP cyclohydrolase-2 (EC 3.5.4.25) (GTP cyclohydrolase II)]	ribBA SAUSA300_1713	Cofactor biosynthesis; riboflavin biosynthesis; 2-hydroxy-3-oxobutyl phosphate from D-ribulose 5-phosphate//Cofactor biosynthesis; riboflavin biosynthesis; 5-amino-6-(D-ribitylamino)uracil from GTP{ECO:0000256|ARBA:ARBA00004853, ECO:0000256|HAMAP-Rule:MF_01283}.
A0A0H2XHA4	A0A0H2XHA4_STAA3	Riboflavin biosynthesis protein RibD [Includes: Diaminohydroxyphosphoribosylaminopyrimidine deaminase (DRAP deaminase) (EC 3.5.4.26) (Riboflavin-specific deaminase); 5-amino-6-(5-phosphoribosylamino)uracil reductase (EC 1.1.1.193) (HTP reductase)]	ribD SAUSA300_1715	Cofactor biosynthesis; riboflavin biosynthesis; 5-amino-6-(D-ribitylamino)uracil from GTP: step 2/4. {ECO:0000256|ARBA:ARBA00004882, ECO:0000256|PIRNR:PIRNR006769}.; PATHWAY: Cofactor biosynthesis; riboflavin biosynthesis; 5-amino-6-(D-ribitylamino)uracil from GTP: step 3/4. {ECO:0000256|ARBA:ARBA00004910, ECO:0000256|PIRNR:PIRNR006769}.
Q2FFX3	RISB_STAA3	6,7-dimethyl-8-ribityllumazine synthase (DMRL synthase) (LS) (Lumazine synthase) (EC 2.5.1.78)	ribH SAUSA300_1712	Cofactor biosynthesis; riboflavin biosynthesis; riboflavin from 2-hydroxy-3-oxobutyl phosphate and 5-amino-6-(D-ribitylamino)uracil
A0A0H2XEF4	A0A0H2XEF4_STAA3	7,8-dihydroneopterin aldolase (EC 4.1.2.25)	folB SAUSA300_0493	Cofactor biosynthesis; tetrahydrofolate biosynthesis; 2-amino-4-hydroxy-6-hydroxymethyl-7,8-dihydropteridine diphosphate from 7,8-dihydroneopterin triphosphate
Q2FF32	TENA_STAA3	Aminopyrimidine aminohydrolase (EC 3.5.99.2) (Thiaminase II)	tenA SAUSA300_2050	Cofactor biosynthesis; thiamine diphosphate biosynthesis
Q2FF34	THIM_STAA3	Hydroxyethylthiazole kinase (EC 2.7.1.50) (4-methyl-5-beta-hydroxyethylthiazole kinase) (TH kinase) (Thz kinase)	thiM SAUSA300_2048	Cofactor biosynthesis; thiamine diphosphate biosynthesis; 4-methyl-5-(2-phosphoethyl)-thiazole from 5-(2-hydroxyethyl)-4-methylthiazole
Q2FF35	THIE_STAA3	Thiamine-phosphate synthase (TP synthase) (TPS) (EC 2.5.1.3) (Thiamine-phosphate pyrophosphorylase) (TMP pyrophosphorylase) (TMP-PPase)	thiE SAUSA300_2047	Cofactor biosynthesis; thiamine diphosphate biosynthesis; thiamine phosphate from 4-amino-2-methyl-5-diphosphomethylpyrimidine and 4-methyl-5-(2-phosphoethyl)-thiazole
Energy metabolism; oxidative phosphorylation
Q2FI18	QOX1_STAA3	Probable quinol oxidase subunit 1 (EC 1.10.3.-) (Quinol oxidase polypeptide I)	qoxB SAUSA300_0962	Energy metabolism; oxidative phosphorylation.
Fermentation
Q2FDQ7	LDH2_STAA3	L-lactate dehydrogenase 2 (L-LDH 2) (EC 1.1.1.27)	ldh2 SAUSA300_2537	Fermentation; pyruvate fermentation to lactate; (S)-lactate from pyruvate
Q2FK44	PFLB_STAA3	Formate acetyltransferase (EC 2.3.1.54) (Pyruvate formate-lyase)	pflB SAUSA300_0220	Fermentation; pyruvate fermentation; formate from pyruvate
Lipid metabolism; fatty acid biosynthesis
A0A0H2XJF4	A0A0H2XJF4_STAA3	3-oxoacyl-[acyl-carrier-protein] synthase 2 (EC 2.3.1.179)	fabF SAUSA300_0886	Lipid metabolism; fatty acid biosynthesis
Nitrogen metabolism
A0A0H2XHU0	A0A0H2XHU0_STAA3	Nitrite reductase [NAD(P)H], large subunit (EC 1.7.1.4)	nirB SAUSA300_2346	Nitrogen metabolism; nitrate reduction (assimilation)
Q2FEK5	URE3_STAA3	Urease subunit gamma (EC 3.5.1.5) (Urea amidohydrolase subunit gamma)	ureA SAUSA300_2238	Nitrogen metabolism; urea degradation; CO(2) and NH(3) from urea (urease route)
Q2FEK3	URE1_STAA3	Urease subunit alpha (EC 3.5.1.5) (Urea amidohydrolase subunit alpha)	ureC SAUSA300_2240	Nitrogen metabolism; urea degradation; CO(2) and NH(3) from urea (urease route)
Q2FEK4	URE2_STAA3	Urease subunit beta (EC 3.5.1.5) (Urea amidohydrolase subunit beta)	ureB SAUSA300_2239	Nitrogen metabolism; urea degradation; CO(2) and NH(3) from urea (urease route)
Nucleotide-sugar biosynthesis; UDP-N-acetyl-alpha-D-glucosamine biosynthesis
Q2FJE2	GLMU_STAA3	Bifunctional protein GlmU [Includes: UDP-N-acetylglucosamine pyrophosphorylase (EC 2.7.7.23) (N-acetylglucosamine-1-phosphate uridyltransferase); Glucosamine-1-phosphate N-acetyltransferase (EC 2.3.1.157)]	glmU SAUSA300_0477	Nucleotide-sugar biosynthesis; UDP-N-acetyl-alpha-D-glucosamine biosynthesis; N-acetyl-alpha-D-glucosamine 1-phosphate from alpha-D-glucosamine 6-phosphate (route II) PATHWAY: Nucleotide-sugar biosynthesis; UDP-N-acetyl-alpha-D-glucosamine biosynthesis; UDP-N-acetyl-alpha-D-glucosamine from N-acetyl-alpha-D-glucosamine 1-phosphate// Bacterial outer membrane biogenesis; LPS lipid A biosynthesis
One-carbon metabolism; tetrahydrofolate interconversion
Q2FG06	FTHS_STAA3	Formate--tetrahydrofolate ligase (EC 6.3.4.3) (Formyltetrahydrofolate synthetase) (FHS) (FTHFS)	fhs SAUSA300_1678	One-carbon metabolism; tetrahydrofolate interconversion
Q2FI15	FOLD_STAA3	Bifunctional protein FolD [Includes: Methylenetetrahydrofolate dehydrogenase (EC 1.5.1.5); Methenyltetrahydrofolate cyclohydrolase (EC 3.5.4.9)]	folD SAUSA300_0965	One-carbon metabolism; tetrahydrofolate interconversion
Organic acid metabolism; propanoate degradation
A0A0H2XKH5	A0A0H2XKH5_STAA3	Aconitate hydratase (Aconitase) (EC 4.2.1.3)	acnA SAUSA300_1246	Organic acid metabolism; propanoate degradation.
Polyol metabolism
A0A0H2XGE8	A0A0H2XGE8_STAA3	Alpha-acetolactate decarboxylase (EC 4.1.1.5)	budA SAUSA300_2165	Polyol metabolism; (R,R)-butane-2,3-diol biosynthesis; (R,R)-butane-2,3-diol from pyruvate; acetoin biosynthesis
A0A0H2XFQ6	A0A0H2XFQ6_STAA3	Alpha-acetolactate decarboxylase (EC 4.1.1.5)	budA SAUSA300_2536	Polyol metabolism; (R,R)-butane-2,3-diol biosynthesis; (R,R)-butane-2,3-diol from pyruvate; acetoin biosynthesis
Q2FHD9	GLPK_STAA3	Glycerol kinase (EC 2.7.1.30) (ATP:glycerol 3-phosphotransferase) (Glycerokinase) (GK)	glpK SAUSA300_1192	Polyol metabolism; (R,R)-butane-2,3-diol biosynthesis; (R,R)-butane-2,3-diol from pyruvate
Porphyrin-containing compound metabolism; siroheme biosynthesis; sirohydrochlorin from precorrin-2: step 1/1
A0A0H2XF98	A0A0H2XF98_STAA3	precorrin-2 dehydrogenase (EC 1.3.1.76)	SAUSA300_2553	Porphyrin-containing compound metabolism; siroheme biosynthesis; sirohydrochlorin from precorrin-2
Protein modification
A0A0H2XGL2	A0A0H2XGL2_STAA3	UDP-N-acetylglucosamine--peptide N-acetylglucosaminyltransferase stabilizing protein GtfB (Glycosyltransferase stabilizing protein GtfB)	gtfB SAUSA300_2582	Protein modification; protein glycosylation
A0A0H2XK83	A0A0H2XK83_STAA3	UDP-N-acetylglucosamine--peptide N-acetylglucosaminyltransferase GtfA subunit (EC 2.4.1.-) (Glycosyltransferase GtfA)	gtfA SAUSA300_2583	Protein modification; protein glycosylation
A0A0H2XFJ1	A0A0H2XFJ1_STAA3	lipoate--protein ligase (EC 6.3.1.20)	SAUSA300_0930	Protein modification; protein lipoylation via exogenous pathway; protein N(6)-(lipoyl)lysine from lipoate// Protein modification; protein lipoylation via exogenous pathway; protein N(6)-(lipoyl)lysine from lipoate: step 2/2. {ECO:0000256|ARBA:ARBA00005085}.
Purine metabolism
A0A0H2XG07	A0A0H2XG07_STAA3	Adenylosuccinate synthetase (AMPSase) (AdSS) (EC 6.3.4.4) (IMP--aspartate ligase)	purA SAUSA300_0017	Purine metabolism; AMP biosynthesis via de novo pathway; AMP from IMP
Q2FI09	PURL_STAA3	Phosphoribosylformylglycinamidine synthase subunit PurL (FGAM synthase) (EC 6.3.5.3) (Formylglycinamide ribonucleotide amidotransferase subunit II) (FGAR amidotransferase II) (FGAR-AT II) (Glutamine amidotransferase PurL) (Phosphoribosylformylglycinamidine synthase subunit II)	purL SAUSA300_0971	Purine metabolism; IMP biosynthesis via de novo pathway; 5-amino-1-(5-phospho-D-ribosyl)imidazole from N(2)-formyl-N(1)-(5-phospho-D-ribosyl)glycinamide
Q2FI10	PURQ_STAA3	Phosphoribosylformylglycinamidine synthase subunit PurQ (FGAM synthase) (EC 6.3.5.3) (Formylglycinamide ribonucleotide amidotransferase subunit I) (FGAR amidotransferase I) (FGAR-AT I) (Glutaminase PurQ) (EC 3.5.1.2) (Phosphoribosylformylglycinamidine synthase subunit I)	purQ SAUSA300_0970	Purine metabolism; IMP biosynthesis via de novo pathway; 5-amino-1-(5-phospho-D-ribosyl)imidazole from N(2)-formyl-N(1)-(5-phospho-D-ribosyl)glycinamide
A0A0H2XGZ9	A0A0H2XGZ9_STAA3	Phosphoribosylformylglycinamidine synthase subunit PurS (FGAM synthase) (EC 6.3.5.3) (Formylglycinamide ribonucleotide amidotransferase subunit III) (FGAR amidotransferase III) (FGAR-AT III) (Phosphoribosylformylglycinamidine synthase subunit III)	purS SAUSA300_0969	Purine metabolism; IMP biosynthesis via de novo pathway; 5-amino-1-(5-phospho-D-ribosyl)imidazole from N(2)-formyl-N(1)-(5-phospho-D-ribosyl)glycinamide
Q2FI07	PUR5_STAA3	Phosphoribosylformylglycinamidine cyclo-ligase (EC 6.3.3.1) (AIR synthase) (AIRS) (Phosphoribosyl-aminoimidazole synthetase)	purM SAUSA300_0973	Purine metabolism; IMP biosynthesis via de novo pathway; 5-amino-1-(5-phospho-D-ribosyl)imidazole from N(2)-formyl-N(1)-(5-phospho-D-ribosyl)glycinamide
Q2FI05	PUR9_STAA3	Bifunctional purine biosynthesis protein PurH [Includes: Phosphoribosylaminoimidazolecarboxamide formyltransferase (EC 2.1.2.3) (AICAR transformylase); IMP cyclohydrolase (EC 3.5.4.10) (ATIC) (IMP synthase) (Inosinicase)]	purH SAUSA300_0975	Purine metabolism; IMP biosynthesis via de novo pathway; 5-formamido-1-(5-phospho-D-ribosyl)imidazole-4-carboxamide from 5-amino-1-(5-phospho-D-ribosyl)imidazole-4-carboxamide (10-formyl THF)//Purine metabolism; IMP biosynthesis via de novo pathway; IMP from 5-formamido-1-(5-phospho-D-ribosyl)imidazole-4-carboxamide: step 1/1. {ECO:0000255|HAMAP-Rule:MF_00139}.
A0A0H2XFY4	A0A0H2XFY4_STAA3	Amidophosphoribosyltransferase (ATase) (EC 2.4.2.14) (Glutamine phosphoribosylpyrophosphate amidotransferase) (GPATase)	purF SAUSA300_0972	Purine metabolism; IMP biosynthesis via de novo pathway; N(1)-(5-phospho-D-ribosyl)glycinamide from 5-phospho-alpha-D-ribose 1-diphosphate
A0A0H2XFS4	A0A0H2XFS4_STAA3	Phosphoribosylamine--glycine ligase (EC 6.3.4.13) (GARS) (Glycinamide ribonucleotide synthetase) (Phosphoribosylglycinamide synthetase)	purD SAUSA300_0976	Purine metabolism; IMP biosynthesis via de novo pathway; N(1)-(5-phospho-D-ribosyl)glycinamide from 5-phospho-alpha-D-ribose 1-diphosphate
A0A0H2XHN0	A0A0H2XHN0_STAA3	Phosphoribosylglycinamide formyltransferase (EC 2.1.2.2) (5'-phosphoribosylglycinamide transformylase) (GAR transformylase) (GART)	purN SAUSA300_0974	Purine metabolism; IMP biosynthesis via de novo pathway; N(2)-formyl-N(1)-(5-phospho-D-ribosyl)glycinamide from N(1)-(5-phospho-D-ribosyl)glycinamide (10-formyl THF route)
Q2FJM8	XPT_STAA3	Xanthine phosphoribosyltransferase (XPRTase) (EC 2.4.2.22)	xpt SAUSA300_0386	Purine metabolism; XMP biosynthesis via salvage pathway; XMP from xanthine
tRNA modification; tRNA-queuosine biosynthesis
Q2FG88	TGT_STAA3	Queuine tRNA-ribosyltransferase (EC 2.4.2.29) (Guanine insertion enzyme) (tRNA-guanine transglycosylase)	tgt SAUSA300_1595	tRNA modification; tRNA-queuosine biosynthesis
A0A0H2XIP6	A0A0H2XIP6_STAA3	Epoxyqueuosine reductase QueH (EC 1.17.99.6) (Queuosine biosynthesis protein QueH)	queH SAUSA300_2528	tRNA modification; tRNA-queuosine biosynthesis
Proteins involved in the biosynthesis of acetoin
