# Supplementary material for: Competitive inhibition and mutualistic growth in co-infections: deciphering Staphylococcus aureus–Acinetobacter baumannii interaction dynamics
Source: ISME Commun. 2024 Jun 10;4(1):ycae077. doi: 10.1093/ismeco/ycae077 (PMC11221087; doi:10.1093/ismeco/ycae077)
Supplement: Table_S8_microarray_staphylococcal_strains_ycae077 [file table_s8_microarray_staphylococcal_strains_ycae077.xlsx]

## Sheet: Tabelle2
ISOLATE	TYPING DATA		COMMENTS	SPECIES MARKER							REGULATORY GENES																			METHICILLIN RESISTANCE AND SCCmec TYPING
	CLONAL COMPLEX	STRAIN AFFILIATION		Domain 1 of 23S-rRNA	glyceraldehyde 3-phosphate dehydrogenase, locus 1	katalase A	coagulase	thermostable extracellular nuclease	staphylococcal protein A	IgG-binding protein	staphylococcal accessory regulator A	histidine protein kinase, sae locus	sensor protein	accessory gene regulator allele I				accessory gene regulator allele II				accessory gene regulator allele III				accessory gene regulator allele IV			haemolysin delta	alternate penicillin binding protein 2, defining MRSA	truncated signal transducer protein MecR1	glycerophosphoryl diester phosphodi-esterase, associated with mecA	cassette chromosome recombinase genes A/B-1		plasmin-sensitive surface protein	hypothetical protein from SCCmec elements	cassette chromosome recombinase genes A/B-2		potassium-trans-locating ATPase A, chain 2	potassium-transporting ATPase B, chain 1	potassium-trans-locating ATPase C, chain 2	sensor kinase protein	KDP operon transcrip-tional regulatory protein	methicillin-resistance regulatory protein	signal transducer protein MecR1	homolog of xylose repressor, associated with SCCmec-elements	cassette chromosome recombinase genes A/B-3		mercury resistance operon
				Ribos. STAU	gapA	katA	CoA	nuc1	spa	sbi	sarA	saeS	vraS	agrI (total)	agrB-I	agrC-I	agrD-I	agrII (total)	agrB-II	agrC-II	agrD-II	agrIII (total)	agrB-III	agrC-III	agrD-III	agrIV (total)	agrB-IV	agrC-IV	hld	mecA	delta_mecR	ugpQ	ccrA-1	ccrB-1	plsSCC (COL)	Q9XB68-dcs	ccrA-2	ccrB-2	kdpA-SCC	kdpB-SCC	kdpC-SCC	kdpD-SCC	kdpE-SCC	mecI	mecR	xylR	ccrA-3	ccrB-3	merA
				median(s_aur_rrn_1_pm)	median(gapA_11)	median(katA_11)	median(probe_coa_consens_11)	median(hp_nuc1_611)	median(proteinA_12)	median(sbi-var1_11;sbi-var1_12)	median(hp_sarA_611)	median(hp_saeS_611)	median(hp_vraS_612)	median(agrB-I_11;agrC-I_12;agrD-I_11;agrD-I_12;agrD-I_13)	median(agrB-I_11)	median(agrC-I_12)	median(agrD-I_11;agrD-I_12;agrD-I_13)	median(agrB-II_11;agrC-II_11;agrD-II_11)	median(agrB-II_11)	median(agrC-II_11)	median(agrD-II_11)	median(agrB-III_11;agrC-III_11;agrD-III_11)	median(agrB-III_11)	median(agrC-III_11)	median(agrD-III_11)	median(agrB-IV_11;agrC-IV_11)	median(agrB-IV_11)	median(agrC-IV_11)	median(hld_11)	median(mecA_11;mecA-1,4)	median(hp_mecR_611)	median(hp_ugpQ_611)	median(hp_ccrA-1_611)	median(hp_ccrB-1_612;hp_ccrB-1_613)	median(hp_plsSCC_611)	median(hp_Q9XB68_611)	median(hp_ccrA-2_611)	median(hp_ccrB-2_611)	median(hp_kdpA-SCC_611)	median(hp_kdpB-SCC_611)	median(hp_kdpC-SCC_612)	median(hp_kdpD-SCC_611)	median(hp_kdpE-SCC_611)	median(hp_mecI_611)	median(hp_mecR_612)	median(hp_xylR_611)	median(hp_ccrA-3_611)	median(hp_ccrB-3_611)	median(hp_merA_611)
UKJ_LT_LS1_WT_290921	>CC8	>>CC8-MSSA		POS	POS	POS	POS	POS	POS	POS	POS	POS	POS	POS	POS	POS	POS	NEG	NEG	NEG	NEG	NEG	NEG	NEG	NEG	NEG	NEG	NEG	POS	NEG	NEG	NEG	NEG	NEG	NEG	NEG	NEG	NEG	NEG	NEG	NEG	NEG	NEG	NEG	NEG	NEG	NEG	NEG	NEG
UKJ_LT_USA300_290921	>CC8	>>CC8-MRSA-[IV+ACME] (PVL+), USA300		POS	POS	POS	POS	POS	POS	POS	POS	POS	POS	POS	POS	POS	POS	NEG	NEG	NEG	NEG	NEG	NEG	NEG	NEG	NEG	NEG	NEG	POS	POS	POS	POS	NEG	NEG	NEG	POS	POS	POS	NEG	NEG	NEG	NEG	NEG	NEG	NEG	NEG	NEG	NEG	NEG
UKJ_LT_SA1_290921	>CC25	>>CC25-MSSA		POS	POS	POS	POS	POS	POS	POS	POS	POS	POS	POS	POS	POS	POS	NEG	NEG	NEG	NEG	NEG	NEG	NEG	NEG	NEG	NEG	NEG	POS	NEG	NEG	NEG	NEG	NEG	NEG	NEG	NEG	NEG	NEG	NEG	NEG	NEG	NEG	NEG	NEG	NEG	NEG	NEG	NEG
UKJ_LT_SA2_290921	>CC45 [agr I]	>>CC45-MSSA		POS	POS	POS	POS	POS	POS	POS	POS	POS	POS	POS	POS	POS	POS	NEG	NEG	NEG	NEG	NEG	NEG	NEG	NEG	NEG	NEG	NEG	POS	NEG	NEG	NEG	NEG	NEG	NEG	NEG	NEG	NEG	NEG	NEG	NEG	NEG	NEG	NEG	NEG	NEG	NEG	NEG	NEG
UKJ_LT_SA3_290921	>CC8	>>CC8-MSSA		POS	POS	POS	POS	POS	POS	POS	POS	POS	POS	POS	POS	POS	POS	NEG	NEG	NEG	NEG	NEG	NEG	NEG	NEG	NEG	NEG	NEG	POS	NEG	NEG	NEG	NEG	NEG	NEG	NEG	NEG	NEG	NEG	NEG	NEG	NEG	NEG	NEG	NEG	NEG	NEG	NEG	NEG
UKJ_LT_SA4_290921	>CC22	>>CC22-MSSA		POS	POS	POS	POS	POS	POS	POS	POS	POS	POS	POS	POS	POS	POS	NEG	NEG	NEG	NEG	NEG	NEG	NEG	NEG	NEG	NEG	NEG	POS	NEG	NEG	NEG	NEG	NEG	NEG	NEG	NEG	NEG	NEG	NEG	NEG	NEG	NEG	NEG	NEG	NEG	NEG	NEG	NEG
UKJ_LT_SA5_290921	>CC15 (ST582)	>>CC15 (ST582)-MSSA		POS	POS	POS	POS	POS	POS	POS	POS	POS	POS	NEG	NEG	NEG	NEG	POS	POS	POS	POS	NEG	NEG	NEG	NEG	NEG	NEG	NEG	POS	NEG	NEG	NEG	NEG	NEG	NEG	NEG	NEG	NEG	NEG	NEG	NEG	NEG	NEG	NEG	NEG	NEG	NEG	NEG	NEG
UKJ_LT_SA6_290921	>CC1	>>CC1-MRSA-IV (aphA3/sat-positive), "European CC1-MRSA-IV outbreak strain"		POS	POS	POS	POS	POS	POS	POS	POS	POS	POS	NEG	NEG	NEG	NEG	NEG	NEG	NEG	NEG	POS	POS	POS	POS	NEG	NEG	NEG	POS	POS	POS	POS	NEG	NEG	NEG	NEG	POS	POS	NEG	NEG	NEG	NEG	NEG	NEG	NEG	NEG	NEG	NEG	NEG
UKJ_LT_SA7_290921	>CC45 [agr I]	>>CC45-MSSA		POS	POS	POS	POS	POS	POS	POS	POS	POS	POS	POS	POS	POS	POS	NEG	NEG	NEG	NEG	NEG	NEG	NEG	NEG	NEG	NEG	NEG	POS	NEG	NEG	NEG	NEG	NEG	NEG	NEG	NEG	NEG	NEG	NEG	NEG	NEG	NEG	NEG	NEG	NEG	NEG	NEG	NEG
[truncated: 293 more columns]
